# Supplementary material for: Engineering a cell-based orthogonal ubiquitin transfer cascade for profiling the substrates of RBR E3 Parkin
Source: iScience. 2025 Jun 17;28(7):112913. doi: 10.1016/j.isci.2025.112913 (PMC12271601; doi:10.1016/j.isci.2025.112913)
Supplement: Table S1. Data for the proteomics screen of Parkin substrates [file mmc2.xlsx]

## Sheet: Table_Description
Table Description
Table S1. Data for the proteomics screen of Parkin substrates.
The data were collected from three independent experiments for culturing and purifying xUB-conjugated proteins from
cells expressing the functional OUT cascade (xUba1-xUbcH7-xParkin) (OUT cells) and defective OUT cascade with the C431A mutation in xParkin (control cells).

## Sheet: OUT cells_01
Proteins Unique Sequence ID	Checked	Protein FDR Confidence: Combined	Master	Accession	Description	Exp. q-value: Combined	Sum PEP Score	Coverage [%]	# Peptides	# PSMs	# Unique Peptides	# AAs	MW [kDa]	calc. pI	Score Sequest HT: Sequest HT	# Peptides (by Search Engine): Sequest HT	Biological Process	Cellular Component	Molecular Function	Pfam IDs	Entrez Gene ID	Ensembl Gene ID	Chromosome	WikiPathways	Gene Symbol	KEGG Pathways	Reactome Pathways	# Protein Pathway Groups	# Razor Peptides	Abundances (Grouped): F2	Found in Sample: [S2] F2: Sample	# Protein Groups	Modifications
2.42686e+18	FALSE	High	IsMasterProtein	P22314	Ubiquitin-like modifier-activating enzyme 1 OS=Homo sapiens OX=9606 GN=UBA1 PE=1 SV=3	0	555.87	67	53	1218	2	1058	117.8	5.76	4117.62	53				Pf00899, Pf02134, Pf09358, Pf10585	7317	ENSG00000130985.16	X	Proteasome Degradation; Parkin-Ubiquitin Proteasomal System pathway; Parkinsons Disease Pathway	UBA1	Ubiquitin mediated proteolysis; Parkinson's disease	Synthesis of active ubiquitin: roles of E1 and E2 enzymes; Antigen processing: Ubiquitination & Proteasome degradation	13	76	100	High	1	GG [K635; K746]
-8.9714e+18	FALSE	High	IsMasterProtein	P22314-2	Isoform 2 of Ubiquitin-like modifier-activating enzyme 1 OS=Homo sapiens OX=9606 GN=UBA1	0	544.492	66	52	1212	1	1018	113.7	5.6	4099.54	52				Pf00899, Pf02134, Pf09358, Pf10585	7317		X	Proteasome Degradation; Parkin-Ubiquitin Proteasomal System pathway; Parkinsons Disease Pathway	UBA1			3	0	100	High	1	Met-loss+Acetyl [N-Term]; GG [K595; K706]
-6.73058e+18	FALSE	High	None	Q5JRR6	Ubiquitin-like modifier-activating enzyme 1 OS=Homo sapiens OX=9606 GN=UBA1 PE=1 SV=1	0	249.878	50	21	693	0	506	56.8	6.24	2443.61	21				Pf02134, Pf09358	7317	ENSG00000130985.16	X	Proteasome Degradation; Parkin-Ubiquitin Proteasomal System pathway; Parkinsons Disease Pathway	UBA1			3	0	100	Not Found	2	GG [K194]
-5.47053e+17	FALSE	High	IsMasterProtein	Q13085	Acetyl-CoA carboxylase 1 OS=Homo sapiens OX=9606 GN=ACACA PE=1 SV=2	0	244.86	38	64	133	56	2346	265.4	6.37	385.06	64				Pf00289, Pf00364, Pf01039, Pf02222, Pf02655, Pf02785, Pf02786, Pf07478, Pf08326, Pf13535, Pf15632	31	ENSG00000278540.4; ENSG00000275176.4	17; CHR_HSCHR17_7_CTG4	AMP-activated Protein Kinase (AMPK) Signaling; Sterol Regulatory Element-Binding Proteins (SREBP) signalling; Leptin signaling pathway; Corticotropin-releasing hormone signaling pathway; Mesodermal Commitment Pathway; Fatty Acid Biosynthesis; VEGFA-VEGFR2 Signaling Pathway; Focal Adhesion-PI3K-Akt-mTOR-signaling pathway; Leptin and adiponectin	ACACA	Propanoate metabolism; Fatty acid metabolism; Glucagon signaling pathway; Insulin signaling pathway; Metabolic pathways; Fatty acid biosynthesis; AMPK signaling pathway; Pyruvate metabolism	Fatty acyl-CoA biosynthesis; Import of palmitoyl-CoA into the mitochondrial matrix; Activation of gene expression by SREBF (SREBP); Defective HLCS causes multiple carboxylase deficiency; ChREBP activates metabolic gene expression; Biotin transport and metabolism	35	8	100	High	1	Acetyl [N-Term]
3.97317e+18	FALSE	High	None	Q13085-4	Isoform 4 of Acetyl-CoA carboxylase 1 OS=Homo sapiens OX=9606 GN=ACACA	0	239.886	36	63	132	55	2383	269.8	6.52	381.58	63				Pf00289, Pf00364, Pf01039, Pf02222, Pf02655, Pf02785, Pf02786, Pf07478, Pf08326, Pf13535, Pf15632	31	ENSG00000278540.4; ENSG00000275176.4	17; CHR_HSCHR17_7_CTG4	AMP-activated Protein Kinase (AMPK) Signaling; Sterol Regulatory Element-Binding Proteins (SREBP) signalling; Leptin signaling pathway; Corticotropin-releasing hormone signaling pathway; Mesodermal Commitment Pathway; Fatty Acid Biosynthesis; VEGFA-VEGFR2 Signaling Pathway; Focal Adhesion-PI3K-Akt-mTOR-signaling pathway; Leptin and adiponectin	ACACA			9	0	100	High	1
-7.32037e+18	FALSE	High	None	Q13085-3	Isoform 3 of Acetyl-CoA carboxylase 1 OS=Homo sapiens OX=9606 GN=ACACA	0	229.286	36	61	130	53	2268	257.1	6.61	372.8	61				Pf00289, Pf00364, Pf01039, Pf02222, Pf02655, Pf02785, Pf02786, Pf07478, Pf08326, Pf13535, Pf15632	31	ENSG00000278540.4; ENSG00000275176.4	17; CHR_HSCHR17_7_CTG4	AMP-activated Protein Kinase (AMPK) Signaling; Sterol Regulatory Element-Binding Proteins (SREBP) signalling; Leptin signaling pathway; Corticotropin-releasing hormone signaling pathway; Mesodermal Commitment Pathway; Fatty Acid Biosynthesis; VEGFA-VEGFR2 Signaling Pathway; Focal Adhesion-PI3K-Akt-mTOR-signaling pathway; Leptin and adiponectin	ACACA			9	0	100	High	1
4.95927e+18	FALSE	High	None	Q13085-2	Isoform 2 of Acetyl-CoA carboxylase 1 OS=Homo sapiens OX=9606 GN=ACACA	0	229.286	36	61	130	53	2288	259.5	6.58	372.8	61				Pf00289, Pf00364, Pf01039, Pf02222, Pf02655, Pf02785, Pf02786, Pf07478, Pf08326, Pf13535, Pf15632	31	ENSG00000278540.4; ENSG00000275176.4	17; CHR_HSCHR17_7_CTG4	AMP-activated Protein Kinase (AMPK) Signaling; Sterol Regulatory Element-Binding Proteins (SREBP) signalling; Leptin signaling pathway; Corticotropin-releasing hormone signaling pathway; Mesodermal Commitment Pathway; Fatty Acid Biosynthesis; VEGFA-VEGFR2 Signaling Pathway; Focal Adhesion-PI3K-Akt-mTOR-signaling pathway; Leptin and adiponectin	ACACA			9	0	100	High	1
-3.97359e+18	FALSE	High	IsMasterProtein	P04264	Keratin, type II cytoskeletal 1 OS=Homo sapiens OX=9606 GN=KRT1 PE=1 SV=6	0	215.05	62	40	206	36	644	66	8.12	631.78	40				Pf00038, Pf01576, Pf05103, Pf05957, Pf12128, Pf13166, Pf13514	3848	ENSG00000167768.4	12	Corticotropin-releasing hormone signaling pathway	KRT1		Formation of the cornified envelope; Neutrophil degranulation	7	4	100	High	1
8.03226e+18	FALSE	High	IsMasterProteinCandidate	H6VRG1	Keratin 1 OS=Homo sapiens OX=9606 GN=KRT1 PE=1 SV=1	0	215.05	62	40	206	36	645	66.1	8.12	631.78	40				Pf00038, Pf01576, Pf05103, Pf05957, Pf12128, Pf13166, Pf13514	3848		12	Corticotropin-releasing hormone signaling pathway	KRT1			1	0	100	High	1
7.98979e+18	FALSE	High	IsMasterProtein	P35527	Keratin, type I cytoskeletal 9 OS=Homo sapiens OX=9606 GN=KRT9 PE=1 SV=3	0	174.654	57	30	145	29	623	62	5.24	436.87	30				Pf00038, Pf13166	3857	ENSG00000171403.9	17		KRT9		Formation of the cornified envelope	3	1	100	High	1
-6.43884e+18	FALSE	High	IsMasterProtein	P11498	Pyruvate carboxylase, mitochondrial OS=Homo sapiens OX=9606 GN=PC PE=1 SV=2	0	155.202	47	38	88	38	1178	129.6	6.84	247.09	38				Pf00289, Pf00364, Pf00682, Pf02222, Pf02436, Pf02785, Pf02786, Pf07478, Pf08443, Pf13533, Pf13535, Pf15632	5091	ENSG00000173599.13	11	Alanine and aspartate metabolism; TCA Cycle and Deficiency of Pyruvate Dehydrogenase complex (PDHc); Fatty Acid Biosynthesis; Amino Acid metabolism; Glycolysis and Gluconeogenesis	PC	Metabolic pathways; Carbon metabolism; Biosynthesis of amino acids; Citrate cycle (TCA cycle); Pyruvate metabolism	Gluconeogenesis; Biotin transport and metabolism; Defective HLCS causes multiple carboxylase deficiency	22	0	100	High	1
3.37789e+18	FALSE	High	IsMasterProtein	A0A087WVQ6	Clathrin heavy chain OS=Homo sapiens OX=9606 GN=CLTC PE=1 SV=1	0	135.411	36	42	62	32	1679	191.9	5.69	190.39	42				Pf00637, Pf01394, Pf04053, Pf09268, Pf13838	1213	ENSG00000141367.11	17	Synaptic Vesicle Pathway; VEGFA-VEGFR2 Signaling Pathway; Complement and Coagulation Cascades	CLTC			3	7	100	High	1	Met-loss+Acetyl [N-Term]
8.08893e+18	FALSE	High	IsMasterProteinCandidate	Q00610-2	Isoform 2 of Clathrin heavy chain 1 OS=Homo sapiens OX=9606 GN=CLTC	0	135.411	37	42	62	32	1639	187.8	5.69	190.39	42				Pf00637, Pf01394, Pf04053, Pf09268, Pf13838	1213	ENSG00000141367.11	17	Synaptic Vesicle Pathway; VEGFA-VEGFR2 Signaling Pathway; Complement and Coagulation Cascades	CLTC			3	0	100	High	1	Met-loss+Acetyl [N-Term]
4.769e+18	FALSE	High	IsMasterProteinCandidate	Q00610	Clathrin heavy chain 1 OS=Homo sapiens OX=9606 GN=CLTC PE=1 SV=5	0	135.411	36	42	62	32	1675	191.5	5.69	190.39	42				Pf00637, Pf01394, Pf04053, Pf09268, Pf13838	1213	ENSG00000141367.11	17	Synaptic Vesicle Pathway; VEGFA-VEGFR2 Signaling Pathway; Complement and Coagulation Cascades	CLTC	Endocytosis; Bacterial invasion of epithelial cells; Huntington's disease; Lysosome; Synaptic vesicle cycle; Endocrine and other factor-regulated calcium reabsorption	Cargo recognition for clathrin-mediated endocytosis; Formation of annular gap junctions; Golgi Associated Vesicle Biogenesis; Recycling pathway of L1; LDL clearance; Lysosome Vesicle Biogenesis; EPH-ephrin mediated repulsion of cells; Entry of Influenza Virion into Host Cell via Endocytosis; Retrograde neurotrophin signalling; VLDLR internalisation and degradation; WNT5A-dependent internalization…	50	0	100	High	1	Met-loss+Acetyl [N-Term]
-4.15537e+18	FALSE	High	IsMasterProtein	P13645	Keratin, type I cytoskeletal 10 OS=Homo sapiens OX=9606 GN=KRT10 PE=1 SV=6	0	130.068	54	27	134	24	584	58.8	5.21	390.72	27				Pf00038, Pf04111	3858	ENSG00000186395.7	17		KRT10	Staphylococcus aureus infection	Formation of the cornified envelope	4	3	100	High	1
8.05069e+18	FALSE	High	None	K7EQQ3	Keratin, type I cytoskeletal 9 OS=Homo sapiens OX=9606 GN=KRT9 PE=1 SV=1	0	113.484	63	17	92	17	390	39.5	5	289.07	17				Pf00038, Pf13166		ENSG00000171403.9	17					0	0	100	High	1
-6.60519e+18	FALSE	High	IsMasterProtein	P35908	Keratin, type II cytoskeletal 2 epidermal OS=Homo sapiens OX=9606 GN=KRT2 PE=1 SV=2	0	109.092	44	27	79	21	639	65.4	8	209.56	27				Pf00038, Pf08614, Pf12128, Pf13166	3849	ENSG00000172867.3	12		KRT2		Formation of the cornified envelope	3	4	100	High	1
-2.99455e+18	FALSE	High	IsMasterProteinCandidate	P05165-2	Isoform 2 of Propionyl-CoA carboxylase alpha chain, mitochondrial OS=Homo sapiens OX=9606 GN=PCCA	0	108.595	48	28	62	28	702	77	7.34	181.73	28				Pf00289, Pf00364, Pf01071, Pf02222, Pf02258, Pf02785, Pf02786, Pf07478, Pf08442, Pf08443, Pf13533, Pf13535, Pf13549, Pf15632	5095	ENSG00000175198.15	13		PCCA			0	0	100	High	1
7.82408e+18	FALSE	High	IsMasterProtein	P05165	Propionyl-CoA carboxylase alpha chain, mitochondrial OS=Homo sapiens OX=9606 GN=PCCA PE=1 SV=4	0	108.595	46	28	62	28	728	80	7.52	181.73	28				Pf00289, Pf00364, Pf01071, Pf02222, Pf02258, Pf02785, Pf02786, Pf07478, Pf08442, Pf08443, Pf13437, Pf13533, Pf13535, Pf13549, Pf15632	5095	ENSG00000175198.15	13		PCCA	Metabolic pathways; Valine, leucine and isoleucine degradation; Propanoate metabolism; Glyoxylate and dicarboxylate metabolism; Carbon metabolism	Defective HLCS causes multiple carboxylase deficiency; Biotin transport and metabolism; Propionyl-CoA catabolism	18	0	100	High	1
7.71339e+18	FALSE	High	None	P05165-3	Isoform 3 of Propionyl-CoA carboxylase alpha chain, mitochondrial OS=Homo sapiens OX=9606 GN=PCCA	0	103.489	46	26	60	26	681	75	7.36	175.87	26				Pf00289, Pf00364, Pf01071, Pf02222, Pf02258, Pf02785, Pf02786, Pf07478, Pf08442, Pf08443, Pf13535, Pf13549, Pf15632	5095	ENSG00000175198.15	13		PCCA			0	0	100	High	1
-3.36697e+17	FALSE	High	None	Q59FY4	Acetyl-CoA carboxylase 1 (Fragment) OS=Homo sapiens OX=9606 GN=ACACA PE=1 SV=1	0	98.333	38	30	56	27	998	114.5	6.73	149.26	30				Pf01039, Pf08326	31	ENSG00000278540.4; ENSG00000275176.4	17; CHR_HSCHR17_7_CTG4	AMP-activated Protein Kinase (AMPK) Signaling; Sterol Regulatory Element-Binding Proteins (SREBP) signalling; Leptin signaling pathway; Corticotropin-releasing hormone signaling pathway; Mesodermal Commitment Pathway; Fatty Acid Biosynthesis; VEGFA-VEGFR2 Signaling Pathway; Focal Adhesion-PI3K-Akt-mTOR-signaling pathway; Leptin and adiponectin	ACACA			9	0	100	High	1
-3.68863e+18	FALSE	High	IsMasterProtein	P02538	Keratin, type II cytoskeletal 6A OS=Homo sapiens OX=9606 GN=KRT6A PE=1 SV=3	0	92.939	44	25	58	4	564	60	8	157.06	25				Pf00038, Pf04111, Pf13166	3853	ENSG00000205420.10	12	Ectoderm Differentiation	KRT6A		Formation of the cornified envelope	4	17	100	High	1	Met-loss+Acetyl [N-Term]
5.83715e+18	FALSE	High	None	Q5JRS0	Ubiquitin-like modifier-activating enzyme 1 (Fragment) OS=Homo sapiens OX=9606 GN=UBA1 PE=1 SV=1	0	92.344	58	12	188	2	284	30.7	5.07	522.13	12				Pf00899	7317	ENSG00000130985.16	X	Proteasome Degradation; Parkin-Ubiquitin Proteasomal System pathway; Parkinsons Disease Pathway	UBA1			3	0	100	High	1
1.69367e+18	FALSE	High	None	Q5JRR9	Ubiquitin-like modifier-activating enzyme 1 (Fragment) OS=Homo sapiens OX=9606 GN=UBA1 PE=1 SV=8	0	92.344	61	12	188	2	270	29.2	4.98	522.13	12				Pf00899		ENSG00000130985.16	X					0	0	100	High	1
-5.37432e+18	FALSE	High	IsMasterProtein	A0A0G2JIW1	Heat shock 70 kDa protein 1B OS=Homo sapiens OX=9606 GN=HSPA1B PE=1 SV=1	0	90.49	44	19	35	9	642	70.1	5.66	107.76	19				Pf00012, Pf06723		ENSG00000232804.5; ENSG00000212866.6; ENSG00000224501.5	CHR_HSCHR6_MHC_APD_CTG1; CHR_HSCHR6_MHC_QBL_CTG1; CHR_HSCHR6_MHC_COX_CTG1					0	10	100	High	1	GG [K160]
2.74995e+18	FALSE	High	IsMasterProteinCandidate	P0DMV8	Heat shock 70 kDa protein 1A OS=Homo sapiens OX=9606 GN=HSPA1A PE=1 SV=1	0	90.49	44	19	35	9	641	70	5.66	107.76	19				Pf00012, Pf06723	3304; 3303	ENSG00000232804.5; ENSG00000234475.5; ENSG00000231555.4; ENSG00000235941.5; ENSG00000204389.9; ENSG00000204388.6; ENSG00000212866.6; ENSG00000237724.5; ENSG00000224501.5	6; CHR_HSCHR6_MHC_APD_CTG1; CHR_HSCHR6_MHC_DBB_CTG1; CHR_HSCHR6_MHC_QBL_CTG1; CHR_HSCHR6_MHC_COX_CTG1	Apoptosis Modulation and Signaling; Parkin-Ubiquitin Proteasomal System pathway; NRF2 pathway; MAPK Signaling Pathway; Apoptosis Modulation by HSP70; VEGFA-VEGFR2 Signaling Pathway	HSPA1B; HSPA1A	Longevity regulating pathway - multiple species; MAPK signaling pathway; Influenza A; Endocytosis; Spliceosome; Measles; Antigen processing and presentation; Epstein-Barr virus infection; Toxoplasmosis; Legionellosis; Prion diseases; Protein processing in endoplasmic reticulum; Estrogen signaling pathway	AUF1 (hnRNP D0) binds and destabilizes mRNA; Attenuation phase; Neutrophil degranulation; Regulation of HSF1-mediated heat shock response; Viral RNP Complexes in the Host Cell Nucleus; HSP90 chaperone cycle for steroid hormone receptors (SHR)	38	0	100	High	1	GG [K159]
7.05427e+18	FALSE	High	IsMasterProtein	Q08211	ATP-dependent RNA helicase A OS=Homo sapiens OX=9606 GN=DHX9 PE=1 SV=4	0	90.131	28	26	38	26	1270	140.9	6.84	109.56	26				Pf00035, Pf00270, Pf00271, Pf04408, Pf07717	1660	ENSG00000135829.16	1	mRNA Processing	DHX9		TRAF6 mediated NF-kB activation; TAK1 activates NFkB by phosphorylation and activation of IKKs complex; RIP-mediated NFkB activation via ZBP1; Activated TLR4 signalling; Interleukin-1 family signaling; mRNA Splicing - Major Pathway; DEx/H-box helicases activate type I IFN and inflammatory cytokines production	34	0	100	High	1
-3.69032e+18	FALSE	High	IsMasterProtein	P04259	Keratin, type II cytoskeletal 6B OS=Homo sapiens OX=9606 GN=KRT6B PE=1 SV=5	0	89.938	41	24	58	3	564	60	8	154.5	24				Pf00038, Pf01576, Pf04111, Pf13166	3854	ENSG00000185479.5	12		KRT6B		Formation of the cornified envelope	3	0	100	High	1	Met-loss+Acetyl [N-Term]
-1.05315e+18	FALSE	High	IsMasterProteinRejected	P48668	Keratin, type II cytoskeletal 6C OS=Homo sapiens OX=9606 GN=KRT6C PE=1 SV=3	0	89.937	41	24	58	0	564	60	8	154.04	24				Pf00038, Pf01576, Pf04111, Pf13166	286887; 3853	ENSG00000170465.9	12		KRT6C; KRT6A		Formation of the cornified envelope	3	0		High	0	Met-loss+Acetyl [N-Term]
-4.69009e+18	FALSE	High	None	A0A494C016	Pyruvate carboxylase, mitochondrial OS=Homo sapiens OX=9606 GN=PC PE=1 SV=1	0	86.01	52	21	46	21	631	69.6	8.7	134.53	21												0	0	100	High	1
-2.43852e+18	FALSE	High	None	A0A1B0GU58	Propionyl-CoA carboxylase alpha chain, mitochondrial (Fragment) OS=Homo sapiens OX=9606 GN=PCCA PE=1 SV=1	0	82.799	45	23	46	23	615	67.3	6.8	132.29	23				Pf00289, Pf00364, Pf01071, Pf02222, Pf02258, Pf02785, Pf02786, Pf07478, Pf08442, Pf08443, Pf13437, Pf13533, Pf13535, Pf13549, Pf15632		ENSG00000175198.15	13					0	0	100	High	1
-1.04831e+18	FALSE	High	None	Q5JRS1	Ubiquitin-like modifier-activating enzyme 1 (Fragment) OS=Homo sapiens OX=9606 GN=UBA1 PE=1 SV=1	0	81.467	68	9	165	2	173	18.6	6.79	457.1	9				Pf00899	7317	ENSG00000130985.16	X	Proteasome Degradation; Parkin-Ubiquitin Proteasomal System pathway; Parkinsons Disease Pathway	UBA1			3	0	100	High	1
5.33776e+18	FALSE	High	None	Q5JRS2	Ubiquitin-like modifier-activating enzyme 1 (Fragment) OS=Homo sapiens OX=9606 GN=UBA1 PE=1 SV=1	0	81.467	50	9	165	2	234	25	6.68	457.1	9				Pf00899	7317	ENSG00000130985.16	X	Proteasome Degradation; Parkin-Ubiquitin Proteasomal System pathway; Parkinsons Disease Pathway	UBA1			3	0	100	High	1
4.85264e+18	FALSE	High	None	Q5JRS3	Ubiquitin-like modifier-activating enzyme 1 (Fragment) OS=Homo sapiens OX=9606 GN=UBA1 PE=1 SV=1	0	81.467	60	9	165	2	195	20.7	7.88	457.1	9				Pf00899	7317	ENSG00000130985.16	X	Proteasome Degradation; Parkin-Ubiquitin Proteasomal System pathway; Parkinsons Disease Pathway	UBA1			3	0	100	High	1
-1.73399e+17	FALSE	High	None	P0DMV8-2	Isoform 2 of Heat shock 70 kDa protein 1A OS=Homo sapiens OX=9606 GN=HSPA1A	0	73.312	39	16	29	7	586	63.9	5.71	89.88	16				Pf00012, Pf06723	3303; 3304		6	Apoptosis Modulation and Signaling; Parkin-Ubiquitin Proteasomal System pathway; MAPK Signaling Pathway; Apoptosis Modulation by HSP70; VEGFA-VEGFR2 Signaling Pathway	HSPA1A; HSPA1B			5	0	100	High	1	GG [K104]
8.00625e+18	FALSE	High	IsMasterProtein	P08779	Keratin, type I cytoskeletal 16 OS=Homo sapiens OX=9606 GN=KRT16 PE=1 SV=4	0	73.242	51	22	57	9	473	51.2	5.05	144.34	22				Pf00038, Pf07888, Pf13514	3868	ENSG00000186832.8	17		KRT16		Formation of the cornified envelope	3	11	100	High	1
-2.22084e+18	FALSE	High	IsMasterProtein	P08238	Heat shock protein HSP 90-beta OS=Homo sapiens OX=9606 GN=HSP90AB1 PE=1 SV=4	0	72.883	34	20	43	10	724	83.2	5.03	119.92	20				Pf00183, Pf02518, Pf13589	3326	ENSG00000096384.19	6	NRF2 pathway; Focal Adhesion-PI3K-Akt-mTOR-signaling pathway	HSP90AB1	Pathways in cancer; Antigen processing and presentation; Protein processing in endoplasmic reticulum; Progesterone-mediated oocyte maturation; PI3K-Akt signaling pathway; Prostate cancer; NOD-like receptor signaling pathway; Estrogen signaling pathway	Sema3A PAK dependent Axon repulsion; HSF1 activation; Attenuation phase; Neutrophil degranulation; Aryl hydrocarbon receptor signalling; Uptake and function of diphtheria toxin; Regulation of actin dynamics for phagocytic cup formation; The NLRP3 inflammasome; HSP90 chaperone cycle for steroid hormone receptors (SHR); The role of GTSE1 in G2/M progression after G2 checkpoint	42	9	100	High	1
3.67821e+18	FALSE	High	IsMasterProtein	Q96RQ3	Methylcrotonoyl-CoA carboxylase subunit alpha, mitochondrial OS=Homo sapiens OX=9606 GN=MCCC1 PE=1 SV=3	0	71.727	34	16	34	16	725	80.4	7.78	104.11	16				Pf00289, Pf00364, Pf01071, Pf02222, Pf02655, Pf02785, Pf02786, Pf07478, Pf08443, Pf13533, Pf13535, Pf15632	56922	ENSG00000078070.12	3	Amino Acid metabolism	MCCC1	Metabolic pathways; Valine, leucine and isoleucine degradation	Branched-chain amino acid catabolism; Biotin transport and metabolism; Defective HLCS causes multiple carboxylase deficiency	14	0	100	High	1
-6.94638e+18	FALSE	High	None	A0A1B0GUX9	Propionyl-CoA carboxylase alpha chain, mitochondrial (Fragment) OS=Homo sapiens OX=9606 GN=PCCA PE=1 SV=1	0	70.943	46	16	36	16	398	44.1	7.47	105.18	16				Pf00289, Pf01071, Pf02222, Pf02785, Pf02786, Pf07478, Pf08442, Pf08443, Pf13535, Pf13549, Pf15632		ENSG00000175198.15	13					0	0	100	High	1
-6.08625e+18	FALSE	High	IsMasterProtein	P02533	Keratin, type I cytoskeletal 14 OS=Homo sapiens OX=9606 GN=KRT14 PE=1 SV=4	0	67.868	51	22	61	6	472	51.5	5.16	157.86	22				Pf00038, Pf13514	3861	ENSG00000186847.5	17	Corticotropin-releasing hormone signaling pathway	KRT14		Formation of the cornified envelope; Type I hemidesmosome assembly	7	2	100	High	1
4.87467e+18	FALSE	High	IsMasterProtein	Q6P2Q9	Pre-mRNA-processing-splicing factor 8 OS=Homo sapiens OX=9606 GN=PRPF8 PE=1 SV=2	0	67.789	15	28	34	28	2335	273.4	8.84	85.27	28				Pf01398, Pf08082, Pf08083, Pf08084, Pf10596, Pf10597, Pf10598, Pf12134	10594	ENSG00000174231.16; ENSG00000274442.2	17; CHR_HSCHR17_1_CTG2	mRNA Processing	PRPF8	Spliceosome	mRNA Splicing - Major Pathway; mRNA Splicing - Minor Pathway	7	0	100	High	1
4.18139e+18	FALSE	High	None	A0A494C0T2	Pyruvate carboxylase, mitochondrial OS=Homo sapiens OX=9606 GN=PC PE=1 SV=1	0	66.529	48	16	39	16	531	58.4	8.44	111.85	16												0	0	100	High	1
-6.79873e+18	FALSE	High	None	E9PRE7	Pyruvate carboxylase, mitochondrial OS=Homo sapiens OX=9606 GN=PC PE=1 SV=1	0	66.529	52	16	39	16	489	53.4	7.66	111.85	16				Pf00289, Pf02222, Pf02785, Pf02786, Pf07478, Pf08443, Pf13535, Pf15632		ENSG00000173599.13	11	Amino Acid metabolism				1	0	100	High	1
-6.20025e+18	FALSE	High	None	P11498-2	Isoform 2 of Pyruvate carboxylase, mitochondrial OS=Homo sapiens OX=9606 GN=PC	0	66.529	48	16	39	16	529	57.9	9.04	111.85	16				Pf00289, Pf02222, Pf02785, Pf02786, Pf07478, Pf08443, Pf13535, Pf15632	5091		11	Alanine and aspartate metabolism; TCA Cycle and Deficiency of Pyruvate Dehydrogenase complex (PDHc); Fatty Acid Biosynthesis; Amino Acid metabolism; Glycolysis and Gluconeogenesis	PC			5	0	100	High	1
9.1075e+18	FALSE	High	None	A0A494C101	Pyruvate carboxylase, mitochondrial (Fragment) OS=Homo sapiens OX=9606 GN=PC PE=1 SV=1	0	66.529	53	16	39	16	483	53.5	7.9	111.85	16												0	0	100	High	1
4.09999e+18	FALSE	High	None	E9PHF7	Methylcrotonoyl-CoA carboxylase subunit alpha, mitochondrial OS=Homo sapiens OX=9606 GN=MCCC1 PE=1 SV=1	0	66.196	37	14	31	14	616	68.3	6.8	94.93	14				Pf00289, Pf00364, Pf01071, Pf02222, Pf02655, Pf02785, Pf02786, Pf07478, Pf08443, Pf13533, Pf13535, Pf15632	56922	ENSG00000078070.12	3	Amino Acid metabolism	MCCC1			1	0	100	High	1
-7.72083e+17	FALSE	High	IsMasterProtein	P11142	Heat shock cognate 71 kDa protein OS=Homo sapiens OX=9606 GN=HSPA8 PE=1 SV=1	0	65.097	33	17	30	14	646	70.9	5.52	83.13	17				Pf00012, Pf02463, Pf06723	3312	ENSG00000109971.13	11	Parkin-Ubiquitin Proteasomal System pathway; MAPK Signaling Pathway; Exercise-induced Circadian Regulation	HSPA8	Spliceosome; Endocytosis; Legionellosis; Measles; MAPK signaling pathway; Longevity regulating pathway - multiple species; Estrogen signaling pathway; Toxoplasmosis; Antigen processing and presentation; Influenza A; Protein processing in endoplasmic reticulum; Epstein-Barr virus infection	Protein methylation; Clathrin-mediated endocytosis; Regulation of HSF1-mediated heat shock response; Golgi Associated Vesicle Biogenesis; GABA synthesis, release, reuptake and degradation; Lysosome Vesicle Biogenesis; CHL1 interactions; AUF1 (hnRNP D0) binds and destabilizes mRNA; Attenuation phase; Neutrophil degranulation; mRNA Splicing - Major Pathway; Interleukin-4 and 13 signaling; HSP90 cha…	52	1	100	High	1	GG [K159]
-9.5177e+17	FALSE	High	IsMasterProtein	P09874	Poly [ADP-ribose] polymerase 1 OS=Homo sapiens OX=9606 GN=PARP1 PE=1 SV=4	0	64.191	26	24	31	24	1014	113	8.88	83.8	24				Pf00533, Pf00644, Pf00645, Pf02877, Pf05406, Pf08063	142	ENSG00000143799.12	1	Corticotropin-releasing hormone signaling pathway; Nanoparticle triggered regulated necrosis; Fas Ligand (FasL) pathway and Stress induction of Heat Shock Proteins (HSP) regulation; NAD metabolism, sirtuins and aging; NAD+ metabolism; NAD+ biosynthetic pathways	PARP1	NF-kappa B signaling pathway; Base excision repair; Apoptosis	POLB-Dependent Long Patch Base Excision Repair; Dual Incision in GG-NER; Formation of Incision Complex in GG-NER; Downregulation of SMAD2/3:SMAD4 transcriptional activity; DNA Damage Recognition in GG-NER; HDR through MMEJ (alt-NHEJ); SUMOylation of DNA damage response and repair proteins	35	0	100	High	1
6.2564e+18	FALSE	High	IsMasterProtein	O75643	U5 small nuclear ribonucleoprotein 200 kDa helicase OS=Homo sapiens OX=9606 GN=SNRNP200 PE=1 SV=2	0	63.672	15	24	33	24	2136	244.4	6.06	87.7	24				Pf00270, Pf00271, Pf02889, Pf04851	23020	ENSG00000144028.14	2		SNRNP200	Spliceosome	mRNA Splicing - Major Pathway; mRNA Splicing - Minor Pathway	6	0	100	High	1
8.73608e+18	FALSE	High	IsMasterProtein	P13647	Keratin, type II cytoskeletal 5 OS=Homo sapiens OX=9606 GN=KRT5 PE=1 SV=3	0	60.347	33	18	37	12	590	62.3	7.74	97.7	18				Pf00038, Pf01576, Pf02994, Pf03961, Pf04111, Pf05957, Pf12128	3852	ENSG00000186081.11	12		KRT5		Formation of the cornified envelope; Type I hemidesmosome assembly	6	0	100	High	1
-1.39843e+18	FALSE	High	None	F5GYT8	Methylcrotonoyl-CoA carboxylase subunit alpha, mitochondrial OS=Homo sapiens OX=9606 GN=MCCC1 PE=1 SV=2	0	60.18	31	12	29	12	575	64	6.9	85.72	12				Pf00364, Pf01071, Pf02222, Pf02655, Pf02785, Pf02786, Pf07478, Pf08443, Pf13533, Pf13535, Pf15632		ENSG00000078070.12	3	Amino Acid metabolism				1	0	100	High	1
-7.06501e+18	FALSE	High	IsMasterProtein	P07900	Heat shock protein HSP 90-alpha OS=Homo sapiens OX=9606 GN=HSP90AA1 PE=1 SV=5	0	59.761	29	19	30	10	732	84.6	5.02	84.6	19				Pf00183, Pf02518, Pf13589	3320	ENSG00000080824.18	14	Nucleotide-binding Oligomerization Domain (NOD) pathway; TNF alpha Signaling Pathway; Corticotropin-releasing hormone signaling pathway; Aryl Hydrocarbon Receptor; EBV LMP1 signaling; Aryl Hydrocarbon Receptor Pathway; Constitutive Androstane Receptor Pathway; NRF2 pathway; VEGFA-VEGFR2 Signaling Pathway; Focal Adhesion-PI3K-Akt-mTOR-signaling pathway	HSP90AA1	Estrogen signaling pathway; Pathways in cancer; Antigen processing and presentation; Protein processing in endoplasmic reticulum; Progesterone-mediated oocyte maturation; PI3K-Akt signaling pathway; Prostate cancer; NOD-like receptor signaling pathway	Sema3A PAK dependent Axon repulsion; Regulation of PLK1 Activity at G2/M Transition; Recruitment of NuMA to mitotic centrosomes; Loss of Nlp from mitotic centrosomes; Scavenging by Class F Receptors; Neutrophil degranulation; Uptake and function of diphtheria toxin; Regulation of actin dynamics for phagocytic cup formation; The role of GTSE1 in G2/M progression after G2 checkpoint; HSP90 chaperon…	86	0	100	High	1
-8.57748e+18	FALSE	High	IsMasterProteinCandidate	P07900-2	Isoform 2 of Heat shock protein HSP 90-alpha OS=Homo sapiens OX=9606 GN=HSP90AA1	0	59.761	25	19	30	10	854	98.1	5.16	84.6	19				Pf00183, Pf02518, Pf13589	3320	ENSG00000080824.18	14	Nucleotide-binding Oligomerization Domain (NOD) pathway; TNF alpha Signaling Pathway; Corticotropin-releasing hormone signaling pathway; Aryl Hydrocarbon Receptor; EBV LMP1 signaling; Aryl Hydrocarbon Receptor Pathway; Constitutive Androstane Receptor Pathway; NRF2 pathway; VEGFA-VEGFR2 Signaling Pathway; Focal Adhesion-PI3K-Akt-mTOR-signaling pathway	HSP90AA1			10	0	100	High	1
1.95375e+18	FALSE	High	None	E9PG35	Methylcrotonoyl-CoA carboxylase subunit alpha, mitochondrial (Fragment) OS=Homo sapiens OX=9606 GN=MCCC1 PE=1 SV=1	0	59.575	32	12	25	12	598	66.4	7.31	75.97	12				Pf00289, Pf01071, Pf02222, Pf02655, Pf02785, Pf02786, Pf07478, Pf08443, Pf13535, Pf15632		ENSG00000078070.12	3	Amino Acid metabolism				1	0	100	High	1
-1.27917e+18	FALSE	High	None	A0A1B0GWI4	Propionyl-CoA carboxylase alpha chain, mitochondrial (Fragment) OS=Homo sapiens OX=9606 GN=PCCA PE=1 SV=1	0	59.453	39	15	28	15	461	50.1	6.13	81.93	15				Pf00289, Pf00364, Pf01071, Pf02222, Pf02786, Pf07478, Pf08442, Pf08443, Pf13437, Pf13533, Pf13535, Pf13549, Pf15632		ENSG00000175198.15	13					0	0	100	High	1
5.3151e+18	FALSE	High	None	P11142-2	Isoform 2 of Heat shock cognate 71 kDa protein OS=Homo sapiens OX=9606 GN=HSPA8	0	59.043	37	14	27	11	493	53.5	5.86	75.66	14				Pf00012, Pf06723	3312	ENSG00000109971.13	11	Parkin-Ubiquitin Proteasomal System pathway; MAPK Signaling Pathway; Exercise-induced Circadian Regulation	HSPA8			3	0	100	High	1	GG [K159]
-2.58153e+18	FALSE	High	None	Q53HF2	Heat shock 70kDa protein 8 isoform 2 variant (Fragment) OS=Homo sapiens OX=9606 PE=1 SV=1	0	59.043	37	14	27	11	493	53.5	5.86	75.66	14				Pf00012, Pf06723	3312		11	Parkin-Ubiquitin Proteasomal System pathway; MAPK Signaling Pathway; Exercise-induced Circadian Regulation	HSPA8	Toxoplasmosis; Antigen processing and presentation; Epstein-Barr virus infection; Measles; Spliceosome; Influenza A; MAPK signaling pathway; Estrogen signaling pathway; Endocytosis; Protein processing in endoplasmic reticulum; Legionellosis; Longevity regulating pathway - multiple species		15	0	100	High	1	GG [K159]
6.98012e+18	FALSE	High	IsMasterProteinCandidate	P63261	Actin, cytoplasmic 2 OS=Homo sapiens OX=9606 GN=ACTG1 PE=1 SV=1	0	58.766	45	12	27	5	375	41.8	5.48	67.98	12				Pf00022	71	ENSG00000184009.9	17	Arrhythmogenic Right Ventricular Cardiomyopathy; Pathogenic Escherichia coli infection; Common Pathways Underlying Drug Addiction; Myometrial Relaxation and Contraction Pathways; Focal Adhesion; Fas Ligand (FasL) pathway and Stress induction of Heat Shock Proteins (HSP) regulation; Striated Muscle Contraction; Regulation of Actin Cytoskeleton	ACTG1	Focal adhesion; Oxytocin signaling pathway; Shigellosis; Tight junction; Vibrio cholerae infection; Adherens junction; Phagosome; Hippo signaling pathway; Hypertrophic cardiomyopathy (HCM); Leukocyte transendothelial migration; Proteoglycans in cancer; Pathogenic Escherichia coli infection; Viral myocarditis; Apoptosis; Arrhythmogenic right ventricular cardiomyopathy (ARVC); Bacterial invasion of…	Signaling by BRAF and RAF fusions; Formation of annular gap junctions; Cell-extracellular matrix interactions; MAP2K and MAPK activation; Clathrin-mediated endocytosis; Interaction between L1 and Ankyrins; VEGFA-VEGFR2 Pathway; RHO GTPases activate IQGAPs; Signaling by RAS mutants; Recycling pathway of L1; Signaling by high-kinase activity BRAF mutants; Signaling by moderate kinase activity BRAF …	80	0	100	High	1
-1.7449e+17	FALSE	High	IsMasterProtein	P60709	Actin, cytoplasmic 1 OS=Homo sapiens OX=9606 GN=ACTB PE=1 SV=1	0	58.766	45	12	27	5	375	41.7	5.48	67.98	12				Pf00022	60	ENSG00000075624.13	7	Arrhythmogenic Right Ventricular Cardiomyopathy; Pathogenic Escherichia coli infection; Common Pathways Underlying Drug Addiction; Myometrial Relaxation and Contraction Pathways; Focal Adhesion; Fas Ligand (FasL) pathway and Stress induction of Heat Shock Proteins (HSP) regulation; Regulation of Actin Cytoskeleton	ACTB	Oxytocin signaling pathway; Bacterial invasion of epithelial cells; Dilated cardiomyopathy; Regulation of actin cytoskeleton; Arrhythmogenic right ventricular cardiomyopathy (ARVC); Proteoglycans in cancer; Platelet activation; Phagosome; Viral myocarditis; Rap1 signaling pathway; Gastric acid secretion; Pathogenic Escherichia coli infection; Adherens junction; Shigellosis; Focal adhesion; Influe…	Formation of annular gap junctions; Cell-extracellular matrix interactions; UCH proteinases; MAP2K and MAPK activation; Interaction between L1 and Ankyrins; Factors involved in megakaryocyte development and platelet production; Translocation of GLUT4 to the plasma membrane; EPH-ephrin mediated repulsion of cells; Prefoldin mediated transfer of substrate to CCT/TriC; EPHB-mediated forward signalin…	102	7	100	High	1
3.81914e+18	FALSE	High	IsMasterProtein	P13639	Elongation factor 2 OS=Homo sapiens OX=9606 GN=EEF2 PE=1 SV=4	0	58.02	27	20	27	19	858	95.3	6.83	67.83	20				Pf00009, Pf00679, Pf03144, Pf03764, Pf14492	1938	ENSG00000167658.15	19	Translation Factors; AMP-activated Protein Kinase (AMPK) Signaling; Brain-Derived Neurotrophic Factor (BDNF) signaling pathway	EEF2	Oxytocin signaling pathway; AMPK signaling pathway	Peptide chain elongation; Protein methylation; Synthesis of diphthamide-EEF2; Neutrophil degranulation; Uptake and function of diphtheria toxin	20	0	100	High	1	Met-loss [N-Term]
5.92752e+18	FALSE	High	IsMasterProtein	P78527	DNA-dependent protein kinase catalytic subunit OS=Homo sapiens OX=9606 GN=PRKDC PE=1 SV=3	0	57.931	7	25	28	25	4128	468.8	7.12	65.78	25				Pf00454, Pf02259, Pf02260, Pf08163	5591	ENSG00000253729.7	8	miRNA Regulation of DNA Damage Response; Cell Cycle; Retinoblastoma (RB) in Cancer; Fas Ligand (FasL) pathway and Stress induction of Heat Shock Proteins (HSP) regulation; Pathways Affected in Adenoid Cystic Carcinoma; ATM Signaling Network in Development and Disease; Non-homologous end joining; DNA Damage Response	PRKDC	Cell cycle; Non-homologous end-joining	Nonhomologous End-Joining (NHEJ); E3 ubiquitin ligases ubiquitinate target proteins; IRF3-mediated induction of type I IFN	22	0	100	High	1
-6.94409e+18	FALSE	High	None	E9PKE3	Heat shock cognate 71 kDa protein OS=Homo sapiens OX=9606 GN=HSPA8 PE=1 SV=1	0	56.903	30	15	27	12	627	68.8	5.52	73.36	15				Pf00012, Pf02463, Pf06723		ENSG00000109971.13	11					0	0	100	High	1
-8.54642e+18	FALSE	High	IsMasterProteinCandidate	O00763-3	Isoform 3 of Acetyl-CoA carboxylase 2 OS=Homo sapiens OX=9606 GN=ACACB	0	56.564	7	11	27	3	2256	254.9	6.43	80.53	11				Pf00289, Pf00364, Pf01039, Pf02785, Pf02786, Pf08326, Pf13535, Pf15632	32		12	AMP-activated Protein Kinase (AMPK) Signaling; Leptin signaling pathway; Brain-Derived Neurotrophic Factor (BDNF) signaling pathway; Fatty Acid Biosynthesis; VEGFA-VEGFR2 Signaling Pathway	ACACB			5	0		High	1
8.3447e+18	FALSE	High	IsMasterProtein	O00763	Acetyl-CoA carboxylase 2 OS=Homo sapiens OX=9606 GN=ACACB PE=1 SV=3	0	56.564	6	11	27	3	2458	276.4	6.49	80.53	11				Pf00289, Pf00364, Pf01039, Pf02785, Pf02786, Pf08326, Pf13535, Pf15449, Pf15632	32	ENSG00000076555.15	12	AMP-activated Protein Kinase (AMPK) Signaling; Leptin signaling pathway; Brain-Derived Neurotrophic Factor (BDNF) signaling pathway; Fatty Acid Biosynthesis; VEGFA-VEGFR2 Signaling Pathway	ACACB	Glucagon signaling pathway; Metabolic pathways; Pyruvate metabolism; Propanoate metabolism; Insulin resistance; AMPK signaling pathway; Fatty acid biosynthesis; Insulin signaling pathway; Adipocytokine signaling pathway	ChREBP activates metabolic gene expression; Import of palmitoyl-CoA into the mitochondrial matrix; Biotin transport and metabolism; Activation of gene expression by SREBF (SREBP)	26	0		High	1
3.30067e+18	FALSE	High	IsMasterProteinCandidate	O00763-2	Isoform 2 of Acetyl-CoA carboxylase 2 OS=Homo sapiens OX=9606 GN=ACACB	0	56.564	6	11	27	3	2388	268	6.33	80.53	11				Pf00289, Pf00364, Pf01039, Pf02785, Pf02786, Pf08326, Pf13535, Pf15449, Pf15632	32		12	AMP-activated Protein Kinase (AMPK) Signaling; Leptin signaling pathway; Brain-Derived Neurotrophic Factor (BDNF) signaling pathway; Fatty Acid Biosynthesis; VEGFA-VEGFR2 Signaling Pathway	ACACB			5	0		High	1
2.88738e+18	FALSE	High	None	G5E9X5	Methylcrotonoyl-CoA carboxylase subunit alpha, mitochondrial OS=Homo sapiens OX=9606 GN=MCCC1 PE=1 SV=1	0	55.74	41	12	23	12	434	48.2	7.03	71.79	12				Pf00289, Pf01071, Pf02222, Pf02655, Pf02785, Pf02786, Pf07478, Pf08443, Pf13535, Pf15632	56922	ENSG00000078070.12	3	Amino Acid metabolism	MCCC1			1	0	100	High	1
-1.68484e+18	FALSE	High	None	P78527-2	Isoform 2 of DNA-dependent protein kinase catalytic subunit OS=Homo sapiens OX=9606 GN=PRKDC	0	54.925	7	24	27	24	4097	465.2	7.17	63.13	24				Pf00454, Pf02259, Pf02260, Pf08163	5591	ENSG00000253729.7	8	miRNA Regulation of DNA Damage Response; Cell Cycle; Retinoblastoma (RB) in Cancer; Fas Ligand (FasL) pathway and Stress induction of Heat Shock Proteins (HSP) regulation; Pathways Affected in Adenoid Cystic Carcinoma; ATM Signaling Network in Development and Disease; Non-homologous end joining; DNA Damage Response	PRKDC			8	0	100	High	1
-6.57183e+17	FALSE	High	None	Q96IS6	HSPA8 protein (Fragment) OS=Homo sapiens OX=9606 GN=HSPA8 PE=1 SV=2	0	54.843	29	14	23	13	587	64.6	5.5	66.49	14				Pf00012, Pf02463, Pf06723	3312		11	Parkin-Ubiquitin Proteasomal System pathway; MAPK Signaling Pathway; Exercise-induced Circadian Regulation	HSPA8			3	0	100	High	1	GG [K100]
-8.43764e+18	FALSE	High	None	A0A1B0GWA1	Propionyl-CoA carboxylase alpha chain, mitochondrial (Fragment) OS=Homo sapiens OX=9606 GN=PCCA PE=1 SV=1	0	52.229	42	12	25	12	326	36.1	7.18	71.98	12				Pf00289, Pf01071, Pf02222, Pf02786, Pf07478, Pf08442, Pf08443, Pf13535, Pf13549, Pf15632		ENSG00000175198.15	13					0	0	100	High	1
5.81013e+18	FALSE	High	IsMasterProtein	P34931	Heat shock 70 kDa protein 1-like OS=Homo sapiens OX=9606 GN=HSPA1L PE=1 SV=2	0	51.093	26	12	20	1	641	70.3	6.02	58.85	12				Pf00012, Pf06723	3305	ENSG00000234258.6; ENSG00000204390.9	6; CHR_HSCHR6_MHC_DBB_CTG1	Parkin-Ubiquitin Proteasomal System pathway	HSPA1L	Protein processing in endoplasmic reticulum; Longevity regulating pathway - multiple species; Influenza A; Spliceosome; Legionellosis; Toxoplasmosis; MAPK signaling pathway; Antigen processing and presentation; Epstein-Barr virus infection; Estrogen signaling pathway; Endocytosis; Measles	Attenuation phase; HSP90 chaperone cycle for steroid hormone receptors (SHR); Regulation of HSF1-mediated heat shock response	20	0	100	High	1	GG [K161]
8.20787e+18	FALSE	High	IsMasterProteinCandidate	Q53FA3	HSPA1L (Fragment) OS=Homo sapiens OX=9606 GN=HSPA1L PE=1 SV=1	0	51.093	26	12	20	1	641	70.4	6.29	58.85	12				Pf00012, Pf06723	3305	ENSG00000226704.6	6; CHR_HSCHR6_MHC_APD_CTG1	Parkin-Ubiquitin Proteasomal System pathway	HSPA1L			1	0	100	High	1	GG [K161]
-1.79848e+18	FALSE	High	IsMasterProteinCandidate	Q14980-2	Isoform 2 of Nuclear mitotic apparatus protein 1 OS=Homo sapiens OX=9606 GN=NUMA1	0	48.551	12	19	21	19	2101	236.4	5.8	58.18	19				Pf04111, Pf07888, Pf12128	4926	ENSG00000137497.17	11	Ectoderm Differentiation	NUMA1			1	0	100	High	1
-8.23002e+18	FALSE	High	IsMasterProtein	A0A087WY61	Nuclear mitotic apparatus protein 1 OS=Homo sapiens OX=9606 GN=NUMA1 PE=1 SV=1	0	48.551	12	19	21	19	2099	236	5.92	58.18	19				Pf04111, Pf07888, Pf12128		ENSG00000137497.17	11	Ectoderm Differentiation				1	0	100	High	1
-8.64945e+18	FALSE	High	IsMasterProtein	Q12906	Interleukin enhancer-binding factor 3 OS=Homo sapiens OX=9606 GN=ILF3 PE=1 SV=3	0	48.229	20	16	22	16	894	95.3	8.76	53.68	16				Pf00035, Pf07528, Pf14709	3609	ENSG00000129351.17	19		ILF3			0	0	100	High	1
5.6886e+18	FALSE	High	IsMasterProteinCandidate	Q12906-2	Isoform 2 of Interleukin enhancer-binding factor 3 OS=Homo sapiens OX=9606 GN=ILF3	0	48.229	26	16	22	16	702	76	7.75	53.68	16				Pf00035, Pf07528, Pf14709	3609	ENSG00000129351.17	19		ILF3			0	0	100	High	1
4.28654e+17	FALSE	High	IsMasterProteinCandidate	Q12906-7	Isoform 7 of Interleukin enhancer-binding factor 3 OS=Homo sapiens OX=9606 GN=ILF3	0	48.229	20	16	22	16	898	95.7	8.81	53.68	16				Pf00035, Pf07528, Pf14709	3609	ENSG00000129351.17	19		ILF3			0	0	100	High	1
3.98513e+18	FALSE	High	IsMasterProteinCandidate	Q12906-4	Isoform 4 of Interleukin enhancer-binding factor 3 OS=Homo sapiens OX=9606 GN=ILF3	0	48.229	26	16	22	16	698	75.5	8.41	53.68	16				Pf00035, Pf07528, Pf14709	3609	ENSG00000129351.17	19		ILF3			0	0	100	High	1
5.79951e+18	FALSE	High	IsMasterProteinCandidate	Q12906-3	Isoform 3 of Interleukin enhancer-binding factor 3 OS=Homo sapiens OX=9606 GN=ILF3	0	48.229	24	16	22	16	764	82.7	8.19	53.68	16				Pf00035, Pf07528, Pf14709	3609		19		ILF3			0	0	100	High	1
2.56909e+18	FALSE	High	IsMasterProteinCandidate	Q12906-6	Isoform 6 of Interleukin enhancer-binding factor 3 OS=Homo sapiens OX=9606 GN=ILF3	0	48.229	26	16	22	16	706	76.5	7.91	53.68	16				Pf00035, Pf07528, Pf14709	3609	ENSG00000129351.17	19		ILF3			0	0	100	High	1
-2.77627e+18	FALSE	High	IsMasterProteinCandidate	Q12906-5	Isoform 5 of Interleukin enhancer-binding factor 3 OS=Homo sapiens OX=9606 GN=ILF3	0	48.229	26	16	22	16	690	74.6	8.24	53.68	16				Pf00035, Pf07528, Pf14709	3609	ENSG00000129351.17	19		ILF3			0	0	100	High	1
6.48014e+18	FALSE	High	IsMasterProtein	P07437	Tubulin beta chain OS=Homo sapiens OX=9606 GN=TUBB PE=1 SV=2	0	48.172	46	13	29	5	444	49.6	4.89	92.08	13				Pf00091, Pf03953, Pf10644	203068	ENSG00000232575.10; ENSG00000196230.12; ENSG00000227739.10; ENSG00000224156.10; ENSG00000235067.10; ENSG00000229684.10; ENSG00000183311.16; ENSG00000232421.10	6; CHR_HSCHR6_MHC_MANN_CTG1; CHR_HSCHR6_MHC_COX_CTG1; CHR_HSCHR6_MHC_APD_CTG1; CHR_HSCHR6_MHC_DBB_CTG1; CHR_HSCHR6_MHC_MCF_CTG1; CHR_HSCHR6_MHC_QBL_CTG1; CHR_HSCHR6_MHC_SSTO_CTG1	Pathogenic Escherichia coli infection; Parkin-Ubiquitin Proteasomal System pathway	TUBB	Phagosome; Gap junction; Pathogenic Escherichia coli infection	Neutrophil degranulation; Regulation of PLK1 Activity at G2/M Transition; AURKA Activation by TPX2; Anchoring of the basal body to the plasma membrane; Recruitment of NuMA to mitotic centrosomes; Loss of Nlp from mitotic centrosomes; Recruitment of mitotic centrosome proteins and complexes	24	5	100	High	1
-6.12767e+18	FALSE	High	None	J3KS13	Clathrin heavy chain 1 OS=Homo sapiens OX=9606 GN=CLTC PE=1 SV=1	0	47.775	30	12	20	11	612	70.6	5.8	70.62	12				Pf00637, Pf01394		ENSG00000141367.11	17	Synaptic Vesicle Pathway				1	0	100	High	1	Met-loss+Acetyl [N-Term]
6.21093e+18	FALSE	High	None	Q14980	Nuclear mitotic apparatus protein 1 OS=Homo sapiens OX=9606 GN=NUMA1 PE=1 SV=2	0	46.499	12	18	20	18	2115	238.1	5.78	55.85	18				Pf04111, Pf07888, Pf12128	4926	ENSG00000137497.17	11	Ectoderm Differentiation	NUMA1		Mitotic Prophase; Recruitment of NuMA to mitotic centrosomes	7	0	100	High	1
-7.92731e+18	FALSE	High	None	Q14980-3	Isoform 3 of Nuclear mitotic apparatus protein 1 OS=Homo sapiens OX=9606 GN=NUMA1	0	44.666	13	17	19	17	1776	201.3	5.29	53.07	17				Pf04111, Pf12128	4926		11		NUMA1			0	0	100	High	1
4.74023e+18	FALSE	High	None	Q14980-4	Isoform 4 of Nuclear mitotic apparatus protein 1 OS=Homo sapiens OX=9606 GN=NUMA1	0	44.666	13	17	19	17	1763	200	5.25	53.07	17				Pf12128	4926		11		NUMA1			0	0	100	High	1
-7.29613e+18	FALSE	High	None	A0A2R8Y793	Actin, cytoplasmic 1 (Fragment) OS=Homo sapiens OX=9606 GN=ACTB PE=1 SV=1	0	44.595	47	10	22	4	309	34.1	5.17	57.59	10												0	0	100	High	1
7.83414e+18	FALSE	High	IsMasterProtein	Q7Z6Z7	E3 ubiquitin-protein ligase HUWE1 OS=Homo sapiens OX=9606 GN=HUWE1 PE=1 SV=3	0	43.998	4	13	16	13	4374	481.6	5.22	39.32	13				Pf00632, Pf02825, Pf06012, Pf06025, Pf14377	10075	ENSG00000086758.15	X		HUWE1	Ubiquitin mediated proteolysis	Neutrophil degranulation; Antigen processing: Ubiquitination & Proteasome degradation	7	0	100	High	1
1.21389e+18	FALSE	High	IsMasterProteinCandidate	Q7Z6Z7-2	Isoform 2 of E3 ubiquitin-protein ligase HUWE1 OS=Homo sapiens OX=9606 GN=HUWE1	0	43.998	4	13	16	13	4358	479.9	5.24	39.32	13				Pf00632, Pf02825, Pf06012, Pf06025, Pf14377	10075		X		HUWE1			0	0	100	High	1
8.92381e+18	FALSE	High	IsMasterProteinCandidate	Q7Z6Z7-3	Isoform 3 of E3 ubiquitin-protein ligase HUWE1 OS=Homo sapiens OX=9606 GN=HUWE1	0	43.998	4	13	16	13	4365	480.7	5.21	39.32	13				Pf00632, Pf02825, Pf06012, Pf06025, Pf14377	10075	ENSG00000086758.15	X		HUWE1			0	0	100	High	1
-1.60534e+17	FALSE	High	IsMasterProteinCandidate	P07195	L-lactate dehydrogenase B chain OS=Homo sapiens OX=9606 GN=LDHB PE=1 SV=2	0	43.68	35	11	19	9	334	36.6	6.05	47.65	11				Pf00056, Pf02866	3945	ENSG00000111716.12	12	Glycolysis and Gluconeogenesis	LDHB	Glycolysis / Gluconeogenesis; Propanoate metabolism; Metabolic pathways; Pyruvate metabolism; Cysteine and methionine metabolism; Glucagon signaling pathway	Pyruvate metabolism	11	0	100	High	1
-3.01348e+18	FALSE	High	IsMasterProtein	A0A5F9ZHM4	L-lactate dehydrogenase OS=Homo sapiens OX=9606 GN=LDHB PE=1 SV=1	0	43.68	34	11	19	9	341	37.4	6.25	47.65	11												0	2	100	High	1
7.34004e+18	FALSE	High	IsMasterProtein	Q9Y5B9	FACT complex subunit SPT16 OS=Homo sapiens OX=9606 GN=SUPT16H PE=1 SV=1	0	43.185	15	15	23	15	1047	119.8	5.66	59.46	15				Pf00557, Pf08512, Pf08644, Pf14826	11198	ENSG00000092201.9	14		SUPT16H		HIV elongation arrest and recovery; TP53 Regulates Transcription of DNA Repair Genes; Tat-mediated HIV elongation arrest and recovery; Formation of RNA Pol II elongation complex ; Formation of HIV elongation complex in the absence of HIV Tat; Regulation of TP53 Activity through Phosphorylation; RNA Polymerase II Pre-transcription Events; Pausing and recovery of HIV elongation; Pausing and recover…	24	0	100	High	1
-1.47401e+18	FALSE	High	IsMasterProtein	P15924	Desmoplakin OS=Homo sapiens OX=9606 GN=DSP PE=1 SV=3	0	42.916	7	19	19	19	2871	331.6	6.81	42.69	19				Pf00038, Pf00681, Pf01540, Pf01576, Pf02463, Pf04111, Pf04156, Pf05483, Pf05557, Pf05622, Pf06008, Pf06160, Pf06637, Pf07888, Pf10174, Pf12072, Pf12128, Pf13166	1832	ENSG00000096696.13	6	Arrhythmogenic Right Ventricular Cardiomyopathy; Lung fibrosis	DSP	Arrhythmogenic right ventricular cardiomyopathy (ARVC)	Apoptotic cleavage of cell adhesion proteins; Formation of the cornified envelope; Neutrophil degranulation	14	0	100	High	1
6.35109e+18	FALSE	High	None	E9PN89	Heat shock cognate 71 kDa protein (Fragment) OS=Homo sapiens OX=9606 GN=HSPA8 PE=1 SV=1	0	42.718	39	10	18	9	312	34.8	7.53	48.85	10				Pf00012, Pf06723		ENSG00000109971.13	11					0	0	100	High	1	GG [K99]
-6.25237e+18	FALSE	High	IsMasterProtein	P49327	Fatty acid synthase OS=Homo sapiens OX=9606 GN=FASN PE=1 SV=3	0	41.326	9	16	16	16	2511	273.3	6.44	43.21	16				Pf00106, Pf00107, Pf00108, Pf00109, Pf00698, Pf00975, Pf02801, Pf08242, Pf08659, Pf13602, Pf14765	2194	ENSG00000169710.8	17	AMP-activated Protein Kinase (AMPK) Signaling; Sterol Regulatory Element-Binding Proteins (SREBP) signalling; SREBF and miR33 in cholesterol and lipid homeostasis; Liver X Receptor Pathway; Fatty Acid Biosynthesis; Angiopoietin Like Protein 8 Regulatory Pathway	FASN	Fatty acid biosynthesis; Fatty acid metabolism; AMPK signaling pathway; Insulin signaling pathway; Metabolic pathways	ChREBP activates metabolic gene expression; Fatty acyl-CoA biosynthesis; Vitamin B5 (pantothenate) metabolism; Activation of gene expression by SREBF (SREBP)	23	0	100	High	1
7.32391e+18	FALSE	High	IsMasterProteinCandidate	A0A0U1RQF0	Fatty acid synthase OS=Homo sapiens OX=9606 GN=FASN PE=1 SV=1	0	41.326	9	16	16	16	2509	273	6.47	43.21	16				Pf00106, Pf00107, Pf00108, Pf00109, Pf00698, Pf00975, Pf02801, Pf08659, Pf13602, Pf14765		ENSG00000169710.8	17	AMP-activated Protein Kinase (AMPK) Signaling; Sterol Regulatory Element-Binding Proteins (SREBP) signalling; Angiopoietin Like Protein 8 Regulatory Pathway				3	0	100	High	1
-3.19018e+18	FALSE	High	IsMasterProteinCandidate	Q7Z6E9-2	Isoform 2 of E3 ubiquitin-protein ligase RBBP6 OS=Homo sapiens OX=9606 GN=RBBP6	0	41.105	11	14	16	14	1758	197.2	9.63	45.73	14				Pf00097, Pf00098, Pf08783, Pf10243, Pf13639, Pf13696, Pf13920, Pf13923, Pf14634, Pf15227	5930	ENSG00000122257.18	16		RBBP6			0	0	100	High	1
5.95985e+18	FALSE	High	IsMasterProtein	Q7Z6E9	E3 ubiquitin-protein ligase RBBP6 OS=Homo sapiens OX=9606 GN=RBBP6 PE=1 SV=1	0	41.105	11	14	16	14	1792	201.4	9.64	45.73	14				Pf00097, Pf00098, Pf08783, Pf10243, Pf13639, Pf13696, Pf13920, Pf13923, Pf14634, Pf15227	5930	ENSG00000122257.18	16		RBBP6		Antigen processing: Ubiquitination & Proteasome degradation	4	0	100	High	1
-3.15735e+17	FALSE	High	IsMasterProteinCandidate	F5GYU3	Polyubiquitin-C (Fragment) OS=Homo sapiens OX=9606 GN=UBC PE=1 SV=1	0	40.327	76	8	158	8	134	15	5.66	256.73	8				Pf00240, Pf11976, Pf13019, Pf13881, Pf14560		ENSG00000150991.14	12					0	0	100	High	1	GG [K11; K48; K63; K87; K124; K166]
5.16181e+18	FALSE	High	IsMasterProteinCandidate	F5H6Q2	Polyubiquitin-C (Fragment) OS=Homo sapiens OX=9606 GN=UBC PE=1 SV=8	0	40.327	74	8	158	8	122	13.7	6.14	256.73	8				Pf00240, Pf11976, Pf13019, Pf13881, Pf14560		ENSG00000150991.14	12					0	0	100	High	1	GG [K11; K48; K63; K87]
-6.32023e+18	FALSE	High	IsMasterProteinCandidate	F5H265	Polyubiquitin-C (Fragment) OS=Homo sapiens OX=9606 GN=UBC PE=1 SV=1	0	40.327	81	8	158	8	149	16.8	6.58	256.73	8				Pf00240, Pf11976, Pf13019, Pf13881, Pf14560		ENSG00000150991.14	12					0	0	100	High	1	GG [K11; K48; K63; K87; K124; K139; K166]
-6.8219e+18	FALSE	High	IsMasterProteinCandidate	F5H388	Polyubiquitin-C (Fragment) OS=Homo sapiens OX=9606 GN=UBC PE=1 SV=1	0	40.327	77	8	158	8	155	17.5	7.4	256.73	8				Pf00240, Pf11976, Pf13019, Pf13881, Pf14560		ENSG00000150991.14	12					0	0	100	High	1	GG [K11; K48; K63; K87; K124; K139; K166]
2.00458e+18	FALSE	High	IsMasterProteinCandidate	Q5RKT7	Ribosomal protein S27a OS=Homo sapiens OX=9606 GN=RPS27A PE=1 SV=1	0	40.327	38	8	158	8	156	17.9	9.6	256.73	8				Pf00240, Pf01599, Pf11976, Pf13019, Pf13881, Pf14560	6233		2	Cytoplasmic Ribosomal Proteins	RPS27A			1	0	100	High	1	GG [K11; K48; K63]
2.11997e+18	FALSE	High	IsMasterProteinCandidate	F5H747	Polyubiquitin-C (Fragment) OS=Homo sapiens OX=9606 GN=UBC PE=1 SV=8	0	40.327	75	8	158	8	160	18.1	8.32	256.73	8				Pf00240, Pf11976, Pf13019, Pf13881, Pf14560		ENSG00000150991.14	12					0	0	100	High	1	GG [K11; K48; K63; K87; K124; K139; K166]
2.30619e+18	FALSE	High	IsMasterProteinCandidate	B4DV12	Polyubiquitin-B OS=Homo sapiens OX=9606 GN=UBB PE=1 SV=1	0	40.327	78	8	158	8	153	17.2	7.34	256.73	8				Pf00240, Pf11976, Pf13019, Pf13881, Pf14560	7314	ENSG00000170315.13	17	Proteasome Degradation; Parkinsons Disease Pathway; Dual hijack model of Vif in HIV infection	UBB			3	0	100	High	1	GG [K11; K48; K63; K87; K124; K139; K166]
8.53313e+18	FALSE	High	IsMasterProteinCandidate	F5H2Z3	Polyubiquitin-C (Fragment) OS=Homo sapiens OX=9606 GN=UBC PE=1 SV=1	0	40.327	75	8	158	8	136	15.3	5.66	256.73	8				Pf00240, Pf11976, Pf13019, Pf13881, Pf14560		ENSG00000150991.14	12					0	0	100	High	1	GG [K11; K48; K63; K87; K124; K166]
-3.17142e+16	FALSE	High	IsMasterProteinCandidate	P0CG47	Polyubiquitin-B OS=Homo sapiens OX=9606 GN=UBB PE=1 SV=1	0	40.327	79	8	158	8	229	25.7	7.43	256.73	8				Pf00240, Pf11976, Pf13019, Pf13881, Pf14560	7314	ENSG00000170315.13	17	Proteasome Degradation; Parkinsons Disease Pathway; Dual hijack model of Vif in HIV infection	UBB	Parkinson's disease	NOTCH1 Intracellular Domain Regulates Transcription; Activated NOTCH1 Transmits Signal to the Nucleus; Regulation of RAS by GAPs; UCH proteinases; ISG15 antiviral mechanism; Regulation of PLK1 Activity at G2/M Transition; Constitutive Signaling by NOTCH1 HD+PEST Domain Mutants; Activated TLR4 signalling; Hh mutants that don't undergo autocatalytic processing are degraded by ERAD; SCF-beta-TrCP me…	339	0	100	High	1	GG [K11; K48; K63; K87; K124; K139; K163; K166; K200; K215; K242]
-1.20121e+18	FALSE	High	IsMasterProteinCandidate	Q96C32	Polyubiquitin-C OS=Homo sapiens OX=9606 GN=UBC PE=1 SV=1	0	40.327	79	8	158	8	305	34.3	7.53	256.73	8				Pf00240, Pf11976, Pf13019, Pf13881, Pf14560	7316	ENSG00000150991.14	12	Proteasome Degradation; DNA Replication	UBC			2	0	100	High	1	GG [K11; K48; K63; K87; K124; K139; K163; K166; K200; K215; K239; K242; K276; K291; K318]
9.12893e+18	FALSE	High	IsMasterProteinCandidate	J3QKN0	Polyubiquitin-B (Fragment) OS=Homo sapiens OX=9606 GN=UBB PE=1 SV=1	0	40.327	79	8	158	8	206	23.1	6.62	256.73	8				Pf00240, Pf11976, Pf13019, Pf13881, Pf14560		ENSG00000170315.13	17	Proteasome Degradation; Dual hijack model of Vif in HIV infection				2	0	100	High	1	GG [K11; K48; K63; K87; K124; K139; K163; K166; K200; K242]
-3.98031e+18	FALSE	High	IsMasterProteinCandidate	P62979	Ubiquitin-40S ribosomal protein S27a OS=Homo sapiens OX=9606 GN=RPS27A PE=1 SV=2	0	40.327	38	8	158	8	156	18	9.64	256.73	8				Pf00240, Pf01599, Pf11976, Pf13019, Pf13881, Pf14560	6233	ENSG00000143947.13	2	Cytoplasmic Ribosomal Proteins	RPS27A	Ribosome	NOTCH1 Intracellular Domain Regulates Transcription; Activated NOTCH1 Transmits Signal to the Nucleus; Regulation of RAS by GAPs; Viral mRNA Translation; UCH proteinases; ISG15 antiviral mechanism; Regulation of PLK1 Activity at G2/M Transition; Constitutive Signaling by NOTCH1 HD+PEST Domain Mutants; Activated TLR4 signalling; Hh mutants that don't undergo autocatalytic processing are degraded b…	364	0	100	High	1	GG [K11; K48; K63]
4.06429e+18	FALSE	High	IsMasterProteinCandidate	Q5PY61	Polyubiquitin-C OS=Homo sapiens OX=9606 GN=UBC PE=1 SV=1	0	40.327	79	8	158	8	229	25.7	7.49	256.73	8				Pf00240, Pf11976, Pf13019, Pf13881, Pf14560	7316	ENSG00000150991.14	12	Proteasome Degradation; DNA Replication	UBC			2	0	100	High	1	GG [K11; K48; K63; K87; K124; K139; K163; K166; K200; K215; K242]
-7.28144e+18	FALSE	High	IsMasterProtein	J3QTR3	Ubiquitin-40S ribosomal protein S27a (Fragment) OS=Homo sapiens OX=9606 GN=RPS27A PE=1 SV=1	0	40.327	57	8	158	8	106	12.2	10.14	256.73	8				Pf00240, Pf11976, Pf13019, Pf13881, Pf14560		ENSG00000143947.13	2					0	0	100	High	1	GG [K11; K48; K63]
7.1384e+18	FALSE	High	IsMasterProteinCandidate	J3QS39	Polyubiquitin-B (Fragment) OS=Homo sapiens OX=9606 GN=UBB PE=1 SV=1	0	40.327	65	8	158	8	93	10.5	8.46	256.73	8				Pf00240, Pf11976, Pf13019, Pf13881, Pf14560		ENSG00000170315.13	17	Proteasome Degradation; Dual hijack model of Vif in HIV infection				2	0	100	High	1	GG [K11; K48; K63]
-4.99415e+18	FALSE	High	IsMasterProteinCandidate	F5GXK7	Polyubiquitin-C (Fragment) OS=Homo sapiens OX=9606 GN=UBC PE=1 SV=2	0	40.327	71	8	158	8	169	19	8.31	256.73	8				Pf00240, Pf11976, Pf13019, Pf13881, Pf14560		ENSG00000150991.14	12					0	0	100	High	1	GG [K11; K48; K63; K87; K124; K139; K166]
3.83178e+18	FALSE	High	IsMasterProteinCandidate	P0CG48	Polyubiquitin-C OS=Homo sapiens OX=9606 GN=UBC PE=1 SV=3	0	40.327	79	8	158	8	685	77	7.66	256.73	8				Pf00240, Pf11976, Pf13019, Pf13881, Pf14560	7316	ENSG00000150991.14	12	Proteasome Degradation; DNA Replication	UBC	PPAR signaling pathway	NOTCH1 Intracellular Domain Regulates Transcription; Activated NOTCH1 Transmits Signal to the Nucleus; Regulation of RAS by GAPs; UCH proteinases; ISG15 antiviral mechanism; Regulation of PLK1 Activity at G2/M Transition; Constitutive Signaling by NOTCH1 HD+PEST Domain Mutants; Activated TLR4 signalling; Hh mutants that don't undergo autocatalytic processing are degraded by ERAD; SCF-beta-TrCP me…	338	0	100	High	1	GG [K11; K48; K63; K87; K124; K139; K163; K166; K200; K215; K239; K242; K276; K291; K315; K318; K352; K367; K391; K394; K428; K443; K467; K470; K504; K519; K543; K546; K580; K595; K619; K622; K656; K671; K698]
-4.6294e+18	FALSE	High	IsMasterProteinCandidate	P62987	Ubiquitin-60S ribosomal protein L40 OS=Homo sapiens OX=9606 GN=UBA52 PE=1 SV=2	0	40.327	47	8	158	8	128	14.7	9.83	256.73	8				Pf00240, Pf01020, Pf11976, Pf13019, Pf13881, Pf14560	7311	ENSG00000221983.7	19	DNA Replication; Cytoplasmic Ribosomal Proteins	UBA52	Ribosome	NOTCH1 Intracellular Domain Regulates Transcription; Activated NOTCH1 Transmits Signal to the Nucleus; Regulation of RAS by GAPs; Viral mRNA Translation; UCH proteinases; ISG15 antiviral mechanism; Regulation of PLK1 Activity at G2/M Transition; Constitutive Signaling by NOTCH1 HD+PEST Domain Mutants; Activated TLR4 signalling; Hh mutants that don't undergo autocatalytic processing are degraded b…	361	0	100	High	1	GG [K11; K48; K63]
1.45912e+18	FALSE	High	None	P15924-3	Isoform DSPIa of Desmoplakin OS=Homo sapiens OX=9606 GN=DSP	0	40.294	8	18	18	18	2428	278.7	6.95	39.99	18				Pf00681, Pf00769, Pf01576, Pf02463, Pf04111, Pf05557, Pf05622, Pf05667, Pf06637, Pf07888, Pf08432, Pf09726, Pf12001, Pf12128	1832		6	Arrhythmogenic Right Ventricular Cardiomyopathy	DSP			1	0	100	High	1
-8.53383e+18	FALSE	High	IsMasterProtein	Q86VP6	Cullin-associated NEDD8-dissociated protein 1 OS=Homo sapiens OX=9606 GN=CAND1 PE=1 SV=2	0	40.242	14	14	19	14	1230	136.3	5.78	47.39	14				Pf08623, Pf12755, Pf13513	55832	ENSG00000111530.12	12	Endoderm Differentiation	CAND1		Neutrophil degranulation; Iron uptake and transport; Neddylation	9	0	100	High	1
-9.15817e+17	FALSE	High	IsMasterProtein	O14980	Exportin-1 OS=Homo sapiens OX=9606 GN=XPO1 PE=1 SV=1	0	40.024	20	16	18	16	1071	123.3	6.06	50.38	16				Pf03810, Pf08389, Pf08767	7514	ENSG00000082898.16	2	eIF5A regulation in response to inhibition of the nuclear export system	XPO1	HTLV-I infection; Influenza A; Epstein-Barr virus infection; RNA transport; Ribosome biogenesis in eukaryotes	Rev-mediated nuclear export of HIV RNA; Downregulation of TGF-beta receptor signaling; NEP/NS2 Interacts with the Cellular Export Machinery; Cyclin A/B1/B2 associated events during G2/M transition; Amplification of signal from unattached kinetochores via a MAD2 inhibitory signal; Deactivation of the beta-catenin transactivating complex; Separation of Sister Chromatids; Resolution of Sister Chroma…	49	0	100	High	1
-5.99086e+18	FALSE	High	None	V9GZ37	Heat shock 70 kDa protein 1A OS=Homo sapiens OX=9606 GN=HSPA1A PE=1 SV=1	0	39.342	31	9	16	4	476	51.9	5.49	50.41	9				Pf00012	3303; 3304	ENSG00000234475.5; ENSG00000235941.5; ENSG00000204389.9; ENSG00000215328.6; ENSG00000237724.5	6; CHR_HSCHR6_MHC_DBB_CTG1; CHR_HSCHR6_MHC_APD_CTG1; CHR_HSCHR6_MHC_QBL_CTG1; CHR_HSCHR6_MHC_COX_CTG1	Apoptosis Modulation and Signaling; Parkin-Ubiquitin Proteasomal System pathway; NRF2 pathway; MAPK Signaling Pathway; Apoptosis Modulation by HSP70; VEGFA-VEGFR2 Signaling Pathway	HSPA1A; HSPA1B			6	0	100	High	1
6.48886e+18	FALSE	High	IsMasterProtein	P14618	Pyruvate kinase PKM OS=Homo sapiens OX=9606 GN=PKM PE=1 SV=4	0	39.109	36	14	24	14	531	57.9	7.84	55.77	14				Pf00224, Pf02887	5315	ENSG00000067225.17	15	Photodynamic therapy-induced HIF-1 survival signaling; Amino Acid metabolism; Glycolysis and Gluconeogenesis	PKM	Glucagon signaling pathway; Purine metabolism; Viral carcinogenesis; Glycolysis / Gluconeogenesis; Pyruvate metabolism; Central carbon metabolism in cancer; Metabolic pathways; Biosynthesis of amino acids; Type II diabetes mellitus; Carbon metabolism	Glycolysis; Neutrophil degranulation	20	0	100	High	1
4.59613e+18	FALSE	High	None	Q5JP53	Tubulin beta chain OS=Homo sapiens OX=9606 GN=TUBB PE=1 SV=1	0	38.221	38	11	27	3	426	47.7	4.81	84	11				Pf00091, Pf03953	203068	ENSG00000232575.10; ENSG00000196230.12; ENSG00000227739.10; ENSG00000224156.10; ENSG00000235067.10; ENSG00000229684.10; ENSG00000183311.16; ENSG00000232421.10	6; CHR_HSCHR6_MHC_MANN_CTG1; CHR_HSCHR6_MHC_COX_CTG1; CHR_HSCHR6_MHC_APD_CTG1; CHR_HSCHR6_MHC_DBB_CTG1; CHR_HSCHR6_MHC_MCF_CTG1; CHR_HSCHR6_MHC_QBL_CTG1; CHR_HSCHR6_MHC_SSTO_CTG1	Pathogenic Escherichia coli infection; Parkin-Ubiquitin Proteasomal System pathway	TUBB			2	0	100	High	1
-2.30578e+18	FALSE	High	IsMasterProtein	Q14204	Cytoplasmic dynein 1 heavy chain 1 OS=Homo sapiens OX=9606 GN=DYNC1H1 PE=1 SV=5	0	38.14	4	17	17	17	4646	532.1	6.4	39.43	17				Pf00769, Pf03028, Pf03915, Pf04156, Pf07246, Pf07728, Pf08385, Pf08393, Pf12774, Pf12775, Pf12777, Pf12780, Pf12781, Pf13173, Pf13207, Pf13401	1778	ENSG00000197102.10	14		DYNC1H1	Salmonella infection; Vasopressin-regulated water reabsorption; Phagosome	COPI-independent Golgi-to-ER retrograde traffic; Regulation of PLK1 Activity at G2/M Transition; AURKA Activation by TPX2; Anchoring of the basal body to the plasma membrane; Recruitment of NuMA to mitotic centrosomes; Recruitment of mitotic centrosome proteins and complexes; Loss of Nlp from mitotic centrosomes; Amplification of signal from unattached kinetochores via a MAD2 inhibitory signal; N…	50	0	100	High	1
7.44937e+18	FALSE	High	IsMasterProtein	P12270	Nucleoprotein TPR OS=Homo sapiens OX=9606 GN=TPR PE=1 SV=3	0	37.756	9	15	16	15	2363	267.1	5.02	45.49	15				Pf00038, Pf01496, Pf01576, Pf02463, Pf03961, Pf04111, Pf05911, Pf07888, Pf07926, Pf09726, Pf12128, Pf13166, Pf13514	7175	ENSG00000047410.13	1		TPR	RNA transport; Thyroid cancer; Pathways in cancer	Rev-mediated nuclear export of HIV RNA; ISG15 antiviral mechanism; NEP/NS2 Interacts with the Cellular Export Machinery; tRNA processing in the nucleus; Transcriptional regulation by small RNAs; Defective TPR may confer susceptibility towards thyroid papillary carcinoma (TPC); Nuclear Pore Complex (NPC) Disassembly; Regulation of Glucokinase by Glucokinase Regulatory Protein; Vpr-mediated nuclear…	69	0	100	High	1	Met-loss+Acetyl [N-Term]
2.96228e+18	FALSE	High	IsMasterProtein	P35579	Myosin-9 OS=Homo sapiens OX=9606 GN=MYH9 PE=1 SV=4	0	37.703	9	12	13	7	1960	226.4	5.6	38.37	12				Pf00063, Pf01442, Pf01496, Pf01576, Pf01765, Pf02736, Pf03962, Pf04111, Pf04156, Pf05911, Pf06637, Pf07888, Pf09731, Pf11068, Pf11559, Pf12128, Pf13094	4627	ENSG00000100345.20	22	Primary Focal Segmental Glomerulosclerosis FSGS; VEGFA-VEGFR2 Signaling Pathway	MYH9	Salmonella infection; Regulation of actin cytoskeleton; Tight junction	RHO GTPases activate PAKs; EPHA-mediated growth cone collapse; RHO GTPases Activate ROCKs; Sema4D induced cell migration and growth-cone collapse; Regulation of actin dynamics for phagocytic cup formation; RHO GTPases activate CIT; RHO GTPases activate PKNs	23	4	100	High	1
-3.19522e+18	FALSE	High	None	A0A2R8Y880	E3 ubiquitin-protein ligase RBBP6 (Fragment) OS=Homo sapiens OX=9606 GN=RBBP6 PE=1 SV=1	0	36.864	10	13	15	13	1759	197.2	9.55	42.38	13												0	0	100	High	1
6.53633e+18	FALSE	High	None	A0A494C1A5	U5 small nuclear ribonucleoprotein 200 kDa helicase (Fragment) OS=Homo sapiens OX=9606 GN=SNRNP200 PE=1 SV=1	0	36.264	15	15	21	15	1375	157.6	5.85	55.8	15												0	0	100	High	1
5.90212e+18	FALSE	High	None	P15924-2	Isoform DPII of Desmoplakin OS=Homo sapiens OX=9606 GN=DSP	0	36.152	8	17	17	17	2272	260	6.96	36.79	17				Pf00681, Pf01576, Pf05557, Pf05622, Pf07888	1832	ENSG00000096696.13	6	Arrhythmogenic Right Ventricular Cardiomyopathy; Lung fibrosis	DSP			2	0	100	High	1
-1.16611e+18	FALSE	High	IsMasterProteinCandidate	P53621-2	Isoform 2 of Coatomer subunit alpha OS=Homo sapiens OX=9606 GN=COPA	0	35.679	14	15	16	15	1233	139.2	7.59	38.36	15				Pf00400, Pf04053, Pf06957	1314	ENSG00000122218.14	1		COPA			0	0	100	High	1
6.56085e+18	FALSE	High	IsMasterProtein	P53621	Coatomer subunit alpha OS=Homo sapiens OX=9606 GN=COPA PE=1 SV=2	0	35.679	14	15	16	15	1224	138.3	7.66	38.36	15				Pf00400, Pf04053, Pf06957	1314	ENSG00000122218.14	1		COPA		COPI-dependent Golgi-to-ER retrograde traffic; COPI-mediated anterograde transport	11	0	100	High	1
6.80072e+18	FALSE	High	IsMasterProteinCandidate	A0A3B3IS84	Coatomer subunit alpha OS=Homo sapiens OX=9606 GN=COPA PE=1 SV=1	0	35.679	14	15	16	15	1204	136	7.52	38.36	15												0	0	100	High	1
1.29022e+18	FALSE	High	None	B4DNK4	Pyruvate kinase OS=Homo sapiens OX=9606 GN=PKM PE=1 SV=1	0	35.596	37	13	22	13	457	49.9	7.83	47.95	13				Pf00224, Pf02887	5315	ENSG00000067225.17	15	Photodynamic therapy-induced HIF-1 survival signaling; Amino Acid metabolism; Glycolysis and Gluconeogenesis	PKM			3	0	100	High	1
8.0115e+17	FALSE	High	None	Q86VP6-2	Isoform 2 of Cullin-associated NEDD8-dissociated protein 1 OS=Homo sapiens OX=9606 GN=CAND1	0	35.286	14	12	17	12	1062	117.8	5.69	41.17	12				Pf08623, Pf13513	55832		12		CAND1			0	0	100	High	1
-3.44971e+18	FALSE	High	None	P14618-2	Isoform M1 of Pyruvate kinase PKM OS=Homo sapiens OX=9606 GN=PKM	0	35.271	33	13	23	13	531	58	7.71	52.96	13				Pf00224, Pf02887	5315	ENSG00000067225.17	15	Photodynamic therapy-induced HIF-1 survival signaling; Amino Acid metabolism; Glycolysis and Gluconeogenesis	PKM		Glycolysis	7	0	100	High	1
-5.79809e+18	FALSE	High	IsMasterProtein	Q86YZ3	Hornerin OS=Homo sapiens OX=9606 GN=HRNR PE=1 SV=2	0	34.901	10	10	16	10	2850	282.2	10.04	32.82	10					388697	ENSG00000197915.5	1		HRNR		Neutrophil degranulation	3	0	100	High	1
-8.99824e+18	FALSE	High	None	E9PLF4	Heat shock cognate 71 kDa protein (Fragment) OS=Homo sapiens OX=9606 GN=HSPA8 PE=1 SV=1	0	34.8	60	9	15	6	187	20.4	7.33	42.19	9				Pf00012		ENSG00000109971.13	11					0	0	100	High	1	GG [K159]
6.71923e+18	FALSE	High	None	A0A3B3IT15	Coatomer subunit alpha OS=Homo sapiens OX=9606 GN=COPA PE=1 SV=1	0	34.224	13	14	15	14	1204	135.9	7.66	35.98	14												0	0	100	High	1
7.72853e+18	FALSE	High	None	A0A3B3ISC6	Coatomer subunit alpha (Fragment) OS=Homo sapiens OX=9606 GN=COPA PE=1 SV=1	0	34.054	16	14	15	14	1024	114.8	7.2	35.51	14												0	0	100	High	1
5.10469e+18	FALSE	High	IsMasterProteinCandidate	P53675-2	Isoform 2 of Clathrin heavy chain 2 OS=Homo sapiens OX=9606 GN=CLTCL1	0	33.973	9	11	12	1	1583	180.2	5.78	34.74	11				Pf00637, Pf01394, Pf04053, Pf09268, Pf13838	8218	ENSG00000070371.15	22	Synaptic Vesicle Pathway	CLTCL1			1	0	100	High	1	GG [K269]
7.06143e+18	FALSE	High	IsMasterProteinCandidate	P53675	Clathrin heavy chain 2 OS=Homo sapiens OX=9606 GN=CLTCL1 PE=1 SV=2	0	33.973	9	11	12	1	1640	186.9	5.85	34.74	11				Pf00637, Pf01394, Pf04053, Pf09268, Pf13838	8218	ENSG00000070371.15	22	Synaptic Vesicle Pathway	CLTCL1	Synaptic vesicle cycle; Lysosome; Endocrine and other factor-regulated calcium reabsorption; Endocytosis; Bacterial invasion of epithelial cells; Huntington's disease	EPH-ephrin mediated repulsion of cells; Cargo recognition for clathrin-mediated endocytosis; Formation of annular gap junctions	19	0	100	High	1	GG [K269]
-8.32776e+18	FALSE	High	IsMasterProtein	A0A087WX41	Clathrin heavy chain 2 OS=Homo sapiens OX=9606 GN=CLTCL1 PE=1 SV=1	0	33.973	12	11	12	1	1260	142.4	6.43	34.74	11				Pf00637, Pf01394, Pf04053, Pf09268, Pf13838		ENSG00000070371.15	22	Synaptic Vesicle Pathway				1	0	100	High	1	GG [K269]
-2.70175e+18	FALSE	High	None	I3L0J9	Pre-mRNA-processing-splicing factor 8 (Fragment) OS=Homo sapiens OX=9606 GN=PRPF8 PE=1 SV=8	0	33.599	16	12	17	12	1012	119.6	9.26	42.84	12				Pf08082, Pf08083, Pf10598		ENSG00000174231.16; ENSG00000274442.2	17; CHR_HSCHR17_1_CTG2					0	0	100	High	1
-9.21399e+18	FALSE	High	None	M0R1V7	Ubiquitin-60S ribosomal protein L40 (Fragment) OS=Homo sapiens OX=9606 GN=UBA52 PE=1 SV=1	0	33.581	81	6	147	6	63	7.1	5.36	231.04	6				Pf00240, Pf11976, Pf13881, Pf14560		ENSG00000221983.7	19					0	0	100	High	1	GG [K11; K48; K63]
-1.03482e+18	FALSE	High	IsMasterProtein	P50990	T-complex protein 1 subunit theta OS=Homo sapiens OX=9606 GN=CCT8 PE=1 SV=4	0	33.466	24	12	17	12	548	59.6	5.6	43.59	12				Pf00118	10694	ENSG00000156261.12	21		CCT8		BBSome-mediated cargo-targeting to cilium; Prefoldin mediated transfer of substrate to CCT/TriC; Cooperation of PDCL (PhLP1) and TRiC/CCT in G-protein beta folding; Association of TriC/CCT with target proteins during biosynthesis; Neutrophil degranulation; Folding of actin by CCT/TriC; Formation of tubulin folding intermediates by CCT/TriC	16	0	100	High	1
-4.99397e+18	FALSE	High	None	E9PI65	Heat shock cognate 71 kDa protein (Fragment) OS=Homo sapiens OX=9606 GN=HSPA8 PE=1 SV=1	0	33.406	58	8	13	5	168	17.9	5.29	37.93	8				Pf00012, Pf06723		ENSG00000109971.13	11					0	0	100	High	1	GG [K118]
7.74225e+18	FALSE	High	IsMasterProtein	Q7KZF4	Staphylococcal nuclease domain-containing protein 1 OS=Homo sapiens OX=9606 GN=SND1 PE=1 SV=1	0	33.189	15	11	11	11	910	101.9	7.17	29.97	11				Pf00565, Pf00567	27044	ENSG00000197157.10	7		SND1	Viral carcinogenesis; Epstein-Barr virus infection	Signaling by BRAF and RAF fusions	6	0	100	High	1
-2.88705e+18	FALSE	High	None	P54652	Heat shock-related 70 kDa protein 2 OS=Homo sapiens OX=9606 GN=HSPA2 PE=1 SV=1	0	33.168	12	6	15	3	639	70	5.74	37.89	6				Pf00012, Pf06723	3306	ENSG00000126803.9	14	Parkin-Ubiquitin Proteasomal System pathway	HSPA2	Protein processing in endoplasmic reticulum; Epstein-Barr virus infection; Legionellosis; Measles; MAPK signaling pathway; Longevity regulating pathway - multiple species; Estrogen signaling pathway; Toxoplasmosis; Spliceosome; Endocytosis; Antigen processing and presentation; Influenza A	Meiotic synapsis; Attenuation phase; HSP90 chaperone cycle for steroid hormone receptors (SHR); Regulation of HSF1-mediated heat shock response	24	0	100	High	1
5.78583e+18	FALSE	High	None	P14618-3	Isoform 3 of Pyruvate kinase PKM OS=Homo sapiens OX=9606 GN=PKM	0	33.033	33	12	22	12	516	56.2	8.44	49.75	12				Pf00224, Pf02887	5315	ENSG00000067225.17	15	Photodynamic therapy-induced HIF-1 survival signaling; Amino Acid metabolism; Glycolysis and Gluconeogenesis	PKM			3	0	100	High	1
-9.04527e+18	FALSE	High	None	A0A0C4DGH5	Cullin-associated NEDD8-dissociated protein 1 (Fragment) OS=Homo sapiens OX=9606 GN=CAND1 PE=1 SV=1	0	32.836	17	11	15	11	770	85.4	5.5	36.25	11				Pf08623	55832	ENSG00000111530.12	12	Endoderm Differentiation	CAND1			1	0	100	High	1
-3.28354e+18	FALSE	High	IsMasterProtein	O75533	Splicing factor 3B subunit 1 OS=Homo sapiens OX=9606 GN=SF3B1 PE=1 SV=3	0	32.796	12	12	13	12	1304	145.7	7.09	33.39	12				Pf02161, Pf08920, Pf12815, Pf13513	23451	ENSG00000115524.15	2	mRNA Processing	SF3B1	Spliceosome	B-WICH complex positively regulates rRNA expression; mRNA Splicing - Major Pathway; mRNA Splicing - Minor Pathway	11	0	100	High	1
6.67439e+18	FALSE	High	IsMasterProtein	P68371	Tubulin beta-4B chain OS=Homo sapiens OX=9606 GN=TUBB4B PE=1 SV=1	0	32.769	42	12	23	4	445	49.8	4.89	73.66	12				Pf00091, Pf03953, Pf10644	10383	ENSG00000188229.5	9	Pathogenic Escherichia coli infection; Parkin-Ubiquitin Proteasomal System pathway	TUBB4B	Phagosome; Pathogenic Escherichia coli infection; Gap junction	COPI-independent Golgi-to-ER retrograde traffic; COPI-dependent Golgi-to-ER retrograde traffic; Carboxyterminal post-translational modifications of tubulin; Regulation of PLK1 Activity at G2/M Transition; Recruitment of NuMA to mitotic centrosomes; Hedgehog 'off' state; Loss of Nlp from mitotic centrosomes; Translocation of GLUT4 to the plasma membrane; Prefoldin mediated transfer of substrate to…	74	0	100	High	1
6.75399e+18	FALSE	High	IsMasterProteinCandidate	P68032	Actin, alpha cardiac muscle 1 OS=Homo sapiens OX=9606 GN=ACTC1 PE=1 SV=1	0	32.693	25	8	15	1	377	42	5.39	35.59	8				Pf00022	70	ENSG00000159251.6	15	Cardiac Progenitor Differentiation; Myometrial Relaxation and Contraction Pathways; Striated Muscle Contraction	ACTC1	Cardiac muscle contraction; Dilated cardiomyopathy; Hypertrophic cardiomyopathy (HCM); Adrenergic signaling in cardiomyocytes	Striated Muscle Contraction	9	0	100	High	1
2.83572e+18	FALSE	High	IsMasterProteinCandidate	P62736	Actin, aortic smooth muscle OS=Homo sapiens OX=9606 GN=ACTA2 PE=1 SV=1	0	32.693	25	8	15	1	377	42	5.39	35.59	8				Pf00022	59	ENSG00000107796.13	10	Myometrial Relaxation and Contraction Pathways; Striated Muscle Contraction	ACTA2	Vascular smooth muscle contraction	Smooth Muscle Contraction	5	0	100	High	1
3.24943e+18	FALSE	High	IsMasterProteinCandidate	P68133	Actin, alpha skeletal muscle OS=Homo sapiens OX=9606 GN=ACTA1 PE=1 SV=1	0	32.693	25	8	15	1	377	42	5.39	35.59	8				Pf00022	58	ENSG00000143632.14	1	Myometrial Relaxation and Contraction Pathways; Fas Ligand (FasL) pathway and Stress induction of Heat Shock Proteins (HSP) regulation; Association Between Physico-Chemical Features and Toxicity Associated Pathways; Striated Muscle Contraction	ACTA1		Striated Muscle Contraction	6	0	100	High	1
-6.53456e+18	FALSE	High	IsMasterProtein	P63267	Actin, gamma-enteric smooth muscle OS=Homo sapiens OX=9606 GN=ACTG2 PE=1 SV=1	0	32.693	25	8	15	1	376	41.9	5.48	35.59	8				Pf00022	72	ENSG00000163017.13	2	Common Pathways Underlying Drug Addiction	ACTG2	Vascular smooth muscle contraction	Smooth Muscle Contraction	4	0	100	High	1
-3.20138e+18	FALSE	High	None	E9PNE6	Heat shock cognate 71 kDa protein OS=Homo sapiens OX=9606 GN=HSPA8 PE=1 SV=1	0	31.832	24	10	18	8	500	54.9	5.68	49.7	10				Pf00012, Pf02463		ENSG00000109971.13	11					0	0	100	High	1
-7.23831e+18	FALSE	High	IsMasterProtein	Q14974	Importin subunit beta-1 OS=Homo sapiens OX=9606 GN=KPNB1 PE=1 SV=2	0	31.577	12	9	14	9	876	97.1	4.78	40.2	9				Pf02985, Pf03810, Pf13513, Pf13646	3837	ENSG00000108424.9	17	Sterol Regulatory Element-Binding Proteins (SREBP) signalling	KPNB1	RNA transport	ISG15 antiviral mechanism; NS1 Mediated Effects on Host Pathways; Nuclear import of Rev protein; Neutrophil degranulation; Regulation of cholesterol biosynthesis by SREBP (SREBF); Transport of Ribonucleoproteins into the Host Nucleus; Activation of DNA fragmentation factor	29	0	100	High	1	Acetyl [N-Term]
-2.69301e+18	FALSE	High	None	A8MW50	L-lactate dehydrogenase (Fragment) OS=Homo sapiens OX=9606 GN=LDHB PE=1 SV=1	0	31.479	29	6	12	4	232	25.2	5.81	30.44	6				Pf00056, Pf02866		ENSG00000111716.12	12					0	0	100	High	1
6.54325e+18	FALSE	High	None	P50990-2	Isoform 2 of T-complex protein 1 subunit theta OS=Homo sapiens OX=9606 GN=CCT8	0	31.446	23	11	15	11	529	57.6	5.39	39.26	11				Pf00118	10694	ENSG00000156261.12	21		CCT8			0	0	100	High	1
-9.08897e+18	FALSE	High	IsMasterProtein	P26641	Elongation factor 1-gamma OS=Homo sapiens OX=9606 GN=EEF1G PE=1 SV=3	0	31.264	31	10	15	10	437	50.1	6.67	38.15	10				Pf00043, Pf00647, Pf02798, Pf13409, Pf13410, Pf13417, Pf14497	1937	ENSG00000254772.9	11	Translation Factors	EEF1G	Legionellosis	Eukaryotic Translation Elongation	5	0	100	High	1	Met-loss+Acetyl [N-Term]
-8.48403e+18	FALSE	High	IsMasterProtein	P13010	X-ray repair cross-complementing protein 5 OS=Homo sapiens OX=9606 GN=XRCC5 PE=1 SV=3	0	30.745	23	12	15	12	732	82.7	5.81	41.02	12				Pf02735, Pf03730, Pf03731, Pf08785	7520	ENSG00000079246.15	2	Non-homologous end joining	XRCC5	Non-homologous end-joining	2-LTR circle formation; Neutrophil degranulation; IRF3-mediated induction of type I IFN; Nonhomologous End-Joining (NHEJ)	18	0	100	High	1
1.68727e+18	FALSE	High	IsMasterProteinCandidate	P00338-3	Isoform 3 of L-lactate dehydrogenase A chain OS=Homo sapiens OX=9606 GN=LDHA	0	30.708	37	11	22	9	361	39.8	8.43	50.77	11				Pf00056, Pf02866	3939	ENSG00000134333.13	11	Cori Cycle; Photodynamic therapy-induced HIF-1 survival signaling; Amino Acid metabolism; Glycolysis and Gluconeogenesis	LDHA			4	0	100	High	1
2.72668e+18	FALSE	High	IsMasterProtein	P00338	L-lactate dehydrogenase A chain OS=Homo sapiens OX=9606 GN=LDHA PE=1 SV=2	0	30.708	40	11	22	9	332	36.7	8.27	50.77	11				Pf00056, Pf02866	3939	ENSG00000134333.13	11	Cori Cycle; Photodynamic therapy-induced HIF-1 survival signaling; Amino Acid metabolism; Glycolysis and Gluconeogenesis	LDHA	Cysteine and methionine metabolism; Glucagon signaling pathway; HIF-1 signaling pathway; Metabolic pathways; Pyruvate metabolism; Propanoate metabolism; Glycolysis / Gluconeogenesis; Central carbon metabolism in cancer	Pyruvate metabolism	16	0	100	High	1
5.6232e+17	FALSE	High	IsMasterProtein	P04406	Glyceraldehyde-3-phosphate dehydrogenase OS=Homo sapiens OX=9606 GN=GAPDH PE=1 SV=3	0	30.069	24	7	13	7	335	36	8.46	36.74	7				Pf00044, Pf02800	2597	ENSG00000111640.14	12	Cori Cycle; Alzheimers Disease; Glycolysis and Gluconeogenesis; Sudden Infant Death Syndrome (SIDS) Susceptibility Pathways	GAPDH	Alzheimer's disease; Biosynthesis of amino acids; Carbon metabolism; Metabolic pathways; Glycolysis / Gluconeogenesis; HIF-1 signaling pathway	Gluconeogenesis; Glycolysis	15	0	100	High	1
6.50997e+18	FALSE	High	None	H3BTN5	Pyruvate kinase (Fragment) OS=Homo sapiens OX=9606 GN=PKM PE=1 SV=1	0	30.055	32	11	21	11	485	53	6.84	47.56	11				Pf00224, Pf02887		ENSG00000067225.17	15	Amino Acid metabolism				1	0	100	High	1
-2.95883e+18	FALSE	High	IsMasterProtein	Q5RI18	Heterogeneous nuclear ribonucleoprotein U OS=Homo sapiens OX=9606 GN=HNRNPU PE=1 SV=9	0	30.048	14	7	11	7	602	67.8	9.09	30.13	7				Pf00622, Pf13671		ENSG00000153187.18	1					0	0	100	High	1
-4.13709e+18	FALSE	High	IsMasterProteinCandidate	Q00839-2	Isoform 2 of Heterogeneous nuclear ribonucleoprotein U OS=Homo sapiens OX=9606 GN=HNRNPU	0	30.048	11	7	11	7	806	88.9	5.78	30.13	7				Pf00622, Pf13671	3192	ENSG00000153187.18	1	mRNA Processing	HNRNPU			1	0	100	High	1
-1.65801e+17	FALSE	High	IsMasterProteinCandidate	Q00839	Heterogeneous nuclear ribonucleoprotein U OS=Homo sapiens OX=9606 GN=HNRNPU PE=1 SV=6	0	30.048	10	7	11	7	825	90.5	6	30.13	7				Pf00622, Pf13671	3192	ENSG00000153187.18	1	mRNA Processing	HNRNPU	Spliceosome	mRNA Splicing - Major Pathway	6	0	100	High	1
6.4938e+18	FALSE	High	IsMasterProteinCandidate	A0A1W2PPS1	Heterogeneous nuclear ribonucleoprotein U OS=Homo sapiens OX=9606 GN=HNRNPU PE=1 SV=1	0	30.048	11	7	11	7	804	88.3	5.78	30.13	7				Pf00622, Pf13671		ENSG00000153187.18	1					0	0	100	High	1
6.03012e+17	FALSE	High	IsMasterProteinCandidate	A0A1W2PP35	Heterogeneous nuclear ribonucleoprotein U (Fragment) OS=Homo sapiens OX=9606 GN=HNRNPU PE=1 SV=1	0	30.048	12	7	11	7	728	80.6	5.74	30.13	7				Pf00622, Pf13671		ENSG00000153187.18	1					0	0	100	High	1
-1.09517e+18	FALSE	High	None	Q5ST81	Tubulin beta chain OS=Homo sapiens OX=9606 GN=TUBB PE=1 SV=1	0	29.542	36	9	22	1	372	41.7	4.91	70.75	9				Pf00091, Pf03953	203068	ENSG00000232575.10; ENSG00000196230.12; ENSG00000227739.10; ENSG00000224156.10; ENSG00000235067.10; ENSG00000229684.10; ENSG00000183311.16; ENSG00000232421.10	6; CHR_HSCHR6_MHC_MANN_CTG1; CHR_HSCHR6_MHC_COX_CTG1; CHR_HSCHR6_MHC_APD_CTG1; CHR_HSCHR6_MHC_DBB_CTG1; CHR_HSCHR6_MHC_MCF_CTG1; CHR_HSCHR6_MHC_QBL_CTG1; CHR_HSCHR6_MHC_SSTO_CTG1	Pathogenic Escherichia coli infection; Parkin-Ubiquitin Proteasomal System pathway	TUBB			2	0	100	High	1
-4.12751e+18	FALSE	High	None	Q6PK50	HSP90AB1 protein (Fragment) OS=Homo sapiens OX=9606 GN=HSP90AB1 PE=1 SV=1	0	29.332	31	11	18	4	351	40.3	4.97	45.91	11				Pf00183, Pf02518, Pf13589	3326		6		HSP90AB1			0	0	100	High	1
-9.074e+18	FALSE	High	IsMasterProtein	P11586	C-1-tetrahydrofolate synthase, cytoplasmic OS=Homo sapiens OX=9606 GN=MTHFD1 PE=1 SV=3	0	29.092	14	12	13	12	935	101.5	7.3	32.7	12				Pf00763, Pf01268, Pf02882	4522		14	Folate Metabolism; One Carbon Metabolism; Trans-sulfuration and one carbon metabolism	MTHFD1	Metabolic pathways; One carbon pool by folate	Metabolism of folate and pterines	9	0	100	High	1
8.2501e+18	FALSE	High	None	Q9BVA1	Tubulin beta-2B chain OS=Homo sapiens OX=9606 GN=TUBB2B PE=1 SV=1	0	29.084	32	9	21	2	445	49.9	4.89	68.26	9				Pf00091, Pf03953, Pf10644	347733	ENSG00000137285.9	6	Pathogenic Escherichia coli infection; Parkin-Ubiquitin Proteasomal System pathway	TUBB2B	Pathogenic Escherichia coli infection; Phagosome; Gap junction	COPI-independent Golgi-to-ER retrograde traffic; COPI-dependent Golgi-to-ER retrograde traffic; Carboxyterminal post-translational modifications of tubulin; Recruitment of NuMA to mitotic centrosomes; Hedgehog 'off' state; Translocation of GLUT4 to the plasma membrane; Prefoldin mediated transfer of substrate to CCT/TriC; Microtubule-dependent trafficking of connexons from Golgi to the plasma mem…	65	0	100	High	1
-7.04859e+18	FALSE	High	None	Q13885	Tubulin beta-2A chain OS=Homo sapiens OX=9606 GN=TUBB2A PE=1 SV=1	0	29.084	32	9	21	2	445	49.9	4.89	68.26	9				Pf00091, Pf03953, Pf10644	7280	ENSG00000137267.5	6	Pathogenic Escherichia coli infection; Parkin-Ubiquitin Proteasomal System pathway	TUBB2A	Phagosome; Pathogenic Escherichia coli infection; Gap junction	COPI-independent Golgi-to-ER retrograde traffic; COPI-dependent Golgi-to-ER retrograde traffic; Carboxyterminal post-translational modifications of tubulin; Recruitment of NuMA to mitotic centrosomes; Hedgehog 'off' state; Translocation of GLUT4 to the plasma membrane; Prefoldin mediated transfer of substrate to CCT/TriC; Microtubule-dependent trafficking of connexons from Golgi to the plasma mem…	65	0	100	High	1
-1.89863e+18	FALSE	High	IsMasterProteinCandidateRejected	Q53FC7	Heat shock 70kDa protein 6 (HSP70B') variant (Fragment) OS=Homo sapiens OX=9606 PE=1 SV=1	0	28.572	12	6	14	0	643	71	6.14	39.47	6				Pf00012, Pf06723	3310		1	Parkin-Ubiquitin Proteasomal System pathway	HSPA6			1	0		High	0
-4.26995e+18	FALSE	High	IsMasterProteinRejected	P17066	Heat shock 70 kDa protein 6 OS=Homo sapiens OX=9606 GN=HSPA6 PE=1 SV=2	0	28.572	12	6	14	0	643	71	6.14	39.47	6				Pf00012, Pf06723	3310	ENSG00000173110.7	1	Parkin-Ubiquitin Proteasomal System pathway	HSPA6	Legionellosis; Toxoplasmosis; Longevity regulating pathway - multiple species; Influenza A; MAPK signaling pathway; Antigen processing and presentation; Epstein-Barr virus infection; Estrogen signaling pathway; Endocytosis; Measles; Protein processing in endoplasmic reticulum; Spliceosome	Neutrophil degranulation; Regulation of HSF1-mediated heat shock response	20	0		High	0
-7.4999e+18	FALSE	High	None	P04406-2	Isoform 2 of Glyceraldehyde-3-phosphate dehydrogenase OS=Homo sapiens OX=9606 GN=GAPDH	0	28.508	25	6	10	6	293	31.5	7.61	29.96	6				Pf00044, Pf02800	2597	ENSG00000111640.14	12	Cori Cycle; Alzheimers Disease; Glycolysis and Gluconeogenesis; Sudden Infant Death Syndrome (SIDS) Susceptibility Pathways	GAPDH			4	0	100	High	1
2.41371e+18	FALSE	High	None	P50990-3	Isoform 3 of T-complex protein 1 subunit theta OS=Homo sapiens OX=9606 GN=CCT8	0	28.423	23	10	13	10	475	51.6	5.24	34.18	10				Pf00118	10694	ENSG00000156261.12	21		CCT8			0	0	100	High	1
-4.09125e+17	FALSE	High	None	A0A1W2PP34	Heterogeneous nuclear ribonucleoprotein U OS=Homo sapiens OX=9606 GN=HNRNPU PE=1 SV=1	0	28.392	14	6	9	6	546	61	9.19	25.7	6				Pf00622, Pf13671		ENSG00000153187.18	1					0	0	100	High	1
1.39537e+18	FALSE	High	None	A0A1W2PPH7	Heterogeneous nuclear ribonucleoprotein U OS=Homo sapiens OX=9606 GN=HNRNPU PE=1 SV=1	0	28.392	14	6	9	6	549	61.7	9.28	25.7	6				Pf00622, Pf13671	3192	ENSG00000153187.18	1	mRNA Processing	HNRNPU			1	0	100	High	1
6.13149e+18	FALSE	High	None	A0A1W2PQL0	Heterogeneous nuclear ribonucleoprotein U (Fragment) OS=Homo sapiens OX=9606 GN=HNRNPU PE=1 SV=1	0	28.392	14	6	9	6	527	58.8	9.44	25.7	6				Pf00622, Pf13671		ENSG00000153187.18	1					0	0	100	High	1
4.70299e+18	FALSE	High	None	A0A1W2PPL4	Heterogeneous nuclear ribonucleoprotein U OS=Homo sapiens OX=9606 GN=HNRNPU PE=1 SV=1	0	28.392	14	6	9	6	547	61.5	9.31	25.7	6				Pf00622, Pf13671		ENSG00000153187.18	1					0	0	100	High	1
6.53441e+18	FALSE	High	None	A0A1W2PRZ7	Heterogeneous nuclear ribonucleoprotein U (Fragment) OS=Homo sapiens OX=9606 GN=HNRNPU PE=1 SV=1	0	28.392	25	6	9	6	302	34.1	7.61	25.7	6				Pf00622, Pf13671		ENSG00000153187.18	1					0	0	100	High	1
-8.90882e+18	FALSE	High	None	A0A1X7SBS1	Heterogeneous nuclear ribonucleoprotein U OS=Homo sapiens OX=9606 GN=HNRNPU PE=1 SV=1	0	28.392	10	6	9	6	744	81.7	5.83	25.7	6				Pf00622, Pf13671		ENSG00000153187.18	1					0	0	100	High	1
5.2493e+18	FALSE	High	None	A0A1W2PQ74	Heterogeneous nuclear ribonucleoprotein U OS=Homo sapiens OX=9606 GN=HNRNPU PE=1 SV=1	0	28.392	20	6	9	6	372	41.8	8.09	25.7	6				Pf00622, Pf13671		ENSG00000153187.18	1					0	0	100	High	1
2.50299e+18	FALSE	High	None	C9J7H8	L-lactate dehydrogenase B chain (Fragment) OS=Homo sapiens OX=9606 GN=LDHB PE=1 SV=8	0	28.272	40	5	11	4	136	14.7	5.54	27.54	5				Pf00056		ENSG00000111716.12	12					0	0	100	High	1
5.2118e+18	FALSE	High	IsMasterProtein	O43143	Pre-mRNA-splicing factor ATP-dependent RNA helicase DHX15 OS=Homo sapiens OX=9606 GN=DHX15 PE=1 SV=2	0	28.221	16	12	16	12	795	90.9	7.46	37.88	12				Pf00270, Pf00271, Pf04408, Pf07717, Pf13401	1665	ENSG00000109606.12	4	mRNA Processing	DHX15	Spliceosome	mRNA Splicing - Major Pathway	6	0	100	High	1
-3.97044e+18	FALSE	High	IsMasterProtein	P36578	60S ribosomal protein L4 OS=Homo sapiens OX=9606 GN=RPL4 PE=1 SV=5	0	28.174	25	9	15	9	427	47.7	11.06	38.07	9				Pf00573, Pf14374	6124	ENSG00000174444.14	15	Cytoplasmic Ribosomal Proteins	RPL4	Ribosome	Peptide chain elongation; Eukaryotic Translation Termination; Viral mRNA Translation; L13a-mediated translational silencing of Ceruloplasmin expression; Nonsense Mediated Decay (NMD) independent of the Exon Junction Complex (EJC); Selenocysteine synthesis; Nonsense Mediated Decay (NMD) enhanced by the Exon Junction Complex (EJC); GTP hydrolysis and joining of the 60S ribosomal subunit; Major path…	34	0	100	High	1
-7.39985e+18	FALSE	High	IsMasterProteinCandidate	P55060-3	Isoform 3 of Exportin-2 OS=Homo sapiens OX=9606 GN=CSE1L	0	28.055	17	13	14	13	945	107.7	5.82	36.7	13				Pf03378, Pf03810, Pf08506	1434		20		CSE1L			0	0	100	High	1	Acetyl [N-Term]
-1.93666e+18	FALSE	High	IsMasterProtein	P55060	Exportin-2 OS=Homo sapiens OX=9606 GN=CSE1L PE=1 SV=3	0	28.055	17	13	14	13	971	110.3	5.77	36.7	13				Pf03378, Pf03810, Pf08506	1434	ENSG00000124207.16	20		CSE1L			0	0	100	High	1	Acetyl [N-Term]
-1.87635e+18	FALSE	High	None	P26641-2	Isoform 2 of Elongation factor 1-gamma OS=Homo sapiens OX=9606 GN=EEF1G	0	27.995	25	9	14	9	487	56.1	7.72	35.22	9				Pf00043, Pf00647, Pf02798, Pf13409, Pf13410, Pf13417, Pf14497	1937		11	Translation Factors	EEF1G			1	0	100	High	1
-9.04339e+18	FALSE	High	IsMasterProteinCandidate	P27824-2	Isoform 2 of Calnexin OS=Homo sapiens OX=9606 GN=CANX	0	27.835	15	8	11	8	627	71.5	4.7	32.51	8				Pf00262	821		5		CANX			0	0	100	High	1
2.5024e+18	FALSE	High	IsMasterProtein	P27824	Calnexin OS=Homo sapiens OX=9606 GN=CANX PE=1 SV=2	0	27.835	16	8	11	8	592	67.5	4.6	32.51	8				Pf00262	821	ENSG00000127022.14; ENSG00000283777.1	5; CHR_HG30_PATCH		CANX	Protein processing in endoplasmic reticulum; Thyroid hormone synthesis; HTLV-I infection; Antigen processing and presentation; Phagosome	Assembly of Viral Components at the Budding Site; Antigen Presentation: Folding, assembly and peptide loading of class I MHC; Interleukin-35 Signalling; Calnexin/calreticulin cycle; MHC class II antigen presentation	25	0	100	High	1
6.38323e+17	FALSE	High	IsMasterProtein	A0A2R8Y6G6	Alpha-enolase OS=Homo sapiens OX=9606 GN=ENO1 PE=1 SV=1	0	27.752	25	6	10	5	434	47.3	6.99	35.64	6												0	1	100	High	1
5.57973e+18	FALSE	High	IsMasterProteinCandidate	P06733	Alpha-enolase OS=Homo sapiens OX=9606 GN=ENO1 PE=1 SV=2	0	27.752	25	6	10	5	434	47.1	7.39	35.64	6				Pf00113, Pf03952, Pf13378	2023	ENSG00000074800.13	1	Glycolysis and Gluconeogenesis	ENO1	HIF-1 signaling pathway; Metabolic pathways; Glycolysis / Gluconeogenesis; Biosynthesis of amino acids; Carbon metabolism; RNA degradation	Gluconeogenesis; Glycolysis	12	0	100	High	1
-2.64083e+18	FALSE	High	None	H3BSK8	E3 ubiquitin-protein ligase RBBP6 (Fragment) OS=Homo sapiens OX=9606 GN=RBBP6 PE=1 SV=1	0	27.413	13	8	9	8	1008	113.4	9.77	30.27	8				Pf00097, Pf00098, Pf13639, Pf13696, Pf13920, Pf13923, Pf14634, Pf15227		ENSG00000122257.18	16					0	0	100	High	1
-7.56179e+18	FALSE	High	IsMasterProtein	F5H5D3	Tubulin alpha chain OS=Homo sapiens OX=9606 GN=TUBA1C PE=1 SV=1	0	27.297	24	9	15	9	519	57.7	5.07	44.47	9				Pf00091, Pf03953	84790	ENSG00000167553.15	12	Pathogenic Escherichia coli infection; Parkin-Ubiquitin Proteasomal System pathway	TUBA1C			2	0	100	High	1
4.93045e+18	FALSE	High	IsMasterProteinCandidate	Q71U36-2	Isoform 2 of Tubulin alpha-1A chain OS=Homo sapiens OX=9606 GN=TUBA1A	0	27.297	29	9	15	9	416	46.3	5.08	44.47	9				Pf00091, Pf03953	7846	ENSG00000167552.13	12	Pathogenic Escherichia coli infection; Parkin-Ubiquitin Proteasomal System pathway	TUBA1A			2	0	100	High	1
6.57683e+18	FALSE	High	IsMasterProteinCandidate	Q9BQE3	Tubulin alpha-1C chain OS=Homo sapiens OX=9606 GN=TUBA1C PE=1 SV=1	0	27.297	27	9	15	9	449	49.9	5.1	44.47	9				Pf00091, Pf03953	84790	ENSG00000167553.15	12	Pathogenic Escherichia coli infection; Parkin-Ubiquitin Proteasomal System pathway	TUBA1C	Gap junction; Apoptosis; Phagosome; Pathogenic Escherichia coli infection	COPI-independent Golgi-to-ER retrograde traffic; COPI-dependent Golgi-to-ER retrograde traffic; Carboxyterminal post-translational modifications of tubulin; Recruitment of NuMA to mitotic centrosomes; Hedgehog 'off' state; Translocation of GLUT4 to the plasma membrane; Prefoldin mediated transfer of substrate to CCT/TriC; Microtubule-dependent trafficking of connexons from Golgi to the plasma mem…	66	0	100	High	1
4.36633e+18	FALSE	High	IsMasterProteinCandidate	P68363	Tubulin alpha-1B chain OS=Homo sapiens OX=9606 GN=TUBA1B PE=1 SV=1	0	27.297	27	9	15	9	451	50.1	5.06	44.47	9				Pf00091, Pf03953	10376	ENSG00000123416.15	12	Pathogenic Escherichia coli infection; Allograft Rejection; Parkin-Ubiquitin Proteasomal System pathway	TUBA1B	Pathogenic Escherichia coli infection; Phagosome; Apoptosis; Gap junction	COPI-independent Golgi-to-ER retrograde traffic; COPI-dependent Golgi-to-ER retrograde traffic; Carboxyterminal post-translational modifications of tubulin; Recruitment of NuMA to mitotic centrosomes; Hedgehog 'off' state; Translocation of GLUT4 to the plasma membrane; Microtubule-dependent trafficking of connexons from Golgi to the plasma membrane; Separation of Sister Chromatids; COPI-mediated …	66	0	100	High	1
-8.06881e+17	FALSE	High	IsMasterProteinCandidate	Q71U36	Tubulin alpha-1A chain OS=Homo sapiens OX=9606 GN=TUBA1A PE=1 SV=1	0	27.297	27	9	15	9	451	50.1	5.06	44.47	9				Pf00091, Pf03953	7846	ENSG00000167552.13	12	Pathogenic Escherichia coli infection; Parkin-Ubiquitin Proteasomal System pathway	TUBA1A	Apoptosis; Gap junction; Phagosome; Pathogenic Escherichia coli infection	COPI-independent Golgi-to-ER retrograde traffic; COPI-dependent Golgi-to-ER retrograde traffic; Carboxyterminal post-translational modifications of tubulin; Regulation of PLK1 Activity at G2/M Transition; Recruitment of NuMA to mitotic centrosomes; Hedgehog 'off' state; Loss of Nlp from mitotic centrosomes; Translocation of GLUT4 to the plasma membrane; Prefoldin mediated transfer of substrate to…	73	0	100	High	1
-7.47469e+18	FALSE	High	IsMasterProteinCandidate	Q9NR30-2	Isoform 2 of Nucleolar RNA helicase 2 OS=Homo sapiens OX=9606 GN=DDX21	0	27.144	17	10	14	8	715	79.6	9.38	32.46	10				Pf00270, Pf00271, Pf08152, Pf14617	9188	ENSG00000165732.12	10		DDX21			0	0	100	High	1
-7.74085e+18	FALSE	High	IsMasterProtein	Q9NR30	Nucleolar RNA helicase 2 OS=Homo sapiens OX=9606 GN=DDX21 PE=1 SV=5	0	27.144	16	10	14	8	783	87.3	9.28	32.46	10				Pf00270, Pf00271, Pf08152, Pf14617	9188	ENSG00000165732.12	10		DDX21		Major pathway of rRNA processing in the nucleolus and cytosol; B-WICH complex positively regulates rRNA expression	8	1	100	High	1
5.63136e+18	FALSE	High	IsMasterProtein	Q04695	Keratin, type I cytoskeletal 17 OS=Homo sapiens OX=9606 GN=KRT17 PE=1 SV=2	0	26.425	23	12	29	3	432	48.1	5.02	66.58	12				Pf00038, Pf07888	3872	ENSG00000128422.15	17		KRT17		Formation of the cornified envelope	3	0	100	High	1
2.40712e+17	FALSE	High	IsMasterProtein	P23396	40S ribosomal protein S3 OS=Homo sapiens OX=9606 GN=RPS3 PE=1 SV=2	0	26.409	51	11	13	11	243	26.7	9.66	30.99	11				Pf00189, Pf07650	6188	ENSG00000149273.14	11	Cytoplasmic Ribosomal Proteins	RPS3	Ribosome	Peptide chain elongation; Eukaryotic Translation Termination; Viral mRNA Translation; Formation of the ternary complex, and subsequently, the 43S complex; L13a-mediated translational silencing of Ceruloplasmin expression; Selenocysteine synthesis; Nonsense Mediated Decay (NMD) independent of the Exon Junction Complex (EJC); Nonsense Mediated Decay (NMD) enhanced by the Exon Junction Complex (EJC)…	38	0	100	High	1
-7.38479e+17	FALSE	High	None	P00338-4	Isoform 4 of L-lactate dehydrogenase A chain OS=Homo sapiens OX=9606 GN=LDHA	0	26.284	37	8	17	7	274	30.2	7.15	44.82	8				Pf00056, Pf02866	3939	ENSG00000134333.13	11	Cori Cycle; Photodynamic therapy-induced HIF-1 survival signaling; Amino Acid metabolism; Glycolysis and Gluconeogenesis	LDHA			4	0	100	High	1
2.09276e+17	FALSE	High	None	F5H2F4	C-1-tetrahydrofolate synthase, cytoplasmic OS=Homo sapiens OX=9606 GN=MTHFD1 PE=1 SV=2	0	25.785	12	11	12	11	964	104.6	7.59	29.83	11												0	0	100	High	1
1.22111e+18	FALSE	High	None	V9GYY3	C-1-tetrahydrofolate synthase, cytoplasmic OS=Homo sapiens OX=9606 GN=MTHFD1 PE=1 SV=2	0	25.785	12	11	12	11	922	99.7	7.91	29.83	11												0	0	100	High	1
3.92789e+18	FALSE	High	None	A0A384N5Y3	C-1-tetrahydrofolate synthase, cytoplasmic OS=Homo sapiens OX=9606 GN=MTHFD1 PE=1 SV=1	0	25.785	12	11	12	11	935	101.5	7.3	29.83	11												0	0	100	High	1
-7.80478e+18	FALSE	High	None	F5H793	L-lactate dehydrogenase B chain (Fragment) OS=Homo sapiens OX=9606 GN=LDHB PE=1 SV=1	0	25.751	39	3	9	3	102	10.8	5.14	27.54	3				Pf00056		ENSG00000111716.12	12					0	0	100	High	1
-2.37392e+18	FALSE	High	IsMasterProteinRejected	K7ERE3	Keratin, type I cytoskeletal 13 OS=Homo sapiens OX=9606 GN=KRT13 PE=1 SV=1	0	25.518	10	6	39	0	415	45.2	4.81	101.79	6				Pf00038		ENSG00000171401.14	17					0	0		High	0
5.36298e+18	FALSE	High	IsMasterProteinCandidateRejected	P13646	Keratin, type I cytoskeletal 13 OS=Homo sapiens OX=9606 GN=KRT13 PE=1 SV=4	0	25.518	9	6	39	0	458	49.6	4.96	101.79	6				Pf00038	3860	ENSG00000171401.14	17		KRT13		Formation of the cornified envelope	3	0		High	0
-1.5265e+18	FALSE	High	IsMasterProteinCandidateRejected	P13646-3	Isoform 3 of Keratin, type I cytoskeletal 13 OS=Homo sapiens OX=9606 GN=KRT13	0	25.518	10	6	39	0	420	45.8	4.88	101.79	6				Pf00038	3860	ENSG00000171401.14	17		KRT13			0	0		High	0
3.6603e+18	FALSE	High	None	I3L3I0	Actin, cytoplasmic 2 (Fragment) OS=Homo sapiens OX=9606 GN=ACTG1 PE=1 SV=1	0	25.419	51	8	16	3	214	23.8	5.44	35.99	8				Pf00022		ENSG00000184009.9	17	Common Pathways Underlying Drug Addiction				1	0	100	High	1
4.08767e+18	FALSE	High	IsMasterProteinCandidate	P63010	AP-2 complex subunit beta OS=Homo sapiens OX=9606 GN=AP2B1 PE=1 SV=1	0	25.193	11	7	9	4	937	104.5	5.38	27.04	7				Pf01602, Pf02883, Pf09066, Pf12717, Pf13646	163	ENSG00000006125.17	17	Synaptic Vesicle Pathway; EGF/EGFR Signaling Pathway	AP2B1	Endocytosis; Endocrine and other factor-regulated calcium reabsorption; Synaptic vesicle cycle; Huntington's disease	Cargo recognition for clathrin-mediated endocytosis; Nef Mediated CD8 Down-regulation; Nef Mediated CD4 Down-regulation; Trafficking of GluR2-containing AMPA receptors; Recycling pathway of L1; LDL clearance; EPH-ephrin mediated repulsion of cells; Retrograde neurotrophin signalling; VLDLR internalisation and degradation; WNT5A-dependent internalization of FZD2, FZD5 and ROR2; MHC class II antige…	48	0	100	High	1
-6.72941e+18	FALSE	High	IsMasterProteinCandidate	P63010-2	Isoform 2 of AP-2 complex subunit beta OS=Homo sapiens OX=9606 GN=AP2B1	0	25.193	10	7	9	4	951	105.6	5.34	27.04	7				Pf01602, Pf02883, Pf09066, Pf12717, Pf13646	163	ENSG00000006125.17	17	Synaptic Vesicle Pathway; EGF/EGFR Signaling Pathway	AP2B1			2	0	100	High	1
-3.19457e+18	FALSE	High	IsMasterProtein	A0A087X253	AP complex subunit beta OS=Homo sapiens OX=9606 GN=AP2B1 PE=1 SV=1	0	25.193	11	7	9	4	913	101.3	5.29	27.04	7				Pf01602, Pf02883, Pf09066, Pf12717, Pf13646	163	ENSG00000006125.17	17	Synaptic Vesicle Pathway; EGF/EGFR Signaling Pathway	AP2B1			2	2	100	High	1
-4.64218e+18	FALSE	High	IsMasterProtein	P35580	Myosin-10 OS=Homo sapiens OX=9606 GN=MYH10 PE=1 SV=3	0	25.133	6	10	11	5	1976	228.9	5.54	29.72	10				Pf00063, Pf00769, Pf01496, Pf01576, Pf02736, Pf04111, Pf05622, Pf05911, Pf06637, Pf07888, Pf09726, Pf12128, Pf13094, Pf13514	4628	ENSG00000133026.12	17	Regulation of Actin Cytoskeleton	MYH10	Regulation of actin cytoskeleton; Tight junction; Salmonella infection	RHO GTPases activate PAKs; EPHA-mediated growth cone collapse; RHO GTPases Activate ROCKs; Sema4D induced cell migration and growth-cone collapse; RHO GTPases activate CIT; RHO GTPases activate PKNs	18	0	100	High	1
-5.91395e+17	FALSE	High	IsMasterProteinCandidate	P35580-3	Isoform 3 of Myosin-10 OS=Homo sapiens OX=9606 GN=MYH10	0	25.133	6	10	11	5	1997	231.2	5.53	29.72	10				Pf00063, Pf00769, Pf01496, Pf01576, Pf02736, Pf04111, Pf05622, Pf05911, Pf06637, Pf07888, Pf09726, Pf12128, Pf13094, Pf13514	4628		17	Regulation of Actin Cytoskeleton	MYH10			1	0	100	High	1
-1.02965e+18	FALSE	High	IsMasterProteinCandidate	P35580-5	Isoform 5 of Myosin-10 OS=Homo sapiens OX=9606 GN=MYH10	0	25.133	6	10	11	5	1985	229.9	5.57	29.72	10				Pf00063, Pf00769, Pf01496, Pf01576, Pf02736, Pf04111, Pf05622, Pf05911, Pf06637, Pf07888, Pf09726, Pf12128, Pf13094, Pf13514	4628	ENSG00000133026.12	17	Regulation of Actin Cytoskeleton	MYH10			1	0	100	High	1
-5.94531e+18	FALSE	High	IsMasterProteinCandidate	P35580-2	Isoform 2 of Myosin-10 OS=Homo sapiens OX=9606 GN=MYH10	0	25.133	6	10	11	5	1992	230.6	5.57	29.72	10				Pf00063, Pf00769, Pf01496, Pf01576, Pf02736, Pf04111, Pf05622, Pf05911, Pf06637, Pf07888, Pf09726, Pf12128, Pf13094, Pf13514	4628		17	Regulation of Actin Cytoskeleton	MYH10			1	0	100	High	1
4.32107e+18	FALSE	High	IsMasterProteinCandidate	P35580-4	Isoform 4 of Myosin-10 OS=Homo sapiens OX=9606 GN=MYH10	0	25.133	6	10	11	5	2007	232.4	5.55	29.72	10				Pf00063, Pf00769, Pf01496, Pf01576, Pf02736, Pf04111, Pf05622, Pf05911, Pf06637, Pf07888, Pf09726, Pf12128, Pf13094, Pf13514	4628	ENSG00000133026.12	17	Regulation of Actin Cytoskeleton	MYH10			1	0	100	High	1
-8.52754e+18	FALSE	High	None	P55060-4	Isoform 4 of Exportin-2 OS=Homo sapiens OX=9606 GN=CSE1L	0	25.103	16	12	13	12	915	103.8	6.11	32.71	12				Pf03378, Pf03810, Pf08506	1434	ENSG00000124207.16	20		CSE1L			0	0	100	High	1	Acetyl [N-Term]
-3.47598e+18	FALSE	High	None	M0R1M6	Ubiquitin-60S ribosomal protein L40 (Fragment) OS=Homo sapiens OX=9606 GN=UBA52 PE=1 SV=1	0	25.091	34	6	151	6	114	12.8	10.2	227.54	6				Pf00240, Pf01020, Pf11976, Pf14560		ENSG00000221983.7	19					0	0	100	High	1	GG [K23; K38]
-5.93486e+18	FALSE	High	None	M0R2S1	Ubiquitin-60S ribosomal protein L40 (Fragment) OS=Homo sapiens OX=9606 GN=UBA52 PE=1 SV=1	0	25.091	28	6	151	6	138	15.5	9.61	227.54	6				Pf00240, Pf01020, Pf11976, Pf13881, Pf14560		ENSG00000221983.7	19					0	0	100	High	1	GG [K30; K45]
-8.82603e+18	FALSE	High	IsMasterProteinCandidate	P31939-2	Isoform 2 of Bifunctional purine biosynthesis protein PURH OS=Homo sapiens OX=9606 GN=ATIC	0	25.017	23	10	12	10	591	64.5	6.71	33.37	10				Pf01808, Pf02142	471	ENSG00000138363.14	2	One Carbon Metabolism	ATIC			1	0	100	High	1
3.85102e+18	FALSE	High	IsMasterProtein	P31939	Bifunctional purine biosynthesis protein PURH OS=Homo sapiens OX=9606 GN=ATIC PE=1 SV=3	0	25.017	23	10	12	10	592	64.6	6.71	33.37	10				Pf01808, Pf02142	471	ENSG00000138363.14	2	One Carbon Metabolism	ATIC	Purine metabolism; Metabolic pathways; Antifolate resistance; One carbon pool by folate	Purine ribonucleoside monophosphate biosynthesis	9	0	100	High	1
6.28226e+17	FALSE	High	None	P63267-2	Isoform 2 of Actin, gamma-enteric smooth muscle OS=Homo sapiens OX=9606 GN=ACTG2	0	25.009	17	5	12	0	333	37.1	5.54	27.42	5				Pf00022	72	ENSG00000163017.13	2	Common Pathways Underlying Drug Addiction	ACTG2			1	0	100	Not Found	2
8.78504e+18	FALSE	High	None	Q96HX7	HSP90AA1 protein (Fragment) OS=Homo sapiens OX=9606 GN=HSP90AA1 PE=1 SV=2	0	25.003	25	9	11	5	422	49.2	5.58	31.63	9				Pf00183	3320		14	TNF alpha Signaling Pathway; Corticotropin-releasing hormone signaling pathway; Aryl Hydrocarbon Receptor; EBV LMP1 signaling; Constitutive Androstane Receptor Pathway; VEGFA-VEGFR2 Signaling Pathway	HSP90AA1			6	0	100	High	1
-7.64406e+18	FALSE	High	IsMasterProtein	E9PK47	Alpha-1,4 glucan phosphorylase OS=Homo sapiens OX=9606 GN=PYGL PE=1 SV=1	0	24.839	16	11	12	9	819	94	7.31	27.66	11				Pf00343		ENSG00000100504.16	14					0	1	100	High	1
5.34738e+18	FALSE	High	IsMasterProteinCandidate	P06737	Glycogen phosphorylase, liver form OS=Homo sapiens OX=9606 GN=PYGL PE=1 SV=4	0	24.839	16	11	12	9	847	97.1	7.17	27.66	11				Pf00343	5836	ENSG00000100504.16	14	TNF alpha Signaling Pathway; Glycogen Metabolism	PYGL	Insulin resistance; Insulin signaling pathway; Starch and sucrose metabolism; Metabolic pathways; Glucagon signaling pathway	Neutrophil degranulation; Glycogen breakdown (glycogenolysis)	14	0	100	High	1
-6.39074e+18	FALSE	High	IsMasterProteinCandidate	P06737-2	Isoform 2 of Glycogen phosphorylase, liver form OS=Homo sapiens OX=9606 GN=PYGL	0	24.839	16	11	12	9	813	93.1	7.3	27.66	11				Pf00343	5836	ENSG00000100504.16	14	TNF alpha Signaling Pathway; Glycogen Metabolism	PYGL			2	0	100	High	1
3.38318e+18	FALSE	High	IsMasterProtein	O60260	E3 ubiquitin-protein ligase parkin OS=Homo sapiens OX=9606 GN=PRKN PE=1 SV=2	0	24.461	22	7	11	7	465	51.6	7.06	35.53	7				Pf00240, Pf01485, Pf11976	5071	ENSG00000185345.18	6	Parkin-Ubiquitin Proteasomal System pathway; Parkinsons Disease Pathway	PARK2; PRKN	Ubiquitin mediated proteolysis; Parkinson's disease; Protein processing in endoplasmic reticulum	Josephin domain DUBs; Antigen processing: Ubiquitination & Proteasome degradation; Amyloid fiber formation; Pink/Parkin Mediated Mitophagy	16	0	100	High	1
3.00271e+18	FALSE	High	IsMasterProtein	P78371	T-complex protein 1 subunit beta OS=Homo sapiens OX=9606 GN=CCT2 PE=1 SV=4	0	24.41	22	9	10	9	535	57.5	6.46	25.86	9				Pf00118	10576	ENSG00000166226.12	12		CCT2		BBSome-mediated cargo-targeting to cilium; Prefoldin mediated transfer of substrate to CCT/TriC; Cooperation of PDCL (PhLP1) and TRiC/CCT in G-protein beta folding; Association of TriC/CCT with target proteins during biosynthesis; Neutrophil degranulation; Folding of actin by CCT/TriC; Formation of tubulin folding intermediates by CCT/TriC	16	0	100	High	1	Met-loss+Acetyl [N-Term]
5.50455e+18	FALSE	High	IsMasterProteinCandidate	F5GWF6	T-complex protein 1 subunit beta OS=Homo sapiens OX=9606 GN=CCT2 PE=1 SV=2	0	24.41	22	9	10	9	530	56.8	6.44	25.86	9				Pf00118		ENSG00000166226.12	12					0	0	100	High	1	Met-loss+Acetyl [N-Term]
-7.2246e+18	FALSE	High	IsMasterProtein	P50991	T-complex protein 1 subunit delta OS=Homo sapiens OX=9606 GN=CCT4 PE=1 SV=4	0	24.202	21	10	11	10	539	57.9	7.83	27.17	10				Pf00118	10575	ENSG00000115484.14	2		CCT4		BBSome-mediated cargo-targeting to cilium; Prefoldin mediated transfer of substrate to CCT/TriC; Cooperation of PDCL (PhLP1) and TRiC/CCT in G-protein beta folding; Association of TriC/CCT with target proteins during biosynthesis; Formation of tubulin folding intermediates by CCT/TriC; Folding of actin by CCT/TriC	13	0	100	High	1
5.76903e+18	FALSE	High	IsMasterProteinCandidate	P50991-2	Isoform 2 of T-complex protein 1 subunit delta OS=Homo sapiens OX=9606 GN=CCT4	0	24.202	22	10	11	10	509	54.7	7.83	27.17	10				Pf00118	10575	ENSG00000115484.14	2		CCT4			0	0	100	High	1
-2.89028e+18	FALSE	High	IsMasterProtein	P22102	Trifunctional purine biosynthetic protein adenosine-3 OS=Homo sapiens OX=9606 GN=GART PE=1 SV=1	0	24.16	11	8	9	8	1010	107.7	6.7	28.86	8				Pf00551, Pf00586, Pf01071, Pf02222, Pf02655, Pf02769, Pf02843, Pf02844, Pf03435, Pf07478, Pf08442, Pf08443, Pf13535, Pf15632	2618	ENSG00000159131.16	21	Folate Metabolism; One Carbon Metabolism	GART	One carbon pool by folate; Antifolate resistance; Metabolic pathways; Purine metabolism	Purine ribonucleoside monophosphate biosynthesis	10	0	100	High	1
-3.13446e+18	FALSE	High	None	B4E0P5	cDNA FLJ56901, highly similar to U5 small nuclear ribonucleoprotein 200 kDa helicase OS=Homo sapiens OX=9606 PE=1 SV=1	0	24.127	17	7	10	7	595	67.8	6.68	26.86	7				Pf00271, Pf02889	23020	ENSG00000144028.14	2		SNRNP200			0	0	100	High	1
-6.49693e+18	FALSE	High	IsMasterProteinRejected	Q13509	Tubulin beta-3 chain OS=Homo sapiens OX=9606 GN=TUBB3 PE=1 SV=2	0	24.106	19	6	17	0	450	50.4	4.93	57.45	6				Pf00091, Pf03953, Pf10644	10381	ENSG00000258947.6	16	Pathogenic Escherichia coli infection; Parkin-Ubiquitin Proteasomal System pathway; Exercise-induced Circadian Regulation	TUBB3	Phagosome; Pathogenic Escherichia coli infection; Gap junction	COPI-independent Golgi-to-ER retrograde traffic; COPI-dependent Golgi-to-ER retrograde traffic; Carboxyterminal post-translational modifications of tubulin; Recruitment of NuMA to mitotic centrosomes; Hedgehog 'off' state; Translocation of GLUT4 to the plasma membrane; Prefoldin mediated transfer of substrate to CCT/TriC; Microtubule-dependent trafficking of connexons from Golgi to the plasma mem…	66	0		High	0
-5.66077e+18	FALSE	High	None	A1A4E9	Keratin 13 OS=Homo sapiens OX=9606 GN=KRT13 PE=1 SV=1	0	23.939	8	5	32	0	458	49.6	4.96	88.92	5				Pf00038	3860		17		KRT13			0	0		High	0
-6.73168e+18	FALSE	High	None	P63010-3	Isoform 3 of AP-2 complex subunit beta OS=Homo sapiens OX=9606 GN=AP2B1	0	23.797	10	6	8	4	880	98.1	5.24	24.3	6				Pf01602, Pf02883, Pf09066, Pf12717, Pf13646	163		17	Synaptic Vesicle Pathway; EGF/EGFR Signaling Pathway	AP2B1			2	0	100	High	1
-7.9195e+18	FALSE	High	None	A5A3E0	POTE ankyrin domain family member F OS=Homo sapiens OX=9606 GN=POTEF PE=1 SV=2	0	23.786	5	4	10	1	1075	121.4	6.2	25.13	4				Pf00022, Pf00023, Pf12796, Pf13606, Pf13637, Pf13857, Pf14915	728378	ENSG00000196604.12	2		POTEF			0	0	100	High	1
2.67014e+18	FALSE	High	None	Q6S8J3	POTE ankyrin domain family member E OS=Homo sapiens OX=9606 GN=POTEE PE=2 SV=3	0	23.786	5	4	10	1	1075	121.3	6.2	25.13	4				Pf00022, Pf00023, Pf12796, Pf13606, Pf13637, Pf13857, Pf14915	445582	ENSG00000188219.14	2		POTEE			0	0	100	High	1
-2.05461e+18	FALSE	High	IsMasterProtein	E9PBS1	Multifunctional protein ADE2 (Fragment) OS=Homo sapiens OX=9606 GN=PAICS PE=1 SV=1	0	23.766	21	7	10	7	413	45.6	6.68	22.97	7				Pf00731, Pf01259		ENSG00000128050.8	4					0	0	100	High	1	Met-loss+Acetyl [N-Term]
-1.34351e+18	FALSE	High	IsMasterProteinCandidate	P22234	Multifunctional protein ADE2 OS=Homo sapiens OX=9606 GN=PAICS PE=1 SV=3	0	23.766	21	7	10	7	425	47	7.23	22.97	7				Pf00731, Pf01259	10606	ENSG00000128050.8	4		PAICS	Purine metabolism; Metabolic pathways	Purine ribonucleoside monophosphate biosynthesis	6	0	100	High	1	Met-loss+Acetyl [N-Term]
2.12361e+18	FALSE	High	IsMasterProtein	P08243	Asparagine synthetase [glutamine-hydrolyzing] OS=Homo sapiens OX=9606 GN=ASNS PE=1 SV=4	0	23.729	18	8	10	8	561	64.3	6.86	25.78	8				Pf00310, Pf00733, Pf12481, Pf13522, Pf13537	440	ENSG00000070669.16	7	Photodynamic therapy-induced unfolded protein response; Amino Acid metabolism	ASNS	Metabolic pathways; Alanine, aspartate and glutamate metabolism	Amino acid synthesis and interconversion (transamination); ATF4 activates genes	11	0	100	High	1
3.89725e+18	FALSE	High	IsMasterProteinCandidate	P08243-2	Isoform 2 of Asparagine synthetase [glutamine-hydrolyzing] OS=Homo sapiens OX=9606 GN=ASNS	0	23.729	19	8	10	8	540	62.1	7.06	25.78	8				Pf00310, Pf00733, Pf12481, Pf13522, Pf13537	440	ENSG00000070669.16	7	Photodynamic therapy-induced unfolded protein response; Amino Acid metabolism	ASNS			2	0	100	High	1
4.67851e+18	FALSE	High	IsMasterProteinCandidate	G3V3M6	DNA-(apurinic or apyrimidinic site) lyase (Fragment) OS=Homo sapiens OX=9606 GN=APEX1 PE=1 SV=1	0	23.711	43	7	8	7	263	29.2	7.33	25.78	7				Pf03372		ENSG00000100823.11	14	Spinal Cord Injury				1	0	100	High	1
-8.71662e+18	FALSE	High	IsMasterProtein	P27695	DNA-(apurinic or apyrimidinic site) lyase OS=Homo sapiens OX=9606 GN=APEX1 PE=1 SV=2	0	23.711	35	7	8	7	318	35.5	8.12	25.78	7				Pf03372, Pf14529	328	ENSG00000100823.11	14	Human Thyroid Stimulating Hormone (TSH) signaling pathway; Spinal Cord Injury	APEX1	Base excision repair	POLB-Dependent Long Patch Base Excision Repair; Displacement of DNA glycosylase by APEX1; PCNA-Dependent Long Patch Base Excision Repair; Abasic sugar-phosphate removal via the single-nucleotide replacement pathway	12	0	100	High	1
-7.48453e+18	FALSE	High	None	H3BQ34	Pyruvate kinase OS=Homo sapiens OX=9606 GN=PKM PE=1 SV=1	0	23.707	36	7	14	7	281	30.7	6.95	32.15	7				Pf00224		ENSG00000067225.17	15	Amino Acid metabolism	LOC652797			1	0	100	High	1
-4.11391e+18	FALSE	High	None	E9PQQ4	Heat shock cognate 71 kDa protein (Fragment) OS=Homo sapiens OX=9606 GN=HSPA8 PE=1 SV=1	0	23.615	56	8	13	6	171	18.7	8.09	33.58	8				Pf00012		ENSG00000109971.13	11					0	0	100	High	1	GG [K159]
8.90858e+17	FALSE	High	None	E9PK54	Heat shock cognate 71 kDa protein (Fragment) OS=Homo sapiens OX=9606 GN=HSPA8 PE=1 SV=8	0	23.615	52	8	13	6	183	19.9	7.33	33.58	8				Pf00012		ENSG00000109971.13	11					0	0	100	High	1	GG [K159]
7.55472e+18	FALSE	High	None	E9PQK7	Heat shock cognate 71 kDa protein (Fragment) OS=Homo sapiens OX=9606 GN=HSPA8 PE=1 SV=1	0	23.615	54	8	13	6	178	19.5	7.33	33.58	8				Pf00012		ENSG00000109971.13	11					0	0	100	High	1	GG [K159]
9.21093e+18	FALSE	High	None	F5GZ39	Polyubiquitin-C (Fragment) OS=Homo sapiens OX=9606 GN=UBC PE=1 SV=1	0	23.572	69	4	16	4	61	6.9	5.01	54.26	4				Pf00240, Pf11976, Pf13881, Pf14560		ENSG00000150991.14	12					0	0	100	High	1	GG [K11; K48]
7.49281e+18	FALSE	High	None	P68363-2	Isoform 2 of Tubulin alpha-1B chain OS=Homo sapiens OX=9606 GN=TUBA1B	0	23.434	30	7	13	7	335	37.2	4.98	38.86	7				Pf00091, Pf03953	10376		12	Pathogenic Escherichia coli infection; Parkin-Ubiquitin Proteasomal System pathway	TUBA1B			2	0	100	High	1
7.12967e+18	FALSE	High	IsMasterProtein	P52209	6-phosphogluconate dehydrogenase, decarboxylating OS=Homo sapiens OX=9606 GN=PGD PE=1 SV=3	0	23.38	19	7	9	7	483	53.1	7.23	26.02	7				Pf00393, Pf03446	5226	ENSG00000142657.20	1	Pentose Phosphate Pathway; NRF2 pathway	PGD	Glutathione metabolism; Pentose phosphate pathway; Carbon metabolism; Metabolic pathways	Pentose phosphate pathway (hexose monophosphate shunt)	9	0	100	High	1
2.68445e+18	FALSE	High	IsMasterProteinCandidate	P52209-2	Isoform 2 of 6-phosphogluconate dehydrogenase, decarboxylating OS=Homo sapiens OX=9606 GN=PGD	0	23.38	20	7	9	7	470	51.8	7.44	26.02	7				Pf00393, Pf03446	5226		1	Pentose Phosphate Pathway; NRF2 pathway	PGD			2	0	100	High	1
-5.79996e+18	FALSE	High	None	P27824-3	Isoform 3 of Calnexin OS=Homo sapiens OX=9606 GN=CANX	0	23.334	17	7	9	7	484	55.6	4.7	26.79	7				Pf00262	821		5		CANX			0	0	100	High	1
-2.67527e+18	FALSE	High	None	A0A1W2PQM2	Tubulin alpha-1C chain OS=Homo sapiens OX=9606 GN=TUBA1C PE=1 SV=1	0	23.283	31	7	13	7	325	36.6	8.21	39.24	7				Pf00091, Pf03953		ENSG00000167553.15	12					0	0	100	High	1
-9.09723e+18	FALSE	High	None	P23396-2	Isoform 2 of 40S ribosomal protein S3 OS=Homo sapiens OX=9606 GN=RPS3	0	23.239	43	10	12	10	259	28.5	9.73	27.87	10				Pf00189, Pf07650	6188	ENSG00000149273.14	11	Cytoplasmic Ribosomal Proteins	RPS3			1	0	100	High	1
2.87821e+18	FALSE	High	None	F5GWP8	Keratin, type I cytoskeletal 17 OS=Homo sapiens OX=9606 GN=KRT17 PE=1 SV=2	0	22.899	23	10	25	2	349	40.3	4.94	62.09	10				Pf00038, Pf07888, Pf13514		ENSG00000128422.15	17					0	0		High	1
-3.57194e+18	FALSE	High	None	O60260-5	Isoform 5 of E3 ubiquitin-protein ligase parkin OS=Homo sapiens OX=9606 GN=PRKN	0	22.845	21	6	10	6	387	42.4	7.83	32.81	6				Pf00240, Pf11976	5071		6	Parkin-Ubiquitin Proteasomal System pathway; Parkinsons Disease Pathway	PARK2; PRKN			2	0	100	High	1
-5.83976e+18	FALSE	High	None	B1AKC3	E3 ubiquitin-protein ligase parkin OS=Homo sapiens OX=9606 GN=PRKN PE=1 SV=1	0	22.845	23	6	10	6	368	40.5	7.59	32.81	6				Pf00240, Pf11976	5071	ENSG00000185345.18	6	Parkin-Ubiquitin Proteasomal System pathway; Parkinsons Disease Pathway	PARK2; PRKN			2	0	100	High	1
9.12312e+18	FALSE	High	IsMasterProteinCandidate	Q14152-2	Isoform 2 of Eukaryotic translation initiation factor 3 subunit A OS=Homo sapiens OX=9606 GN=EIF3A	0	22.515	7	7	10	7	1348	162.5	6.77	23.66	7				Pf01399	8661		10	Translation Factors	EIF3A			1	0	100	High	1
6.10273e+18	FALSE	High	IsMasterProtein	Q14152	Eukaryotic translation initiation factor 3 subunit A OS=Homo sapiens OX=9606 GN=EIF3A PE=1 SV=1	0	22.515	6	7	10	7	1382	166.5	6.79	23.66	7				Pf01399	8661	ENSG00000107581.12	10	Translation Factors	EIF3A	RNA transport	Formation of the ternary complex, and subsequently, the 43S complex; L13a-mediated translational silencing of Ceruloplasmin expression; Translation initiation complex formation; GTP hydrolysis and joining of the 60S ribosomal subunit; Formation of a pool of free 40S subunits; Ribosomal scanning and start codon recognition	13	0	100	High	1
-5.27955e+18	FALSE	High	None	P04350	Tubulin beta-4A chain OS=Homo sapiens OX=9606 GN=TUBB4A PE=1 SV=2	0	22.438	33	9	14	3	444	49.6	4.88	37.67	9				Pf00091, Pf03953, Pf10644	10382	ENSG00000104833.11	19	Pathogenic Escherichia coli infection; Parkin-Ubiquitin Proteasomal System pathway	TUBB4A	Gap junction; Phagosome; Pathogenic Escherichia coli infection	COPI-independent Golgi-to-ER retrograde traffic; COPI-dependent Golgi-to-ER retrograde traffic; Carboxyterminal post-translational modifications of tubulin; Regulation of PLK1 Activity at G2/M Transition; Recruitment of NuMA to mitotic centrosomes; Hedgehog 'off' state; Loss of Nlp from mitotic centrosomes; Translocation of GLUT4 to the plasma membrane; Prefoldin mediated transfer of substrate to…	72	0	100	High	1
-5.43588e+18	FALSE	High	None	V9GZ78	C-1-tetrahydrofolate synthase, cytoplasmic OS=Homo sapiens OX=9606 GN=MTHFD1 PE=1 SV=2	0	21.941	11	9	10	9	854	92.5	6.95	25.14	9												0	0	100	High	1
2.21401e+18	FALSE	High	IsMasterProteinCandidate	P12956	X-ray repair cross-complementing protein 6 OS=Homo sapiens OX=9606 GN=XRCC6 PE=1 SV=2	0	21.919	19	9	10	9	609	69.8	6.64	27.38	9				Pf02037, Pf02735, Pf03730, Pf03731	2547	ENSG00000196419.12	22	Non-homologous end joining	XRCC6	Non-homologous end-joining	2-LTR circle formation; Neutrophil degranulation; IRF3-mediated induction of type I IFN; Nonhomologous End-Joining (NHEJ)	18	0	100	High	1
-6.27174e+18	FALSE	High	IsMasterProtein	B1AHC9	X-ray repair cross-complementing protein 6 OS=Homo sapiens OX=9606 GN=XRCC6 PE=1 SV=1	0	21.919	21	9	10	9	559	64.2	9.28	27.38	9				Pf02037, Pf02735, Pf03730, Pf03731	2547	ENSG00000196419.12	22	Non-homologous end joining	XRCC6			1	0	100	High	1
7.75252e+18	FALSE	High	IsMasterProtein	P00918	Carbonic anhydrase 2 OS=Homo sapiens OX=9606 GN=CA2 PE=1 SV=2	0	21.907	34	7	12	7	260	29.2	7.4	33.65	7				Pf00194	760	ENSG00000104267.9	8		CA2	Bile secretion; Collecting duct acid secretion; Pancreatic secretion; Gastric acid secretion; Nitrogen metabolism; Proximal tubule bicarbonate reclamation	Reversible hydration of carbon dioxide; Erythrocytes take up carbon dioxide and release oxygen; Erythrocytes take up oxygen and release carbon dioxide	12	0	100	High	1
9.10319e+18	FALSE	High	None	A0A1B0GTR1	Propionyl-CoA carboxylase alpha chain, mitochondrial (Fragment) OS=Homo sapiens OX=9606 GN=PCCA PE=1 SV=1	0	21.829	24	5	9	5	245	26.3	7.34	27.53	5				Pf00289, Pf02786, Pf15632		ENSG00000175198.15	13					0	0	100	High	1
6.89952e+18	FALSE	High	None	F8VQ14	T-complex protein 1 subunit beta OS=Homo sapiens OX=9606 GN=CCT2 PE=1 SV=1	0	21.667	23	8	9	8	416	44.8	6.54	22.41	8				Pf00118		ENSG00000166226.12	12					0	0	100	High	1	Met-loss+Acetyl [N-Term]
6.10942e+18	FALSE	High	None	H0YI76	Keratin, type II cytoskeletal 5 (Fragment) OS=Homo sapiens OX=9606 GN=KRT5 PE=1 SV=1	0	21.642	32	6	13	4	201	23.1	4.97	34.66	6				Pf00038, Pf02994, Pf03961, Pf04111, Pf05957		ENSG00000186081.11	12					0	0	100	High	1
-3.95957e+18	FALSE	High	IsMasterProtein	P17987	T-complex protein 1 subunit alpha OS=Homo sapiens OX=9606 GN=TCP1 PE=1 SV=1	0	21.588	15	7	7	7	556	60.3	6.11	20.68	7				Pf00118	6950	ENSG00000120438.11	6		TCP1		BBSome-mediated cargo-targeting to cilium; Prefoldin mediated transfer of substrate to CCT/TriC; Gene and protein expression by JAK-STAT signaling after Interleukin-12 stimulation; Cooperation of PDCL (PhLP1) and TRiC/CCT in G-protein beta folding; Association of TriC/CCT with target proteins during biosynthesis; Folding of actin by CCT/TriC; Formation of tubulin folding intermediates by CCT/TriC…	18	0	100	High	1	Acetyl [N-Term]
-2.38883e+18	FALSE	High	None	A8K7Q2	Heat shock cognate 71 kDa protein OS=Homo sapiens OX=9606 GN=HSPA8 PE=1 SV=1	0	21.578	20	7	11	7	410	45.3	5.64	33.06	7				Pf00012	3312	ENSG00000109971.13	11	Parkin-Ubiquitin Proteasomal System pathway; MAPK Signaling Pathway; Exercise-induced Circadian Regulation	HSPA8			3	0	100	High	1
8.12116e+18	FALSE	High	None	A0A0C4DGT1	Acetyl-CoA carboxylase 1 (Fragment) OS=Homo sapiens OX=9606 GN=ACACA PE=1 SV=1	0	21.536	68	4	6	3	120	13.1	5	20.42	4					31	ENSG00000278540.4; ENSG00000275176.4	17; CHR_HSCHR17_7_CTG4	AMP-activated Protein Kinase (AMPK) Signaling; Sterol Regulatory Element-Binding Proteins (SREBP) signalling; Leptin signaling pathway; Corticotropin-releasing hormone signaling pathway; Mesodermal Commitment Pathway; Fatty Acid Biosynthesis; VEGFA-VEGFR2 Signaling Pathway; Focal Adhesion-PI3K-Akt-mTOR-signaling pathway; Leptin and adiponectin	ACACA			9	0	100	High	1	Acetyl [N-Term]
-7.97097e+18	FALSE	High	None	A0A087WYD1	AP-2 complex subunit beta (Fragment) OS=Homo sapiens OX=9606 GN=AP2B1 PE=1 SV=1	0	21.515	12	5	7	2	639	70.9	5.06	24.62	5				Pf01602, Pf12717, Pf13646		ENSG00000006125.17	17	Synaptic Vesicle Pathway				1	0	100	High	1
-4.63842e+18	FALSE	High	None	A0A087WZQ6	AP-2 complex subunit beta (Fragment) OS=Homo sapiens OX=9606 GN=AP2B1 PE=1 SV=1	0	21.515	12	5	7	2	677	75.2	5.12	24.62	5				Pf01602, Pf12717, Pf13646		ENSG00000006125.17	17	Synaptic Vesicle Pathway				1	0	100	High	1
7.01245e+18	FALSE	High	None	A0A087WU93	AP-2 complex subunit beta (Fragment) OS=Homo sapiens OX=9606 GN=AP2B1 PE=1 SV=1	0	21.515	12	5	7	2	663	74.1	5.15	24.62	5				Pf01602, Pf12717, Pf13646		ENSG00000006125.17	17	Synaptic Vesicle Pathway				1	0	100	High	1
8.45503e+17	FALSE	High	None	P22234-2	Isoform 2 of Multifunctional protein ADE2 OS=Homo sapiens OX=9606 GN=PAICS	0	21.467	17	6	8	6	432	47.9	7.69	19.74	6				Pf00731, Pf01259	10606	ENSG00000128050.8	4		PAICS			0	0	100	High	1	Met-loss+Acetyl [N-Term]
-3.6823e+18	FALSE	High	None	P78371-2	Isoform 2 of T-complex protein 1 subunit beta OS=Homo sapiens OX=9606 GN=CCT2	0	21.408	21	8	9	8	488	52.7	6.44	23.7	8				Pf00118	10576	ENSG00000166226.12	12		CCT2			0	0	100	High	1
-7.01216e+18	FALSE	High	IsMasterProteinCandidate	P09960-2	Isoform 2 of Leukotriene A-4 hydrolase OS=Homo sapiens OX=9606 GN=LTA4H	0	21.329	19	7	8	7	532	59.7	5.55	20.58	7				Pf01433, Pf09127, Pf13485	4048		12	Eicosanoid Synthesis	LTA4H			1	0	100	High	1	Met-loss [N-Term]
7.4601e+18	FALSE	High	IsMasterProtein	P09960	Leukotriene A-4 hydrolase OS=Homo sapiens OX=9606 GN=LTA4H PE=1 SV=2	0	21.329	17	7	8	7	611	69.2	6.18	20.58	7				Pf01433, Pf09127, Pf13485	4048	ENSG00000111144.9	12	Eicosanoid Synthesis	LTA4H	Arachidonic acid metabolism; Metabolic pathways	Synthesis of Leukotrienes (LT) and Eoxins (EX); Neutrophil degranulation	11	0	100	High	1	Met-loss [N-Term]
6.18984e+18	FALSE	High	IsMasterProteinCandidate	P61978-3	Isoform 3 of Heterogeneous nuclear ribonucleoprotein K OS=Homo sapiens OX=9606 GN=HNRNPK	0	21.329	23	7	8	7	440	48.5	5.54	22.84	7				Pf00013, Pf08067, Pf13014, Pf13083	3190		9	mRNA Processing	HNRNPK			1	0	100	High	1
1.61826e+18	FALSE	High	IsMasterProtein	P61978	Heterogeneous nuclear ribonucleoprotein K OS=Homo sapiens OX=9606 GN=HNRNPK PE=1 SV=1	0	21.329	22	7	8	7	463	50.9	5.54	22.84	7				Pf00013, Pf08067, Pf13014, Pf13083	3190	ENSG00000165119.20	9	mRNA Processing	HNRNPK	MicroRNAs in cancer; Spliceosome; Viral carcinogenesis; Herpes simplex infection	mRNA Splicing - Major Pathway; SUMOylation of RNA binding proteins	14	0	100	High	1
-1.57645e+18	FALSE	High	IsMasterProteinCandidate	P61978-2	Isoform 2 of Heterogeneous nuclear ribonucleoprotein K OS=Homo sapiens OX=9606 GN=HNRNPK	0	21.329	22	7	8	7	464	51	5.33	22.84	7				Pf00013, Pf08067, Pf13014, Pf13083	3190	ENSG00000165119.20	9	mRNA Processing	HNRNPK			1	0	100	High	1
8.36912e+18	FALSE	High	IsMasterProtein	Q07065	Cytoskeleton-associated protein 4 OS=Homo sapiens OX=9606 GN=CKAP4 PE=1 SV=2	0	21.26	20	10	10	10	602	66	5.92	26.92	10				Pf13166	10970	ENSG00000136026.13	12		CKAP4	Protein processing in endoplasmic reticulum	Post-translational protein phosphorylation; Regulation of Insulin-like Growth Factor (IGF) transport and uptake by Insulin-like Growth Factor Binding Proteins (IGFBPs); Surfactant metabolism; Neutrophil degranulation	9	0	100	High	1
-1.17532e+18	FALSE	High	None	K7EMD9	Keratin, type I cytoskeletal 13 (Fragment) OS=Homo sapiens OX=9606 GN=KRT13 PE=1 SV=1	0	21.162	19	4	34	0	165	19.2	4.74	87.82	4				Pf00038		ENSG00000171401.14	17					0	0		High	0
4.61212e+18	FALSE	High	None	P13646-2	Isoform 2 of Keratin, type I cytoskeletal 13 OS=Homo sapiens OX=9606 GN=KRT13	0	21.162	9	4	34	0	355	38.6	4.98	87.82	4				Pf00038	3860		17		KRT13			0	0		High	0
6.32703e+18	FALSE	High	IsMasterProteinCandidate	P53396-2	Isoform 2 of ATP-citrate synthase OS=Homo sapiens OX=9606 GN=ACLY	0	21.153	12	11	12	11	1091	119.7	7.33	24.79	11				Pf00285, Pf00549, Pf02629, Pf08442	47	ENSG00000131473.16	17	Sterol Regulatory Element-Binding Proteins (SREBP) signalling; TCA Cycle and Deficiency of Pyruvate Dehydrogenase complex (PDHc); Fatty Acid Biosynthesis; Amino Acid metabolism	ACLY			4	0	100	High	1
2.01519e+18	FALSE	High	IsMasterProtein	P53396	ATP-citrate synthase OS=Homo sapiens OX=9606 GN=ACLY PE=1 SV=3	0	21.153	12	11	12	11	1101	120.8	7.33	24.79	11				Pf00285, Pf00549, Pf02629, Pf08442	47	ENSG00000131473.16	17	Sterol Regulatory Element-Binding Proteins (SREBP) signalling; TCA Cycle and Deficiency of Pyruvate Dehydrogenase complex (PDHc); Fatty Acid Biosynthesis; Amino Acid metabolism	ACLY	Metabolic pathways; Citrate cycle (TCA cycle)	ChREBP activates metabolic gene expression; Fatty acyl-CoA biosynthesis; Neutrophil degranulation	15	0	100	High	1
-6.8663e+18	FALSE	High	None	K7EMN2	6-phosphogluconate dehydrogenase, decarboxylating (Fragment) OS=Homo sapiens OX=9606 GN=PGD PE=1 SV=1	0	21.043	49	6	8	6	160	17.3	8.44	22.93	6				Pf03446		ENSG00000142657.20	1	NRF2 pathway				1	0	100	High	1
-6.39962e+18	FALSE	High	None	K7EM49	6-phosphogluconate dehydrogenase, decarboxylating (Fragment) OS=Homo sapiens OX=9606 GN=PGD PE=1 SV=1	0	21.043	38	6	8	6	205	22.2	6.39	22.93	6				Pf00393, Pf03446		ENSG00000142657.20	1	NRF2 pathway				1	0	100	High	1
8.79419e+18	FALSE	High	None	G3V3C7	DNA-(apurinic or apyrimidinic site) lyase (Fragment) OS=Homo sapiens OX=9606 GN=APEX1 PE=1 SV=1	0	20.952	55	6	7	6	174	19	5.34	22.84	6				Pf03372		ENSG00000100823.11	14	Spinal Cord Injury				1	0	100	High	1
-5.1448e+18	FALSE	High	IsMasterProtein	P08727	Keratin, type I cytoskeletal 19 OS=Homo sapiens OX=9606 GN=KRT19 PE=1 SV=4	0	20.853	16	8	25	1	400	44.1	5.14	53.76	8				Pf00038	3880	ENSG00000171345.13	17		KRT19		Formation of the cornified envelope	3	0	100	High	1
6.36107e+18	FALSE	High	None	O60260-8	Isoform 8 of E3 ubiquitin-protein ligase parkin OS=Homo sapiens OX=9606 GN=PRKN	0	20.805	18	5	9	5	415	46.4	7.2	30.23	5				Pf00240, Pf01485, Pf11976	5071		6	Parkin-Ubiquitin Proteasomal System pathway; Parkinsons Disease Pathway	PARK2; PRKN			2	0	100	High	1
7.14889e+18	FALSE	High	IsMasterProteinCandidate	A0A286YF22	D-3-phosphoglycerate dehydrogenase OS=Homo sapiens OX=9606 GN=PHGDH PE=1 SV=1	0	20.783	15	7	9	7	526	55.9	6.71	19.86	7												0	0	100	High	1
8.57759e+18	FALSE	High	IsMasterProteinCandidate	A0A2C9F2M7	D-3-phosphoglycerate dehydrogenase OS=Homo sapiens OX=9606 GN=PHGDH PE=1 SV=1	0	20.783	15	7	9	7	532	56.1	7.71	19.86	7												0	0	100	High	1
-5.0033e+18	FALSE	High	IsMasterProtein	O43175	D-3-phosphoglycerate dehydrogenase OS=Homo sapiens OX=9606 GN=PHGDH PE=1 SV=4	0	20.783	15	7	9	7	533	56.6	6.71	19.86	7				Pf00389, Pf02826	26227	ENSG00000092621.11	1	Trans-sulfuration and one carbon metabolism	PHGDH	Carbon metabolism; Biosynthesis of amino acids; Metabolic pathways; Glycine, serine and threonine metabolism	Serine biosynthesis	9	0	100	High	1
-8.05886e+18	FALSE	High	None	F8W0C6	Keratin, type II cytoskeletal 5 (Fragment) OS=Homo sapiens OX=9606 GN=KRT5 PE=1 SV=8	0	20.752	31	6	14	2	178	20.5	6.83	41.61	6				Pf00038		ENSG00000186081.11	12					0	0	100	High	1
-1.11929e+18	FALSE	High	IsMasterProtein	P00558	Phosphoglycerate kinase 1 OS=Homo sapiens OX=9606 GN=PGK1 PE=1 SV=3	0	20.73	17	6	6	6	417	44.6	8.1	15.98	6				Pf00162	5230	ENSG00000102144.13	X	Cori Cycle; Photodynamic therapy-induced HIF-1 survival signaling; Glycolysis and Gluconeogenesis	PGK1	Carbon metabolism; Glycolysis / Gluconeogenesis; Metabolic pathways; Biosynthesis of amino acids; HIF-1 signaling pathway	Gluconeogenesis; Glycolysis	13	0	100	High	1
-5.34448e+18	FALSE	High	IsMasterProteinCandidate	P00558-2	Isoform 2 of Phosphoglycerate kinase 1 OS=Homo sapiens OX=9606 GN=PGK1	0	20.73	19	6	6	6	389	41.4	7.33	15.98	6				Pf00162	5230		X	Cori Cycle; Photodynamic therapy-induced HIF-1 survival signaling; Glycolysis and Gluconeogenesis	PGK1			3	0	100	High	1
2.35819e+18	FALSE	High	IsMasterProteinCandidate	Q7Z726	Importin subunit alpha OS=Homo sapiens OX=9606 GN=KPNA2 PE=1 SV=1	0	20.649	16	6	8	6	529	57.8	5.4	19.33	6				Pf00514, Pf01749, Pf13513, Pf13646	3838		17		KPNA2			0	0	100	High	1
-4.57682e+18	FALSE	High	IsMasterProtein	P52292	Importin subunit alpha-1 OS=Homo sapiens OX=9606 GN=KPNA2 PE=1 SV=1	0	20.649	16	6	8	6	529	57.8	5.4	19.33	6				Pf00514, Pf01749, Pf13513, Pf13646	3838	ENSG00000182481.8	17		KPNA2	Influenza A	ISG15 antiviral mechanism; NS1 Mediated Effects on Host Pathways; Sensing of DNA Double Strand Breaks	15	0	100	High	1
4.83559e+18	FALSE	High	None	A0A0B4J269	G_PROTEIN_RECEP_F1_2 domain-containing protein OS=Homo sapiens OX=9606 PE=1 SV=1	0	20.601	9	5	16	0	797	88.3	5.86	53.92	5				Pf00001, Pf00091, Pf03953	10381	ENSG00000198211.8	16	Pathogenic Escherichia coli infection; Parkin-Ubiquitin Proteasomal System pathway; Exercise-induced Circadian Regulation	TUBB3			3	0		High	0
-8.18493e+18	FALSE	High	None	E7EUT5	Glyceraldehyde-3-phosphate dehydrogenase OS=Homo sapiens OX=9606 GN=GAPDH PE=1 SV=1	0	20.445	22	5	7	5	260	27.9	6.95	19.59	5				Pf00044, Pf02800		ENSG00000111640.14	12	Cori Cycle; Alzheimers Disease; Glycolysis and Gluconeogenesis; Sudden Infant Death Syndrome (SIDS) Susceptibility Pathways				4	0	100	High	1
2.40513e+18	FALSE	High	None	F5H4J1	Nuclear mitotic apparatus protein 1 (Fragment) OS=Homo sapiens OX=9606 GN=NUMA1 PE=1 SV=8	0	20.407	16	9	9	9	851	96.9	5.05	25.3	9				Pf12128		ENSG00000137497.17	11	Ectoderm Differentiation				1	0	100	High	1
-6.92185e+18	FALSE	High	None	F5H6Y5	Nuclear mitotic apparatus protein 1 (Fragment) OS=Homo sapiens OX=9606 GN=NUMA1 PE=1 SV=1	0	20.407	20	9	9	9	691	78.2	5.1	25.3	9				Pf12128, Pf14661		ENSG00000137497.17	11	Ectoderm Differentiation				1	0	100	High	1
-5.632e+18	FALSE	High	IsMasterProtein	Q02878	60S ribosomal protein L6 OS=Homo sapiens OX=9606 GN=RPL6 PE=1 SV=3	0	20.382	34	9	13	9	288	32.7	10.58	24.02	9				Pf01159, Pf03868	6128	ENSG00000089009.15	12	Cytoplasmic Ribosomal Proteins	RPL6	Ribosome	Peptide chain elongation; Eukaryotic Translation Termination; Viral mRNA Translation; L13a-mediated translational silencing of Ceruloplasmin expression; Nonsense Mediated Decay (NMD) independent of the Exon Junction Complex (EJC); Selenocysteine synthesis; Nonsense Mediated Decay (NMD) enhanced by the Exon Junction Complex (EJC); GTP hydrolysis and joining of the 60S ribosomal subunit; Major path…	34	0	100	High	1
4.30872e+18	FALSE	High	None	A0A3B3IU89	Coatomer subunit alpha (Fragment) OS=Homo sapiens OX=9606 GN=COPA PE=1 SV=1	0	20.365	12	7	8	7	682	77.1	8.05	21.8	7												0	0	100	High	1
-2.06446e+18	FALSE	High	IsMasterProtein	Q96QK1	Vacuolar protein sorting-associated protein 35 OS=Homo sapiens OX=9606 GN=VPS35 PE=1 SV=2	0	20.35	9	6	6	6	796	91.6	5.49	17.65	6				Pf03635	55737	ENSG00000069329.16	16		VPS35	Endocytosis	WNT ligand biogenesis and trafficking	4	0	100	High	1
5.65996e+18	FALSE	High	None	P35579-2	Isoform 2 of Myosin-9 OS=Homo sapiens OX=9606 GN=MYH9	0	20.343	6	6	7	2	1382	159.8	5.97	20.67	6				Pf00038, Pf00063, Pf01442, Pf01496, Pf01576, Pf02463, Pf04111, Pf04156, Pf05266, Pf05622, Pf05911, Pf06637, Pf07888, Pf09726, Pf09731, Pf11068, Pf11559, Pf12128, Pf13094, Pf13166	4627		22	VEGFA-VEGFR2 Signaling Pathway	MYH9			1	0	100	High	1
-8.85056e+17	FALSE	High	IsMasterProtein	P47897	Glutamine--tRNA ligase OS=Homo sapiens OX=9606 GN=QARS1 PE=1 SV=1	0	20.334	12	8	8	8	775	87.7	7.15	19.59	8				Pf00749, Pf03950, Pf04557, Pf04558	5859	ENSG00000172053.17	3		QARS	Aminoacyl-tRNA biosynthesis; Metabolic pathways	Mitochondrial tRNA aminoacylation; Cytosolic tRNA aminoacylation; SeMet incorporation into proteins	11	0	100	High	1
-1.44607e+18	FALSE	High	IsMasterProteinCandidate	P47897-2	Isoform 2 of Glutamine--tRNA ligase OS=Homo sapiens OX=9606 GN=QARS1	0	20.334	12	8	8	8	764	86.5	7.05	19.59	8				Pf00749, Pf03950, Pf04557, Pf04558	5859	ENSG00000172053.17	3		QARS			0	0	100	High	1
7.13608e+18	FALSE	High	IsMasterProteinCandidate	P11388-4	Isoform 4 of DNA topoisomerase 2-alpha OS=Homo sapiens OX=9606 GN=TOP2A	0	20.258	7	11	12	11	1612	182.6	8.63	27.45	11				Pf00204, Pf00521, Pf01751, Pf02518, Pf08070	7153		17	Gastric Cancer Network 1; Gastric cancer network 2; Retinoblastoma (RB) in Cancer	TOP2A			3	0	100	High	1
3.54366e+18	FALSE	High	IsMasterProteinCandidate	P11388-2	Isoform 2 of DNA topoisomerase 2-alpha OS=Homo sapiens OX=9606 GN=TOP2A	0	20.258	8	11	12	11	1557	177.4	8.75	27.45	11				Pf00204, Pf00521, Pf01751, Pf02518, Pf08070	7153		17	Gastric Cancer Network 1; Gastric cancer network 2; Retinoblastoma (RB) in Cancer	TOP2A			3	0	100	High	1
6.0879e+18	FALSE	High	IsMasterProteinCandidate	P11388-3	Isoform 3 of DNA topoisomerase 2-alpha OS=Homo sapiens OX=9606 GN=TOP2A	0	20.258	8	11	12	11	1567	178.6	8.84	27.45	11				Pf00204, Pf00521, Pf01751, Pf02518, Pf08070	7153		17	Gastric Cancer Network 1; Gastric cancer network 2; Retinoblastoma (RB) in Cancer	TOP2A			3	0	100	High	1
-8.48741e+18	FALSE	High	IsMasterProtein	P11388	DNA topoisomerase 2-alpha OS=Homo sapiens OX=9606 GN=TOP2A PE=1 SV=3	0	20.258	8	11	12	11	1531	174.3	8.72	27.45	11				Pf00204, Pf00521, Pf01751, Pf02518, Pf08070	7153	ENSG00000131747.14	17	Gastric Cancer Network 1; Gastric cancer network 2; Retinoblastoma (RB) in Cancer	TOP2A	Platinum drug resistance	SUMOylation of DNA replication proteins; Transcription of E2F targets under negative control by DREAM complex	14	0	100	High	1
2.17253e+18	FALSE	High	None	H0YIN9	Keratin, type II cytoskeletal 5 (Fragment) OS=Homo sapiens OX=9606 GN=KRT5 PE=1 SV=1	0	20.253	26	5	13	3	196	22	5.16	34.12	5				Pf00038		ENSG00000186081.11	12					0	0	100	High	1
-2.34579e+18	FALSE	High	None	P00338-2	Isoform 2 of L-lactate dehydrogenase A chain OS=Homo sapiens OX=9606 GN=LDHA	0	20.087	34	8	13	6	274	30	8	26.05	8				Pf00056, Pf02866	3939	ENSG00000134333.13	11	Cori Cycle; Photodynamic therapy-induced HIF-1 survival signaling; Amino Acid metabolism; Glycolysis and Gluconeogenesis	LDHA			4	0	100	High	1
-5.84205e+18	FALSE	High	None	P00338-5	Isoform 5 of L-lactate dehydrogenase A chain OS=Homo sapiens OX=9606 GN=LDHA	0	20.087	39	8	13	6	241	26.7	8.15	26.05	8				Pf00056, Pf02866	3939	ENSG00000134333.13	11	Cori Cycle; Photodynamic therapy-induced HIF-1 survival signaling; Amino Acid metabolism; Glycolysis and Gluconeogenesis	LDHA			4	0	100	High	1
3.62156e+17	FALSE	High	None	G3V5Q1	DNA-(apurinic or apyrimidinic site) lyase (Fragment) OS=Homo sapiens OX=9606 GN=APEX1 PE=1 SV=1	0	19.971	40	6	7	6	242	27.1	8.76	22.54	6				Pf03372		ENSG00000100823.11	14	Spinal Cord Injury				1	0	100	High	1
6.07325e+18	FALSE	High	IsMasterProtein	Q99575	Ribonucleases P/MRP protein subunit POP1 OS=Homo sapiens OX=9606 GN=POP1 PE=1 SV=2	0	19.932	10	7	7	7	1024	114.6	9.22	17.47	7				Pf06978, Pf08170	10940	ENSG00000104356.10	8		POP1	Ribosome biogenesis in eukaryotes; RNA transport	tRNA processing in the nucleus	5	0	100	High	1
1.78269e+18	FALSE	High	None	E9PL09	40S ribosomal protein S3 OS=Homo sapiens OX=9606 GN=RPS3 PE=1 SV=1	0	19.919	43	9	11	9	231	25.4	9.7	24.79	9				Pf00189, Pf07650		ENSG00000149273.14	11					0	0	100	High	1
-1.91442e+18	FALSE	High	None	A0A2R8YEA7	Actin, cytoplasmic 1 (Fragment) OS=Homo sapiens OX=9606 GN=ACTB PE=1 SV=1	0	19.795	41	4	11	2	157	17.5	4.73	29.29	4												0	0	100	High	1
-7.3099e+18	FALSE	High	None	H3BR70	Pyruvate kinase OS=Homo sapiens OX=9606 GN=PKM PE=1 SV=1	0	19.785	28	8	17	8	366	40.2	8.03	33.8	8				Pf00224, Pf02887		ENSG00000067225.17	15	Amino Acid metabolism				1	0	100	High	1
-2.61364e+18	FALSE	High	IsMasterProtein	P04844	Dolichyl-diphosphooligosaccharide--protein glycosyltransferase subunit 2 OS=Homo sapiens OX=9606 GN=RPN2 PE=1 SV=3	0	19.734	16	6	6	6	631	69.2	5.69	20.78	6				Pf05817	6185	ENSG00000118705.16	20	Proteasome Degradation	RPN2	Metabolic pathways; N-Glycan biosynthesis; Protein processing in endoplasmic reticulum	Asparagine N-linked glycosylation; SRP-dependent cotranslational protein targeting to membrane	9	0	100	High	1
6.38707e+18	FALSE	High	IsMasterProteinCandidate	P04844-2	Isoform 2 of Dolichyl-diphosphooligosaccharide--protein glycosyltransferase subunit 2 OS=Homo sapiens OX=9606 GN=RPN2	0	19.734	17	6	6	6	615	67.7	6.06	20.78	6				Pf05817	6185	ENSG00000118705.16	20	Proteasome Degradation	RPN2			1	0	100	High	1
-5.45018e+18	FALSE	High	None	O60260-2	Isoform 2 of E3 ubiquitin-protein ligase parkin OS=Homo sapiens OX=9606 GN=PRKN	0	19.684	18	6	9	6	437	48.7	7.28	27.76	6				Pf00240, Pf01485, Pf11976	5071	ENSG00000185345.18	6	Parkin-Ubiquitin Proteasomal System pathway; Parkinsons Disease Pathway	PARK2; PRKN			2	0	100	High	1
3.70533e+18	FALSE	High	IsMasterProteinCandidate	Q12788	Transducin beta-like protein 3 OS=Homo sapiens OX=9606 GN=TBL3 PE=1 SV=2	0	19.644	11	6	7	6	808	89	6.9	18.84	6				Pf00400, Pf08625	10607	ENSG00000183751.14	16		TBL3	Ribosome biogenesis in eukaryotes	Major pathway of rRNA processing in the nucleolus and cytosol; rRNA modification in the nucleus and cytosol	6	0	100	High	1
2.60928e+18	FALSE	High	IsMasterProtein	J3KNP2	Transducin beta-like protein 3 (Fragment) OS=Homo sapiens OX=9606 GN=TBL3 PE=1 SV=1	0	19.644	13	6	7	6	697	77	7.08	18.84	6				Pf00400, Pf08625		ENSG00000183751.14	16					0	0	100	High	1
-4.25577e+18	FALSE	High	None	G3V2J8	Heat shock protein HSP 90-alpha (Fragment) OS=Homo sapiens OX=9606 GN=HSP90AA1 PE=1 SV=1	0	19.266	41	7	12	4	174	20.1	4.63	32.99	7				Pf00183, Pf02518, Pf13589		ENSG00000080824.18	14	Nucleotide-binding Oligomerization Domain (NOD) pathway; Aryl Hydrocarbon Receptor Pathway; NRF2 pathway; Focal Adhesion-PI3K-Akt-mTOR-signaling pathway				4	0	100	High	1
-2.99094e+18	FALSE	High	None	P09960-3	Isoform 3 of Leukotriene A-4 hydrolase OS=Homo sapiens OX=9606 GN=LTA4H	0	19.237	16	6	7	6	508	57.3	6.06	17.35	6				Pf01433, Pf09127, Pf13485	4048	ENSG00000111144.9	12	Eicosanoid Synthesis	LTA4H			1	0	100	High	1
-5.43152e+18	FALSE	High	None	P09960-4	Isoform 4 of Leukotriene A-4 hydrolase OS=Homo sapiens OX=9606 GN=LTA4H	0	19.237	14	6	7	6	587	66.8	6.7	17.35	6				Pf01433, Pf09127, Pf13485	4048	ENSG00000111144.9	12	Eicosanoid Synthesis	LTA4H			1	0	100	High	1
7.69093e+18	FALSE	High	IsMasterProteinCandidate	Q5VTE0	Putative elongation factor 1-alpha-like 3 OS=Homo sapiens OX=9606 GN=EEF1A1P5 PE=5 SV=1	0	19.152	18	6	14	6	462	50.2	9.07	27.94	6				Pf00009, Pf03143, Pf03144	158078		9		EEF1A1P5		Eukaryotic Translation Elongation	3	0	100	High	1
-4.10325e+17	FALSE	High	IsMasterProtein	P68104	Elongation factor 1-alpha 1 OS=Homo sapiens OX=9606 GN=EEF1A1 PE=1 SV=1	0	19.152	18	6	14	6	462	50.1	9.01	27.94	6				Pf00009, Pf03143, Pf03144	1915	ENSG00000156508.17	6	Translation Factors	EEF1A1	RNA transport; Legionellosis	Peptide chain elongation; Protein methylation; Neutrophil degranulation; HSF1 activation	16	0	100	High	1
-1.03952e+18	FALSE	High	IsMasterProtein	P42704	Leucine-rich PPR motif-containing protein, mitochondrial OS=Homo sapiens OX=9606 GN=LRPPRC PE=1 SV=3	0	19.148	7	8	8	8	1394	157.8	6.13	20.15	8				Pf12854, Pf13041, Pf13812	10128	ENSG00000138095.18	2		LRPPRC		TP53 Regulates Metabolic Genes; Respiratory electron transport	9	0	100	High	1
-4.37955e+18	FALSE	High	None	Q5JTW6	Propionyl-CoA carboxylase alpha chain, mitochondrial (Fragment) OS=Homo sapiens OX=9606 GN=PCCA PE=1 SV=1	0	19.146	50	6	15	6	149	16.5	9.48	43.98	6				Pf02785	5095	ENSG00000175198.15	13		PCCA			0	0	100	High	1
-6.61412e+18	FALSE	High	None	G3V5M0	DNA-(apurinic or apyrimidinic site) lyase (Fragment) OS=Homo sapiens OX=9606 GN=APEX1 PE=1 SV=1	0	19.087	48	5	6	5	162	17.8	5.27	18.83	5				Pf03372		ENSG00000100823.11	14	Spinal Cord Injury				1	0	100	High	1
7.74018e+18	FALSE	High	None	G3V359	DNA-(apurinic or apyrimidinic site) lyase (Fragment) OS=Homo sapiens OX=9606 GN=APEX1 PE=1 SV=1	0	19.087	45	5	6	5	172	19.2	5.48	18.83	5				Pf03372		ENSG00000100823.11	14	Spinal Cord Injury				1	0	100	High	1
-3.12263e+17	FALSE	High	None	A6NL76	Actin, alpha skeletal muscle OS=Homo sapiens OX=9606 GN=ACTA1 PE=1 SV=3	0	19.049	28	6	8	1	254	28.1	6.07	17.34	6				Pf00022		ENSG00000143632.14	1	Association Between Physico-Chemical Features and Toxicity Associated Pathways				1	0	100	High	1
9.12497e+18	FALSE	High	IsMasterProtein	P11387	DNA topoisomerase 1 OS=Homo sapiens OX=9606 GN=TOP1 PE=1 SV=2	0	18.981	12	9	12	9	765	90.7	9.31	28.15	9				Pf01028, Pf02919, Pf14370	7150	ENSG00000198900.5	20		TOP1		SUMOylation of DNA replication proteins	5	0	100	High	1	Met-loss+Acetyl [N-Term]
2.90141e+18	FALSE	High	IsMasterProtein	B4DUR8	T-complex protein 1 subunit gamma OS=Homo sapiens OX=9606 GN=CCT3 PE=1 SV=1	0	18.979	20	8	8	8	500	55.6	5.64	22.84	8				Pf00118	7203	ENSG00000163468.14	1		CCT3			0	0	100	High	1
6.94235e+18	FALSE	High	IsMasterProteinCandidate	P49368	T-complex protein 1 subunit gamma OS=Homo sapiens OX=9606 GN=CCT3 PE=1 SV=4	0	18.979	19	8	8	8	545	60.5	6.49	22.84	8				Pf00118	7203	ENSG00000163468.14	1		CCT3		BBSome-mediated cargo-targeting to cilium; Prefoldin mediated transfer of substrate to CCT/TriC; Cooperation of PDCL (PhLP1) and TRiC/CCT in G-protein beta folding; Association of TriC/CCT with target proteins during biosynthesis; Formation of tubulin folding intermediates by CCT/TriC; Folding of actin by CCT/TriC	13	0	100	High	1
-4.77772e+18	FALSE	High	IsMasterProteinCandidate	P49368-2	Isoform 2 of T-complex protein 1 subunit gamma OS=Homo sapiens OX=9606 GN=CCT3	0	18.979	20	8	8	8	507	56.4	6.49	22.84	8				Pf00118	7203	ENSG00000163468.14	1		CCT3			0	0	100	High	1
-8.87978e+18	FALSE	High	None	P48741	Putative heat shock 70 kDa protein 7 OS=Homo sapiens OX=9606 GN=HSPA7 PE=5 SV=2	0	18.856	14	4	10	2	367	40.2	7.87	27.29	4				Pf00012, Pf06723	3311		1		HSPA7		Regulation of HSF1-mediated heat shock response	4	0	100	High	1
4.15718e+18	FALSE	High	None	I3L4N8	Actin, cytoplasmic 2 (Fragment) OS=Homo sapiens OX=9606 GN=ACTG1 PE=1 SV=8	0	18.796	36	6	14	3	241	26.9	5.01	30.12	6				Pf00022		ENSG00000184009.9	17	Common Pathways Underlying Drug Addiction				1	0	100	High	1
-6.16914e+18	FALSE	High	IsMasterProtein	B4DY09	Interleukin enhancer-binding factor 2 OS=Homo sapiens OX=9606 GN=ILF2 PE=1 SV=1	0	18.788	19	6	8	6	352	38.9	4.94	25.76	6				Pf07528	3608	ENSG00000143621.16	1	B Cell Receptor Signaling Pathway	ILF2			1	0	100	High	1
6.54082e+17	FALSE	High	IsMasterProteinCandidate	Q12905	Interleukin enhancer-binding factor 2 OS=Homo sapiens OX=9606 GN=ILF2 PE=1 SV=2	0	18.788	17	6	8	6	390	43	5.26	25.76	6				Pf07528	3608	ENSG00000143621.16	1	B Cell Receptor Signaling Pathway	ILF2		Neutrophil degranulation	4	0	100	High	1
-6.77955e+18	FALSE	High	None	C9JM50	Keratin, type I cytoskeletal 19 (Fragment) OS=Homo sapiens OX=9606 GN=KRT19 PE=1 SV=1	0	18.785	28	7	23	1	196	20.8	5.43	48.93	7				Pf00038		ENSG00000171345.13	17					0	0	100	High	1
-2.82848e+18	FALSE	High	None	Q9BYX7	Putative beta-actin-like protein 3 OS=Homo sapiens OX=9606 GN=POTEKP PE=5 SV=1	0	18.778	8	2	7	1	375	42	6.33	20.5	2				Pf00022	440915		2		POTEKP		Platelet degranulation	4	0	100	High	1
-2.96846e+18	FALSE	High	None	O95678	Keratin, type II cytoskeletal 75 OS=Homo sapiens OX=9606 GN=KRT75 PE=1 SV=2	0	18.747	9	5	17	1	551	59.5	7.74	42.98	5				Pf00038, Pf01576, Pf05957, Pf13166, Pf13514	9119	ENSG00000170454.5	12		KRT75		Formation of the cornified envelope	3	0	100	High	1
-6.53056e+18	FALSE	High	None	P08243-3	Isoform 3 of Asparagine synthetase [glutamine-hydrolyzing] OS=Homo sapiens OX=9606 GN=ASNS	0	18.601	18	7	8	7	478	54.8	6.49	20.41	7				Pf00310, Pf00733, Pf12481, Pf13522, Pf13537	440	ENSG00000070669.16	7	Photodynamic therapy-induced unfolded protein response; Amino Acid metabolism	ASNS			2	0	100	High	1
5.98289e+17	FALSE	High	IsMasterProteinCandidate	Q99832-3	Isoform 3 of T-complex protein 1 subunit eta OS=Homo sapiens OX=9606 GN=CCT7	0	18.536	15	6	7	6	499	54.8	7.68	18.56	6				Pf00118	10574	ENSG00000135624.15	2		CCT7			0	0	100	High	1
-8.01291e+18	FALSE	High	IsMasterProtein	Q99832	T-complex protein 1 subunit eta OS=Homo sapiens OX=9606 GN=CCT7 PE=1 SV=2	0	18.536	13	6	7	6	543	59.3	7.65	18.56	6				Pf00118	10574	ENSG00000135624.15	2		CCT7		Prefoldin mediated transfer of substrate to CCT/TriC; Cooperation of PDCL (PhLP1) and TRiC/CCT in G-protein beta folding; Association of TriC/CCT with target proteins during biosynthesis; Formation of tubulin folding intermediates by CCT/TriC; Folding of actin by CCT/TriC	9	0	100	High	1
-1.21314e+18	FALSE	High	IsMasterProtein	G3V203	60S ribosomal protein L18 OS=Homo sapiens OX=9606 GN=RPL18 PE=1 SV=1	0	18.507	34	5	8	5	164	18.7	11.59	20.75	5				Pf00828	6141	ENSG00000063177.12	19	Cytoplasmic Ribosomal Proteins	RPL18			1	0	100	High	1
-1.11583e+18	FALSE	High	IsMasterProteinCandidate	J3QQ67	60S ribosomal protein L18 (Fragment) OS=Homo sapiens OX=9606 GN=RPL18 PE=1 SV=1	0	18.507	29	5	8	5	190	21.8	11.72	20.75	5				Pf00828		ENSG00000063177.12	19					0	0	100	High	1
-5.36665e+17	FALSE	High	IsMasterProteinCandidate	Q07020	60S ribosomal protein L18 OS=Homo sapiens OX=9606 GN=RPL18 PE=1 SV=2	0	18.507	29	5	8	5	188	21.6	11.72	20.75	5				Pf00828	6141	ENSG00000063177.12	19	Cytoplasmic Ribosomal Proteins	RPL18	Ribosome	Peptide chain elongation; Eukaryotic Translation Termination; Viral mRNA Translation; L13a-mediated translational silencing of Ceruloplasmin expression; Nonsense Mediated Decay (NMD) independent of the Exon Junction Complex (EJC); Selenocysteine synthesis; Nonsense Mediated Decay (NMD) enhanced by the Exon Junction Complex (EJC); GTP hydrolysis and joining of the 60S ribosomal subunit; Major path…	34	0	100	High	1
7.99259e+18	FALSE	High	None	F8VVB9	Tubulin alpha-1B chain (Fragment) OS=Homo sapiens OX=9606 GN=TUBA1B PE=1 SV=8	0	18.386	35	6	10	6	246	27.4	5.2	33.21	6				Pf00091, Pf03953		ENSG00000123416.15	12	Allograft Rejection				1	0	100	High	1
8.81166e+18	FALSE	High	None	H3BM89	60S ribosomal protein L4 OS=Homo sapiens OX=9606 GN=RPL4 PE=1 SV=1	0	18.385	19	6	9	6	333	37.6	11.03	22.8	6				Pf00573, Pf14374	6124	ENSG00000174444.14	15	Cytoplasmic Ribosomal Proteins	RPL4			1	0	100	High	1
2.92702e+18	FALSE	High	None	A0A2R8YEM5	Alpha-enolase (Fragment) OS=Homo sapiens OX=9606 GN=ENO1 PE=1 SV=1	0	18.314	36	3	6	2	171	18.4	8.59	24.32	3												0	0	100	High	1
-7.6091e+18	FALSE	High	None	K7EM90	Alpha-enolase (Fragment) OS=Homo sapiens OX=9606 GN=ENO1 PE=1 SV=1	0	18.314	31	3	6	2	195	21	8.88	24.32	3				Pf00113, Pf03952		ENSG00000074800.13	1					0	0	100	High	1
-6.37048e+18	FALSE	High	None	A0A286YFA2	D-3-phosphoglycerate dehydrogenase OS=Homo sapiens OX=9606 GN=PHGDH PE=1 SV=1	0	18.293	15	6	8	6	445	47.6	5.9	17.8	6												0	0	100	High	1
1.62466e+18	FALSE	High	IsMasterProteinCandidate	Q15029-3	Isoform 3 of 116 kDa U5 small nuclear ribonucleoprotein component OS=Homo sapiens OX=9606 GN=EFTUD2	0	18.236	9	8	8	7	962	108.2	5.02	16.67	8				Pf00009, Pf00679, Pf03144, Pf03764, Pf14492	9343	ENSG00000108883.12	17	mRNA Processing	EFTUD2			1	0	100	High	1
8.42826e+18	FALSE	High	IsMasterProtein	Q15029	116 kDa U5 small nuclear ribonucleoprotein component OS=Homo sapiens OX=9606 GN=EFTUD2 PE=1 SV=1	0	18.236	9	8	8	7	972	109.4	5	16.67	8				Pf00009, Pf00679, Pf03144, Pf03764, Pf14492	9343	ENSG00000108883.12	17	mRNA Processing	EFTUD2	Spliceosome	mRNA Splicing - Major Pathway; mRNA Splicing - Minor Pathway	7	0	100	High	1
-9.17218e+18	FALSE	High	IsMasterProteinCandidate	Q15029-2	Isoform 2 of 116 kDa U5 small nuclear ribonucleoprotein component OS=Homo sapiens OX=9606 GN=EFTUD2	0	18.236	9	8	8	7	937	105.3	5.22	16.67	8				Pf00009, Pf00679, Pf03144, Pf03764, Pf14492	9343	ENSG00000108883.12	17	mRNA Processing	EFTUD2			1	0	100	High	1
-1.43277e+18	FALSE	High	IsMasterProtein	A0A0A6YY92	Adenylosuccinate lyase OS=Homo sapiens OX=9606 GN=ADSL PE=1 SV=1	0	18.189	19	6	9	6	498	56.2	7.43	28.18	6				Pf00206, Pf10397	158	ENSG00000239900.12	22	Nucleotide Metabolism	ADSL			1	0	100	High	1	Met-loss+Acetyl [N-Term]
5.83289e+18	FALSE	High	IsMasterProteinCandidate	A0A1B0GWJ0	Adenylosuccinate lyase OS=Homo sapiens OX=9606 GN=ADSL PE=1 SV=1	0	18.189	19	6	9	6	480	54.4	7.12	28.18	6				Pf00206, Pf10397	158	ENSG00000239900.12	22	Nucleotide Metabolism	ADSL			1	0	100	High	1	Met-loss+Acetyl [N-Term]
5.65672e+18	FALSE	High	IsMasterProteinCandidate	P30566	Adenylosuccinate lyase OS=Homo sapiens OX=9606 GN=ADSL PE=1 SV=2	0	18.189	19	6	9	6	484	54.9	7.11	28.18	6				Pf00206, Pf10397	158	ENSG00000239900.12	22	Nucleotide Metabolism	ADSL	Metabolic pathways; Alanine, aspartate and glutamate metabolism; Purine metabolism	Purine ribonucleoside monophosphate biosynthesis	8	0	100	High	1	Met-loss+Acetyl [N-Term]
3.7487e+18	FALSE	High	IsMasterProteinCandidate	A0A1B0GTJ7	Adenylosuccinate lyase OS=Homo sapiens OX=9606 GN=ADSL PE=1 SV=1	0	18.189	19	6	9	6	480	54.4	7.11	28.18	6				Pf00206, Pf10397		ENSG00000239900.12	22					0	0	100	High	1	Met-loss+Acetyl [N-Term]
-2.12453e+18	FALSE	High	None	O60260-6	Isoform 6 of E3 ubiquitin-protein ligase parkin OS=Homo sapiens OX=9606 GN=PRKN	0	18.129	23	5	8	5	316	35.6	6.87	27.76	5				Pf00240, Pf01485, Pf11976	5071	ENSG00000185345.18	6	Parkin-Ubiquitin Proteasomal System pathway; Parkinsons Disease Pathway	PARK2; PRKN			2	0	100	High	1
-5.8453e+18	FALSE	High	IsMasterProteinCandidate	Q14137-2	Isoform 2 of Ribosome biogenesis protein BOP1 OS=Homo sapiens OX=9606 GN=BOP1	0	17.958	19	7	7	7	634	71.9	8.18	21.03	7				Pf00400, Pf08145	23246		8		BOP1			0	0	100	High	1
-6.00274e+18	FALSE	High	IsMasterProtein	Q14137	Ribosome biogenesis protein BOP1 OS=Homo sapiens OX=9606 GN=BOP1 PE=1 SV=2	0	17.958	16	7	7	7	746	83.6	6.19	21.03	7				Pf00400, Pf08145	23246	ENSG00000261236.7	8		BOP1		Major pathway of rRNA processing in the nucleolus and cytosol	4	0	100	High	1
-2.27795e+17	FALSE	High	None	J3QSA3	Polyubiquitin-B (Fragment) OS=Homo sapiens OX=9606 GN=UBB PE=1 SV=1	0	17.84	70	3	10	3	43	4.9	5.19	36.21	3				Pf00240, Pf11976, Pf14560		ENSG00000170315.13	17	Proteasome Degradation; Dual hijack model of Vif in HIV infection				2	0	100	High	1	GG [K11]
7.77466e+18	FALSE	High	None	A0A087X0W4	Acetyl-CoA carboxylase 1 (Fragment) OS=Homo sapiens OX=9606 GN=ACACA PE=1 SV=1	0	17.832	38	3	11	0	94	10.8	10.15	29.51	3				Pf00289		ENSG00000278540.4; ENSG00000275176.4	17; CHR_HSCHR17_7_CTG4	Sterol Regulatory Element-Binding Proteins (SREBP) signalling; Mesodermal Commitment Pathway; Focal Adhesion-PI3K-Akt-mTOR-signaling pathway; Leptin and adiponectin				4	0	100	Not Found	2
-3.68646e+18	FALSE	High	None	S4R3S7	Acetyl-CoA carboxylase 2 (Fragment) OS=Homo sapiens OX=9606 GN=ACACB PE=1 SV=1	0	17.832	23	3	11	0	155	17.6	9.45	29.51	3				Pf00289		ENSG00000076555.15	12					0	0	100	Not Found	2
4.00775e+18	FALSE	High	None	Q562R1	Beta-actin-like protein 2 OS=Homo sapiens OX=9606 GN=ACTBL2 PE=1 SV=2	0	17.745	9	3	8	0	376	42	5.59	21.75	3				Pf00022	345651	ENSG00000169067.3	5		ACTBL2			0	0	100	Not Found	2
3.01688e+18	FALSE	High	None	A0A3B3ITV3	Coatomer subunit alpha OS=Homo sapiens OX=9606 GN=COPA PE=1 SV=1	0	17.724	12	6	7	6	609	69.6	9.09	19.12	6												0	0	100	High	1
-2.01419e+18	FALSE	High	None	A0A3B3ISK1	Coatomer subunit alpha OS=Homo sapiens OX=9606 GN=COPA PE=1 SV=1	0	17.724	16	6	7	6	455	52.2	8.47	19.12	6												0	0	100	High	1
7.59315e+18	FALSE	High	None	P12956-2	Isoform 2 of X-ray repair cross-complementing protein 6 OS=Homo sapiens OX=9606 GN=XRCC6	0	17.69	18	8	8	8	568	65.1	6.52	22.04	8				Pf02037, Pf02735, Pf03730, Pf03731	2547	ENSG00000196419.12	22	Non-homologous end joining	XRCC6			1	0	100	High	1
1.22784e+18	FALSE	High	None	F8W8T8	Acetyl-CoA carboxylase 2 OS=Homo sapiens OX=9606 GN=ACACB PE=1 SV=2	0	17.609	6	4	6	2	858	97.3	6.44	16.93	4				Pf01039, Pf08326		ENSG00000076555.15	12					0	0		High	1
-6.88508e+18	FALSE	High	None	H0YGH5	Acetyl-CoA carboxylase 2 (Fragment) OS=Homo sapiens OX=9606 GN=ACACB PE=1 SV=1	0	17.609	6	4	6	2	859	97.4	6.44	16.93	4				Pf01039, Pf08326		ENSG00000076555.15	12					0	0		High	1
7.66343e+18	FALSE	High	None	E9PPU1	40S ribosomal protein S3 OS=Homo sapiens OX=9606 GN=RPS3 PE=1 SV=1	0	17.498	48	7	8	7	158	17.4	9.5	18.76	7				Pf07650		ENSG00000149273.14	11					0	0	100	High	1
4.84016e+18	FALSE	High	None	Q58FF7	Putative heat shock protein HSP 90-beta-3 OS=Homo sapiens OX=9606 GN=HSP90AB3P PE=5 SV=1	0	17.47	9	7	12	2	597	68.3	4.79	29.09	7				Pf00183, Pf02518, Pf13589	3327		4		HSP90AB3P			0	0	100	High	1
-2.96924e+18	FALSE	High	None	F2Z2S8	40S ribosomal protein S3 OS=Homo sapiens OX=9606 GN=RPS3 PE=1 SV=1	0	17.461	62	7	8	7	117	13.1	9.91	19.46	7				Pf07650		ENSG00000149273.14	11					0	0	100	High	1
-7.58899e+18	FALSE	High	None	H0YCJ7	40S ribosomal protein S3 (Fragment) OS=Homo sapiens OX=9606 GN=RPS3 PE=1 SV=1	0	17.461	54	7	8	7	135	15	9.85	19.46	7				Pf07650		ENSG00000149273.14	11					0	0	100	High	1
5.60931e+17	FALSE	High	IsMasterProtein	P42167	Lamina-associated polypeptide 2, isoforms beta/gamma OS=Homo sapiens OX=9606 GN=TMPO PE=1 SV=2	0	17.43	17	6	7	4	454	50.6	9.38	17.27	6				Pf03020, Pf08198	7112	ENSG00000120802.13	12		TMPO		Depolymerisation of the Nuclear Lamina; Initiation of Nuclear Envelope Reformation; Clearance of Nuclear Envelope Membranes from Chromatin	11	1	100	High	1
-8.11289e+18	FALSE	High	IsMasterProteinCandidate	Q15366-3	Isoform 3 of Poly(rC)-binding protein 2 OS=Homo sapiens OX=9606 GN=PCBP2	0	17.38	23	6	6	3	362	38.2	6.79	17.08	6				Pf00013, Pf13014	5094	ENSG00000197111.15	12	mRNA Processing	PCBP2			1	0	100	High	1
-1.93849e+18	FALSE	High	IsMasterProteinCandidate	Q15366-6	Isoform 6 of Poly(rC)-binding protein 2 OS=Homo sapiens OX=9606 GN=PCBP2	0	17.38	23	6	6	3	361	38.1	6.79	17.08	6				Pf00013, Pf13014	5094	ENSG00000197111.15	12	mRNA Processing	PCBP2			1	0	100	High	1
4.04821e+18	FALSE	High	IsMasterProteinCandidate	Q15366-5	Isoform 5 of Poly(rC)-binding protein 2 OS=Homo sapiens OX=9606 GN=PCBP2	0	17.38	24	6	6	3	335	35.3	8	17.08	6				Pf00013, Pf13014	5094	ENSG00000197111.15	12	mRNA Processing	PCBP2			1	0	100	High	1
8.91111e+18	FALSE	High	IsMasterProteinCandidate	F8VXH9	Poly(rC)-binding protein 2 (Fragment) OS=Homo sapiens OX=9606 GN=PCBP2 PE=1 SV=1	0	17.38	51	6	6	3	160	17	7.69	17.08	6				Pf00013, Pf13014		ENSG00000197111.15	12					0	0	100	High	1
8.69016e+18	FALSE	High	IsMasterProteinCandidate	Q15366-2	Isoform 2 of Poly(rC)-binding protein 2 OS=Homo sapiens OX=9606 GN=PCBP2	0	17.38	22	6	6	3	366	38.6	6.79	17.08	6				Pf00013, Pf13014	5094	ENSG00000197111.15	12	mRNA Processing	PCBP2			1	0	100	High	1
-7.51282e+18	FALSE	High	IsMasterProteinCandidate	Q15366-7	Isoform 7 of Poly(rC)-binding protein 2 OS=Homo sapiens OX=9606 GN=PCBP2	0	17.38	26	6	6	3	318	33.5	8.24	17.08	6				Pf00013, Pf13014	5094	ENSG00000197111.15	12	mRNA Processing	PCBP2			1	0	100	High	1
-2.88335e+18	FALSE	High	IsMasterProtein	F8VZX2	Poly(rC)-binding protein 2 OS=Homo sapiens OX=9606 GN=PCBP2 PE=1 SV=1	0	17.38	26	6	6	3	321	33.8	8.24	17.08	6				Pf00013, Pf13014	5094	ENSG00000197111.15	12	mRNA Processing	PCBP2			1	0	100	High	1
-1.42189e+18	FALSE	High	IsMasterProteinCandidate	Q15366-4	Isoform 4 of Poly(rC)-binding protein 2 OS=Homo sapiens OX=9606 GN=PCBP2	0	17.38	25	6	6	3	331	34.9	8	17.08	6				Pf00013, Pf13014	5094	ENSG00000197111.15	12	mRNA Processing	PCBP2			1	0	100	High	1
-8.77235e+17	FALSE	High	IsMasterProteinCandidate	Q15366	Poly(rC)-binding protein 2 OS=Homo sapiens OX=9606 GN=PCBP2 PE=1 SV=1	0	17.38	22	6	6	3	365	38.6	6.79	17.08	6				Pf00013, Pf13014	5094	ENSG00000197111.15	12	mRNA Processing	PCBP2		Negative regulators of DDX58/IFIH1 signaling; mRNA Splicing - Major Pathway	9	0	100	High	1
-1.66791e+17	FALSE	High	IsMasterProteinCandidate	H3BRU6	Poly(rC)-binding protein 2 (Fragment) OS=Homo sapiens OX=9606 GN=PCBP2 PE=1 SV=1	0	17.38	27	6	6	3	301	31.7	8.44	17.08	6				Pf00013, Pf13014		ENSG00000197111.15	12					0	0	100	High	1
1.28335e+18	FALSE	High	IsMasterProteinCandidate	Q15366-8	Isoform 8 of Poly(rC)-binding protein 2 OS=Homo sapiens OX=9606 GN=PCBP2	0	17.38	25	6	6	3	322	33.9	8.24	17.08	6				Pf00013, Pf13014	5094	ENSG00000197111.15	12	mRNA Processing	PCBP2			1	0	100	High	1
8.68712e+18	FALSE	High	None	Q07020-2	Isoform 2 of 60S ribosomal protein L18 OS=Homo sapiens OX=9606 GN=RPL18	0	17.36	30	4	7	4	159	18.1	11.84	18.83	4				Pf00828	6141	ENSG00000063177.12	19	Cytoplasmic Ribosomal Proteins	RPL18			1	0	100	High	1
-4.22556e+18	FALSE	High	None	H0YHA7	60S ribosomal protein L18 (Fragment) OS=Homo sapiens OX=9606 GN=RPL18 PE=1 SV=1	0	17.36	29	4	7	4	167	19	11.78	18.83	4				Pf00828		ENSG00000063177.12	19					0	0	100	High	1
8.44942e+17	FALSE	High	IsMasterProtein	P14923	Junction plakoglobin OS=Homo sapiens OX=9606 GN=JUP PE=1 SV=3	0	17.348	11	7	9	7	745	81.7	6.14	25.32	7				Pf00514	3728	ENSG00000173801.16	17	Arrhythmogenic Right Ventricular Cardiomyopathy; Corticotropin-releasing hormone signaling pathway; Ectoderm Differentiation	JUP	Pathways in cancer; Acute myeloid leukemia; Transcriptional misregulation in cancer; Arrhythmogenic right ventricular cardiomyopathy (ARVC)	Adherens junctions interactions; Neutrophil degranulation; Formation of the cornified envelope; VEGFR2 mediated vascular permeability	22	0	100	High	1
-3.36256e+18	FALSE	High	None	F8VQQ4	Tubulin alpha chain (Fragment) OS=Homo sapiens OX=9606 GN=TUBA1A PE=1 SV=1	0	17.281	32	5	9	5	219	24.2	5.29	29.83	5				Pf00091		ENSG00000167552.13	12					0	0	100	High	1
1.36433e+18	FALSE	High	None	A0A0C4DGK8	DNA-(apurinic or apyrimidinic site) lyase (Fragment) OS=Homo sapiens OX=9606 GN=APEX1 PE=1 SV=1	0	17.212	55	5	6	5	146	15.9	7.74	19.59	5				Pf03372	328	ENSG00000100823.11	14	Human Thyroid Stimulating Hormone (TSH) signaling pathway; Spinal Cord Injury	APEX1			2	0	100	High	1
5.18983e+18	FALSE	High	None	H0YEU2	40S ribosomal protein S3 (Fragment) OS=Homo sapiens OX=9606 GN=RPS3 PE=1 SV=1	0	17.156	49	7	8	7	171	18.7	8.41	19.31	7				Pf00189, Pf07650		ENSG00000149273.14	11					0	0	100	High	1
2.10088e+18	FALSE	High	IsMasterProteinCandidate	P36871	Phosphoglucomutase-1 OS=Homo sapiens OX=9606 GN=PGM1 PE=1 SV=3	0	17.11	14	7	7	7	562	61.4	6.76	16.31	7				Pf00408, Pf02878, Pf02879, Pf02880	5236	ENSG00000079739.15	1	Ectoderm Differentiation; Glycogen Metabolism; Glucuronidation	PGM1	Metabolic pathways; Starch and sucrose metabolism; Glycolysis / Gluconeogenesis; Purine metabolism; Amino sugar and nucleotide sugar metabolism; Pentose phosphate pathway; Galactose metabolism	Neutrophil degranulation; Galactose catabolism; Glycogen breakdown (glycogenolysis); Glycogen synthesis; Defective PGM1 causes PGM1-CDG (CDG1t)	23	0	100	High	1
7.55924e+17	FALSE	High	IsMasterProteinCandidate	P36871-2	Isoform 2 of Phosphoglucomutase-1 OS=Homo sapiens OX=9606 GN=PGM1	0	17.11	14	7	7	7	580	63.8	5.83	16.31	7				Pf00408, Pf02878, Pf02879, Pf02880	5236	ENSG00000079739.15	1	Ectoderm Differentiation; Glycogen Metabolism; Glucuronidation	PGM1			3	0	100	High	1
-8.38661e+18	FALSE	High	IsMasterProtein	A0A3B3ITK7	Phosphoglucomutase-1 OS=Homo sapiens OX=9606 GN=PGM1 PE=1 SV=1	0	17.11	14	7	7	7	584	63.9	6.76	16.31	7												0	0	100	High	1
-8.82626e+18	FALSE	High	IsMasterProtein	P39023	60S ribosomal protein L3 OS=Homo sapiens OX=9606 GN=RPL3 PE=1 SV=2	0	17.051	23	7	8	7	403	46.1	10.18	14.24	7				Pf00297	6122	ENSG00000100316.15	22	Cytoplasmic Ribosomal Proteins	RPL3	Ribosome	Peptide chain elongation; Eukaryotic Translation Termination; Viral mRNA Translation; L13a-mediated translational silencing of Ceruloplasmin expression; Nonsense Mediated Decay (NMD) independent of the Exon Junction Complex (EJC); Selenocysteine synthesis; Nonsense Mediated Decay (NMD) enhanced by the Exon Junction Complex (EJC); GTP hydrolysis and joining of the 60S ribosomal subunit; Major path…	34	0	100	High	1
1.32091e+18	FALSE	High	IsMasterProteinCandidate	G5E9G0	60S ribosomal protein L3 OS=Homo sapiens OX=9606 GN=RPL3 PE=1 SV=1	0	17.051	26	7	8	7	351	40.2	10.01	14.24	7				Pf00297	6122	ENSG00000100316.15	22	Cytoplasmic Ribosomal Proteins	RPL3			1	0	100	High	1
-7.30845e+18	FALSE	High	None	A0A286YFM8	D-3-phosphoglycerate dehydrogenase (Fragment) OS=Homo sapiens OX=9606 GN=PHGDH PE=1 SV=1	0	16.988	24	5	6	5	239	25.6	7.58	16.08	5												0	0	100	High	1
-4.12977e+18	FALSE	High	None	A0A286YFL2	D-3-phosphoglycerate dehydrogenase OS=Homo sapiens OX=9606 GN=PHGDH PE=1 SV=1	0	16.988	14	5	6	5	429	45.5	8.07	16.08	5												0	0	100	High	1
-4.59589e+18	FALSE	High	IsMasterProtein	Q99460	26S proteasome non-ATPase regulatory subunit 1 OS=Homo sapiens OX=9606 GN=PSMD1 PE=1 SV=2	0	16.977	11	7	7	7	953	105.8	5.39	22.21	7				Pf01851, Pf13513, Pf13646	5707	ENSG00000173692.12	2	Proteasome Degradation; Parkin-Ubiquitin Proteasomal System pathway	PSMD1	Epstein-Barr virus infection; Proteasome	Regulation of RAS by GAPs; CDT1 association with the CDC6:ORC:origin complex; Downstream TCR signaling; UCH proteinases; NIK-->noncanonical NF-kB signaling; Hh mutants that don't undergo autocatalytic processing are degraded by ERAD; SCF-beta-TrCP mediated degradation of Emi1; Neutrophil degranulation; Cross-presentation of soluble exogenous antigens (endosomes); Separation of Sister Chromatids; …	153	0	100	High	1
-5.99818e+18	FALSE	High	IsMasterProteinCandidate	Q99460-2	Isoform 2 of 26S proteasome non-ATPase regulatory subunit 1 OS=Homo sapiens OX=9606 GN=PSMD1	0	16.977	11	7	7	7	922	102.2	5.27	22.21	7				Pf01851, Pf13513, Pf13646	5707	ENSG00000173692.12	2	Proteasome Degradation; Parkin-Ubiquitin Proteasomal System pathway	PSMD1			2	0	100	High	1
-1.72256e+18	FALSE	High	IsMasterProteinCandidate	A0A087WW66	26S proteasome non-ATPase regulatory subunit 1 OS=Homo sapiens OX=9606 GN=PSMD1 PE=1 SV=1	0	16.977	11	7	7	7	953	105.8	5.41	22.21	7				Pf01851, Pf13513, Pf13646		ENSG00000173692.12	2					0	0	100	High	1
2.02708e+18	FALSE	High	None	K7EPF6	6-phosphogluconate dehydrogenase, decarboxylating (Fragment) OS=Homo sapiens OX=9606 GN=PGD PE=1 SV=1	0	16.971	23	5	7	5	256	27.9	6.79	18.9	5				Pf00393, Pf03446		ENSG00000142657.20	1	NRF2 pathway				1	0	100	High	1
4.2784e+18	FALSE	High	IsMasterProteinCandidate	P17858-2	Isoform 2 of ATP-dependent 6-phosphofructokinase, liver type OS=Homo sapiens OX=9606 GN=PFKL	0	16.917	7	4	6	4	827	90.1	7.83	19.81	4				Pf00365	5211		21	Photodynamic therapy-induced HIF-1 survival signaling; Insulin Signaling; Glycolysis and Gluconeogenesis	PFKL			3	0	100	High	1
1.85348e+18	FALSE	High	IsMasterProtein	P17858	ATP-dependent 6-phosphofructokinase, liver type OS=Homo sapiens OX=9606 GN=PFKL PE=1 SV=6	0	16.917	8	4	6	4	780	85	7.5	19.81	4				Pf00365	5211	ENSG00000141959.16	21	Photodynamic therapy-induced HIF-1 survival signaling; Insulin Signaling; Glycolysis and Gluconeogenesis	PFKL	AMPK signaling pathway; Carbon metabolism; RNA degradation; Fructose and mannose metabolism; HIF-1 signaling pathway; Galactose metabolism; Biosynthesis of amino acids; Central carbon metabolism in cancer; Glycolysis / Gluconeogenesis; Pentose phosphate pathway; Glucagon signaling pathway; Metabolic pathways	Glycolysis; Neutrophil degranulation	22	0	100	High	1
5.77179e+18	FALSE	High	None	J3QR48	Importin subunit beta-1 (Fragment) OS=Homo sapiens OX=9606 GN=KPNB1 PE=1 SV=8	0	16.859	39	5	8	5	148	16.4	5.57	21.52	5				Pf03810		ENSG00000108424.9	17	Sterol Regulatory Element-Binding Proteins (SREBP) signalling				1	0	100	High	1	Acetyl [N-Term]
-8.10105e+18	FALSE	High	None	F8WEJ5	Asparagine synthetase [glutamine-hydrolyzing] OS=Homo sapiens OX=9606 GN=ASNS PE=1 SV=1	0	16.843	18	5	6	5	401	45.6	7.09	17.28	5				Pf00310, Pf00733, Pf12481, Pf13522, Pf13537		ENSG00000070669.16	7	Amino Acid metabolism				1	0	100	High	1
2.61347e+18	FALSE	High	IsMasterProtein	P14866	Heterogeneous nuclear ribonucleoprotein L OS=Homo sapiens OX=9606 GN=HNRNPL PE=1 SV=2	0	16.836	18	5	8	5	589	64.1	8.22	24.73	5				Pf00076, Pf13893, Pf14259	3191	ENSG00000282947.1; ENSG00000104824.16	19; CHR_HG26_PATCH	mRNA Processing	HNRNPL		mRNA Splicing - Major Pathway	5	0	100	High	1
-4.6186e+18	FALSE	High	IsMasterProteinCandidate	Q0IIN1	Keratin 77 OS=Homo sapiens OX=9606 GN=KRT77 PE=1 SV=1	0	16.596	4	3	14	1	578	61.8	5.85	36.18	3				Pf00038, Pf03962, Pf13166, Pf14817	374454		12		KRT77			0	0	100	High	1
-8.11389e+18	FALSE	High	IsMasterProtein	Q7Z794	Keratin, type II cytoskeletal 1b OS=Homo sapiens OX=9606 GN=KRT77 PE=2 SV=3	0	16.596	4	3	14	1	578	61.9	5.99	36.18	3				Pf00038, Pf03962, Pf13166, Pf14817	374454	ENSG00000189182.9	12		KRT77		Formation of the cornified envelope	3	0	100	High	1
6.85538e+18	FALSE	High	None	I3L3R2	Actin, cytoplasmic 2 (Fragment) OS=Homo sapiens OX=9606 GN=ACTG1 PE=1 SV=1	0	16.589	37	5	9	1	164	18	5.5	21.32	5				Pf00022		ENSG00000184009.9	17	Common Pathways Underlying Drug Addiction				1	0	100	High	1
-8.67558e+18	FALSE	High	None	G5E9R0	Actin, cytoplasmic 1 OS=Homo sapiens OX=9606 GN=ACTB PE=1 SV=1	0	16.589	49	5	9	1	125	13.9	5.49	21.32	5				Pf00022		ENSG00000075624.13	7	Common Pathways Underlying Drug Addiction				1	0	100	High	1
-8.59563e+18	FALSE	High	None	J3KT65	Actin, cytoplasmic 2 OS=Homo sapiens OX=9606 GN=ACTG1 PE=1 SV=1	0	16.589	31	5	9	1	198	21.8	7.39	21.32	5				Pf00022		ENSG00000184009.9	17	Common Pathways Underlying Drug Addiction				1	0	100	High	1
-8.79078e+18	FALSE	High	None	E7EVS6	Actin, cytoplasmic 1 (Fragment) OS=Homo sapiens OX=9606 GN=ACTB PE=1 SV=8	0	16.589	37	5	9	1	163	17.9	5.5	21.32	5				Pf00022		ENSG00000075624.13	7	Common Pathways Underlying Drug Addiction				1	0	100	High	1
3.72482e+18	FALSE	High	None	K7EM38	Actin, cytoplasmic 2 (Fragment) OS=Homo sapiens OX=9606 GN=ACTG1 PE=1 SV=1	0	16.589	46	5	9	1	133	14.5	5.27	21.32	5				Pf00022		ENSG00000184009.9	17	Common Pathways Underlying Drug Addiction				1	0	100	High	1
-8.08307e+17	FALSE	High	None	A0A2R8YGF8	Actin, cytoplasmic 1 (Fragment) OS=Homo sapiens OX=9606 GN=ACTB PE=1 SV=1	0	16.589	37	5	9	1	165	18.1	5.5	21.32	5												0	0	100	High	1
3.96813e+18	FALSE	High	IsMasterProteinCandidate	P61247	40S ribosomal protein S3a OS=Homo sapiens OX=9606 GN=RPS3A PE=1 SV=2	0	16.539	30	7	10	7	264	29.9	9.73	24.3	7				Pf01015	6189	ENSG00000145425.9	4	Cytoplasmic Ribosomal Proteins	RPS3A	Ribosome	Peptide chain elongation; Eukaryotic Translation Termination; Viral mRNA Translation; Formation of the ternary complex, and subsequently, the 43S complex; L13a-mediated translational silencing of Ceruloplasmin expression; Selenocysteine synthesis; Nonsense Mediated Decay (NMD) independent of the Exon Junction Complex (EJC); Nonsense Mediated Decay (NMD) enhanced by the Exon Junction Complex (EJC)…	38	0	100	High	1
-6.55273e+18	FALSE	High	IsMasterProtein	D6RG13	40S ribosomal protein S3a (Fragment) OS=Homo sapiens OX=9606 GN=RPS3A PE=1 SV=1	0	16.539	35	7	10	7	223	25.6	9.66	24.3	7				Pf01015		ENSG00000145425.9	4					0	0	100	High	1
8.79245e+18	FALSE	High	IsMasterProteinCandidate	A0A0C4DG17	40S ribosomal protein SA OS=Homo sapiens OX=9606 GN=RPSA PE=1 SV=1	0	16.528	22	4	6	4	300	33.3	4.87	20.22	4				Pf00318	3921	ENSG00000168028.13	3	Cytoplasmic Ribosomal Proteins	RPSA			1	0	100	High	1
-6.36972e+18	FALSE	High	IsMasterProteinCandidate	C9J9K3	40S ribosomal protein SA (Fragment) OS=Homo sapiens OX=9606 GN=RPSA PE=1 SV=8	0	16.528	25	4	6	4	263	29.4	5.25	20.22	4				Pf00318		ENSG00000168028.13	3					0	0	100	High	1
-7.70524e+18	FALSE	High	IsMasterProtein	P08865	40S ribosomal protein SA OS=Homo sapiens OX=9606 GN=RPSA PE=1 SV=4	0	16.528	22	4	6	4	295	32.8	4.87	20.22	4				Pf00318	3921	ENSG00000168028.13	3	Cytoplasmic Ribosomal Proteins	RPSA	Ribosome	Peptide chain elongation; Eukaryotic Translation Termination; Viral mRNA Translation; Formation of the ternary complex, and subsequently, the 43S complex; L13a-mediated translational silencing of Ceruloplasmin expression; Selenocysteine synthesis; Nonsense Mediated Decay (NMD) independent of the Exon Junction Complex (EJC); Nonsense Mediated Decay (NMD) enhanced by the Exon Junction Complex (EJC)…	38	0	100	High	1
-2.9447e+18	FALSE	High	None	P53396-3	Isoform 3 of ATP-citrate synthase OS=Homo sapiens OX=9606 GN=ACLY	0	16.499	12	8	8	8	830	91	8.68	20.26	8				Pf00285, Pf00549, Pf02629	47	ENSG00000131473.16	17	Sterol Regulatory Element-Binding Proteins (SREBP) signalling; TCA Cycle and Deficiency of Pyruvate Dehydrogenase complex (PDHc); Fatty Acid Biosynthesis; Amino Acid metabolism	ACLY			4	0	100	High	1
4.79686e+17	FALSE	High	IsMasterProtein	Q15365	Poly(rC)-binding protein 1 OS=Homo sapiens OX=9606 GN=PCBP1 PE=1 SV=2	0	16.447	21	6	6	3	356	37.5	7.09	15.32	6				Pf00013, Pf13014	5093	ENSG00000169564.6	2		PCBP1	Spliceosome	mRNA Splicing - Major Pathway	5	1	100	High	1
-8.73686e+18	FALSE	High	None	K7ENW6	Keratin, type I cytoskeletal 16 (Fragment) OS=Homo sapiens OX=9606 GN=KRT16 PE=1 SV=1	0	16.443	38	5	8	4	162	18.6	4.56	21.41	5				Pf00038		ENSG00000186832.8	17					0	0	100	High	1
-7.38279e+18	FALSE	High	IsMasterProtein	Q15393	Splicing factor 3B subunit 3 OS=Homo sapiens OX=9606 GN=SF3B3 PE=1 SV=4	0	16.402	8	8	8	8	1217	135.5	5.26	21.33	8				Pf03178, Pf10433	23450	ENSG00000189091.12	16	mRNA Processing	SF3B3	Spliceosome	mRNA Splicing - Major Pathway; mRNA Splicing - Minor Pathway	7	0	100	High	1
-5.37603e+17	FALSE	High	IsMasterProtein	P30153	Serine/threonine-protein phosphatase 2A 65 kDa regulatory subunit A alpha isoform OS=Homo sapiens OX=9606 GN=PPP2R1A PE=1 SV=4	0	16.395	13	5	5	5	589	65.3	5.11	17.69	5				Pf02985, Pf13513, Pf13646	5518	ENSG00000105568.17	19	Focal Adhesion-PI3K-Akt-mTOR-signaling pathway; Wnt Signaling Pathway and Pluripotency; Glycogen Metabolism	PPP2R1A	Adrenergic signaling in cardiomyocytes; TGF-beta signaling pathway; PI3K-Akt signaling pathway; Oocyte meiosis; AMPK signaling pathway; Tight junction; Dopaminergic synapse; Hepatitis C; mRNA surveillance pathway; Sphingolipid signaling pathway; Long-term depression; Hippo signaling pathway; Chagas disease (American trypanosomiasis)	Glycolysis; Regulation of PLK1 Activity at G2/M Transition; AXIN missense mutants destabilize the destruction complex; PP2A-mediated dephosphorylation of key metabolic factors; APC truncation mutants have impaired AXIN binding; CTLA4 inhibitory signaling; Activated TLR4 signalling; Separation of Sister Chromatids; MASTL Facilitates Mitotic Progression; S37 mutants of beta-catenin aren't phosphory…	150	0	100	High	1	Met-loss+Acetyl [N-Term]
4.44599e+18	FALSE	High	IsMasterProtein	P54577	Tyrosine--tRNA ligase, cytoplasmic OS=Homo sapiens OX=9606 GN=YARS1 PE=1 SV=4	0	16.227	16	9	10	9	528	59.1	7.05	18.66	9				Pf00579, Pf01588	8565	ENSG00000134684.10	1		YARS	Aminoacyl-tRNA biosynthesis	Cytosolic tRNA aminoacylation	5	0	100	High	1
-6.77699e+18	FALSE	High	None	A0A1W2PQD4	Heterogeneous nuclear ribonucleoprotein U (Fragment) OS=Homo sapiens OX=9606 GN=HNRNPU PE=1 SV=1	0	16.214	13	4	5	4	327	36.4	9.96	12.1	4				Pf13671		ENSG00000153187.18	1					0	0	100	High	1
6.11637e+17	FALSE	High	IsMasterProtein	Q9BZZ5-2	Isoform 2 of Apoptosis inhibitor 5 OS=Homo sapiens OX=9606 GN=API5	0	16.189	19	7	8	7	504	56.7	5.92	20.03	7				Pf05918, Pf13646	8539	ENSG00000166181.12	11		API5			0	0	100	High	1	Met-loss [N-Term]
1.05876e+18	FALSE	High	None	H0YFY6	Nuclear mitotic apparatus protein 1 (Fragment) OS=Homo sapiens OX=9606 GN=NUMA1 PE=1 SV=1	0	16.121	7	6	7	6	964	107.3	9.09	19.34	6						ENSG00000137497.17	11	Ectoderm Differentiation				1	0	100	High	1
-8.21082e+18	FALSE	High	IsMasterProtein	P11216	Glycogen phosphorylase, brain form OS=Homo sapiens OX=9606 GN=PYGB PE=1 SV=5	0	16.094	7	5	5	3	843	96.6	6.86	14.28	5				Pf00343	5834	ENSG00000100994.11	20	Glycogen Metabolism	PYGB	Starch and sucrose metabolism; Insulin resistance; Insulin signaling pathway; Metabolic pathways; Glucagon signaling pathway	Neutrophil degranulation; Glycogen breakdown (glycogenolysis)	13	0	100	High	1
6.05899e+18	FALSE	High	IsMasterProteinCandidate	P49588-2	Isoform 2 of Alanine--tRNA ligase, cytoplasmic OS=Homo sapiens OX=9606 GN=AARS1	0	16.068	8	6	7	6	992	109.2	5.57	19.45	6				Pf01411, Pf02272, Pf07973	16		16		AARS			0	0	100	High	1
3.49007e+18	FALSE	High	IsMasterProtein	P49588	Alanine--tRNA ligase, cytoplasmic OS=Homo sapiens OX=9606 GN=AARS1 PE=1 SV=2	0	16.068	8	6	7	6	968	106.7	5.53	19.45	6				Pf01411, Pf02272, Pf07973	16	ENSG00000090861.15	16		AARS	Aminoacyl-tRNA biosynthesis	Cytosolic tRNA aminoacylation	5	0	100	High	1
-4.53371e+18	FALSE	High	IsMasterProtein	P62241	40S ribosomal protein S8 OS=Homo sapiens OX=9606 GN=RPS8 PE=1 SV=2	0	16.055	32	6	9	6	208	24.2	10.32	23.33	6				Pf01201	6202	ENSG00000142937.11	1	Cytoplasmic Ribosomal Proteins	RPS8	Ribosome	Peptide chain elongation; Eukaryotic Translation Termination; Viral mRNA Translation; Formation of the ternary complex, and subsequently, the 43S complex; L13a-mediated translational silencing of Ceruloplasmin expression; Selenocysteine synthesis; Nonsense Mediated Decay (NMD) independent of the Exon Junction Complex (EJC); Nonsense Mediated Decay (NMD) enhanced by the Exon Junction Complex (EJC)…	38	0	100	High	1
4.01794e+18	FALSE	High	IsMasterProteinCandidate	Q5JR95	40S ribosomal protein S8 OS=Homo sapiens OX=9606 GN=RPS8 PE=1 SV=1	0	16.055	36	6	9	6	188	21.9	10.36	23.33	6				Pf01201	6202	ENSG00000142937.11	1	Cytoplasmic Ribosomal Proteins	RPS8			1	0	100	High	1
2.18637e+18	FALSE	High	None	O60260-7	Isoform 7 of E3 ubiquitin-protein ligase parkin OS=Homo sapiens OX=9606 GN=PRKN	0	16.028	14	4	7	4	387	43.5	7.44	22.46	4				Pf00240, Pf01485, Pf11976	5071		6	Parkin-Ubiquitin Proteasomal System pathway; Parkinsons Disease Pathway	PARK2; PRKN			2	0	100	High	1
-1.90402e+18	FALSE	High	None	G5E972	Lamina-associated polypeptide 2, isoforms beta/gamma OS=Homo sapiens OX=9606 GN=TMPO PE=1 SV=1	0	15.998	16	5	6	3	414	46.3	9.03	15.33	5				Pf03020, Pf08198	7112	ENSG00000120802.13	12		TMPO			0	0	100	High	1
-1.72182e+18	FALSE	High	IsMasterProtein	Q92973	Transportin-1 OS=Homo sapiens OX=9606 GN=TNPO1 PE=1 SV=2	0	15.923	8	6	6	6	898	102.3	4.98	14.66	6				Pf03810, Pf13513, Pf13646	3842	ENSG00000083312.17	5		TNPO1		Tristetraprolin (TTP, ZFP36) binds and destabilizes mRNA; Intraflagellar transport	6	0	100	High	1
6.75402e+17	FALSE	High	IsMasterProteinCandidate	Q92973-2	Isoform 2 of Transportin-1 OS=Homo sapiens OX=9606 GN=TNPO1	0	15.923	8	6	6	6	890	101.2	4.96	14.66	6				Pf03810, Pf13513, Pf13646	3842	ENSG00000083312.17	5		TNPO1			0	0	100	High	1
7.88664e+18	FALSE	High	None	A0A096LNY6	Adenylosuccinate lyase (Fragment) OS=Homo sapiens OX=9606 GN=ADSL PE=1 SV=1	0	15.877	22	5	8	5	360	40.9	7.68	25.48	5				Pf00206, Pf10397		ENSG00000239900.12	22					0	0	100	High	1
-7.62076e+18	FALSE	High	None	H0YF32	40S ribosomal protein S3 (Fragment) OS=Homo sapiens OX=9606 GN=RPS3 PE=1 SV=1	0	15.875	53	6	6	6	123	13.5	8	16.06	6				Pf07650		ENSG00000149273.14	11					0	0	100	High	1
-6.80337e+18	FALSE	High	None	M0QXS5	Heterogeneous nuclear ribonucleoprotein L (Fragment) OS=Homo sapiens OX=9606 GN=HNRNPL PE=1 SV=1	0	15.836	18	4	6	4	530	58.4	6.79	22.78	4				Pf00076, Pf13893, Pf14259		ENSG00000282947.1; ENSG00000104824.16	CHR_HG26_PATCH; 19					0	0	100	High	1
-7.8738e+18	FALSE	High	None	A0A3B3ITJ4	Heterogeneous nuclear ribonucleoprotein L (Fragment) OS=Homo sapiens OX=9606 GN=HNRNPL PE=1 SV=1	0	15.836	18	4	6	4	537	59.2	7.11	22.78	4												0	0	100	High	1
-5.44061e+18	FALSE	High	None	P14866-2	Isoform 2 of Heterogeneous nuclear ribonucleoprotein L OS=Homo sapiens OX=9606 GN=HNRNPL	0	15.836	21	4	6	4	456	50.5	7.5	22.78	4				Pf00076, Pf13893, Pf14259	3191	ENSG00000282947.1; ENSG00000104824.16	19; CHR_HG26_PATCH	mRNA Processing	HNRNPL			1	0	100	High	1
4.78075e+18	FALSE	High	IsMasterProtein	O95373	Importin-7 OS=Homo sapiens OX=9606 GN=IPO7 PE=1 SV=1	0	15.801	6	5	9	5	1038	119.4	4.82	23.26	5				Pf03810, Pf08506	10527	ENSG00000205339.9	11		IPO7			0	0	100	High	1
3.66684e+18	FALSE	High	IsMasterProtein	Q14684	Ribosomal RNA processing protein 1 homolog B OS=Homo sapiens OX=9606 GN=RRP1B PE=1 SV=3	0	15.783	8	5	5	5	758	84.4	9.76	13.72	5				Pf05997	23076	ENSG00000160208.12	21		RRP1B			0	0	100	High	1
-3.85843e+18	FALSE	High	None	F8VV57	Keratin, type II cytoskeletal 5 (Fragment) OS=Homo sapiens OX=9606 GN=KRT5 PE=1 SV=1	0	15.77	43	5	9	5	132	12.2	12	18.52	5						ENSG00000186081.11	12					0	0	100	High	1
3.41242e+18	FALSE	High	None	A0A494C1T2	C-1-tetrahydrofolate synthase, cytoplasmic (Fragment) OS=Homo sapiens OX=9606 GN=MTHFD1 PE=1 SV=1	0	15.712	10	6	7	6	644	69.8	8.28	18.49	6												0	0	100	High	1
6.80206e+18	FALSE	High	None	Q5T6W2	Heterogeneous nuclear ribonucleoprotein K (Fragment) OS=Homo sapiens OX=9606 GN=HNRNPK PE=1 SV=1	0	15.653	16	4	5	4	379	41.8	5.59	14.34	4				Pf00013, Pf08067, Pf13014, Pf13083	3190	ENSG00000165119.20	9	mRNA Processing	HNRNPK			1	0	100	High	1
-1.74961e+18	FALSE	High	None	P12270-2	Isoform 2 of Nucleoprotein TPR OS=Homo sapiens OX=9606 GN=TPR	0	15.649	11	6	7	6	726	83.9	5.5	19.7	6				Pf03961, Pf04111	7175	ENSG00000047410.13	1		TPR			0	0	100	High	1	Met-loss+Acetyl [N-Term]
8.31069e+18	FALSE	High	IsMasterProteinCandidate	Q6NZ55	60S ribosomal protein L13 OS=Homo sapiens OX=9606 GN=RPL13 PE=1 SV=1	0	15.638	25	5	8	5	211	24.3	11.65	21.19	5				Pf01294	6137		16	Cytoplasmic Ribosomal Proteins	RPL13			1	0	100	High	1
-8.67096e+18	FALSE	High	IsMasterProtein	P26373	60S ribosomal protein L13 OS=Homo sapiens OX=9606 GN=RPL13 PE=1 SV=4	0	15.638	25	5	8	5	211	24.2	11.65	21.19	5				Pf01294	6137	ENSG00000167526.13	16	Cytoplasmic Ribosomal Proteins	RPL13	Ribosome	Peptide chain elongation; Eukaryotic Translation Termination; Viral mRNA Translation; L13a-mediated translational silencing of Ceruloplasmin expression; Nonsense Mediated Decay (NMD) independent of the Exon Junction Complex (EJC); Selenocysteine synthesis; Nonsense Mediated Decay (NMD) enhanced by the Exon Junction Complex (EJC); GTP hydrolysis and joining of the 60S ribosomal subunit; Major path…	34	0	100	High	1
5.74185e+18	FALSE	High	None	D6RF62	Multifunctional protein ADE2 OS=Homo sapiens OX=9606 GN=PAICS PE=1 SV=1	0	15.608	15	4	6	4	333	37.1	6.27	14.23	4				Pf00731, Pf01259	10606	ENSG00000128050.8	4		PAICS			0	0	100	High	1
-4.2455e+18	FALSE	High	IsMasterProteinCandidate	A0A1U9X9C4	VARS OS=Homo sapiens OX=9606 PE=1 SV=1	0	15.546	6	6	6	6	1264	140.4	7.59	13.27	6				Pf00043, Pf00133, Pf08264, Pf09334, Pf13603								0	0	100	High	1
1.60744e+18	FALSE	High	IsMasterProteinCandidate	A0A1U9X9C7	VARS OS=Homo sapiens OX=9606 PE=1 SV=1	0	15.546	6	6	6	6	1264	140.3	7.49	13.27	6				Pf00043, Pf00133, Pf08264, Pf09334, Pf10458, Pf13603								0	0	100	High	1
-3.31027e+18	FALSE	High	IsMasterProteinCandidate	A0A1U9X9C8	VARS OS=Homo sapiens OX=9606 PE=1 SV=1	0	15.546	6	6	6	6	1264	140.3	7.49	13.27	6				Pf00043, Pf00133, Pf08264, Pf09334, Pf13603								0	0	100	High	1
-5.98819e+18	FALSE	High	IsMasterProtein	P26640	Valine--tRNA ligase OS=Homo sapiens OX=9606 GN=VARS1 PE=1 SV=4	0	15.546	6	6	6	6	1264	140.4	7.59	13.27	6				Pf00043, Pf00133, Pf08264, Pf09334, Pf13603	7407; 57176	ENSG00000096171.14; ENSG00000204394.12; ENSG00000226589.9	6; CHR_HSCHR6_MHC_DBB_CTG1; CHR_HSCHR6_MHC_COX_CTG1	Amino Acid metabolism	VARS; VARS2	Aminoacyl-tRNA biosynthesis	Cytosolic tRNA aminoacylation	6	0	100	High	1
-8.53296e+17	FALSE	High	IsMasterProteinCandidate	A0A1U9X9A3	VARS OS=Homo sapiens OX=9606 PE=1 SV=1	0	15.546	6	6	6	6	1264	140.4	7.59	13.27	6				Pf00043, Pf00133, Pf08264, Pf09334, Pf13603								0	0	100	High	1
1.32073e+17	FALSE	High	IsMasterProtein	Q58FF6	Putative heat shock protein HSP 90-beta 4 OS=Homo sapiens OX=9606 GN=HSP90AB4P PE=5 SV=1	0	15.506	9	6	7	1	505	58.2	4.73	17.4	6				Pf00183, Pf02518, Pf13589	664618		15		HSP90AB4P			0	0	100	High	1	Met-loss [N-Term]
-1.29383e+18	FALSE	High	None	P0DPH7-2	Isoform 2 of Tubulin alpha-3C chain OS=Homo sapiens OX=9606 GN=TUBA3C	0	15.433	22	6	8	6	418	46.1	5.15	22.9	6												0	0	100	High	1
-2.72289e+18	FALSE	High	None	Q6PEY2	Tubulin alpha-3E chain OS=Homo sapiens OX=9606 GN=TUBA3E PE=1 SV=2	0	15.433	20	6	8	6	450	49.8	5.14	22.9	6				Pf00091, Pf03953	112714	ENSG00000152086.8	2	Pathogenic Escherichia coli infection; Parkin-Ubiquitin Proteasomal System pathway	TUBA3E	Pathogenic Escherichia coli infection; Gap junction; Phagosome; Apoptosis	COPI-independent Golgi-to-ER retrograde traffic; COPI-dependent Golgi-to-ER retrograde traffic; Carboxyterminal post-translational modifications of tubulin; Cilium Assembly; Recruitment of NuMA to mitotic centrosomes; Translocation of GLUT4 to the plasma membrane; Microtubule-dependent trafficking of connexons from Golgi to the plasma membrane; Separation of Sister Chromatids; COPI-mediated anter…	62	0	100	High	1
-8.57265e+18	FALSE	High	None	P0DPH7	Tubulin alpha-3C chain OS=Homo sapiens OX=9606 GN=TUBA3C PE=1 SV=1	0	15.433	20	6	8	6	450	49.9	5.1	22.9	6												0	0	100	High	1
-1.124e+18	FALSE	High	None	Q13509-2	Isoform 2 of Tubulin beta-3 chain OS=Homo sapiens OX=9606 GN=TUBB3	0	15.301	14	4	14	1	378	42.4	4.96	48.76	4				Pf00091, Pf03953	10381	ENSG00000258947.6	16	Pathogenic Escherichia coli infection; Parkin-Ubiquitin Proteasomal System pathway; Exercise-induced Circadian Regulation	TUBB3			3	0		High	1
1.96854e+18	FALSE	High	IsMasterProtein	P23246	Splicing factor, proline- and glutamine-rich OS=Homo sapiens OX=9606 GN=SFPQ PE=1 SV=2	0	15.265	9	5	7	4	707	76.1	9.44	18.27	5				Pf00076, Pf08075, Pf13893, Pf14259	6421	ENSG00000116560.10	1	mRNA Processing	SFPQ		PTK6 Regulates Proteins Involved in RNA Processing	5	1	100	High	1
6.92278e+18	FALSE	High	IsMasterProteinCandidate	P23246-2	Isoform Short of Splicing factor, proline- and glutamine-rich OS=Homo sapiens OX=9606 GN=SFPQ	0	15.265	10	5	7	4	669	72.2	9.23	18.27	5				Pf00076, Pf08075, Pf13893, Pf14259	6421		1	mRNA Processing	SFPQ			1	0	100	High	1
-5.55937e+18	FALSE	High	None	P06733-2	Isoform MBP-1 of Alpha-enolase OS=Homo sapiens OX=9606 GN=ENO1	0	15.243	23	4	7	4	341	36.9	6.28	25.25	4				Pf00113, Pf03952, Pf13378	2023		1	Glycolysis and Gluconeogenesis	ENO1			1	0	100	High	1
-1.20497e+17	FALSE	High	None	B4DDN1	Glutaminyl-tRNA synthetase 1 OS=Homo sapiens OX=9606 GN=QARS1 PE=1 SV=1	0	15.227	12	7	7	7	630	71.7	7.3	15.77	7				Pf00749, Pf03950, Pf04557	5859	ENSG00000172053.17	3		QARS			0	0	100	High	1
2.11569e+18	FALSE	High	None	A0A1B0GVU9	Glutaminyl-tRNA synthetase 1 (Fragment) OS=Homo sapiens OX=9606 GN=QARS1 PE=1 SV=1	0	15.227	11	7	7	7	736	83.7	7.44	15.77	7				Pf00749, Pf03950, Pf04557, Pf04558, Pf13900		ENSG00000172053.17	3					0	0	100	High	1
4.32345e+18	FALSE	High	None	E9PFI5	40S ribosomal protein S3a OS=Homo sapiens OX=9606 GN=RPS3A PE=1 SV=1	0	15.197	32	6	9	6	205	23.7	10.2	21.72	6				Pf01015		ENSG00000145425.9	4					0	0	100	High	1
-5.16106e+18	FALSE	High	None	H0Y8L7	40S ribosomal protein S3a (Fragment) OS=Homo sapiens OX=9606 GN=RPS3A PE=1 SV=1	0	15.197	34	6	9	6	190	22.1	10.24	21.72	6				Pf01015		ENSG00000145425.9	4					0	0	100	High	1
4.47135e+18	FALSE	High	IsMasterProtein	P23526	Adenosylhomocysteinase OS=Homo sapiens OX=9606 GN=AHCY PE=1 SV=4	0	15.195	15	7	8	7	432	47.7	6.34	19.05	7				Pf00670, Pf02254, Pf02826, Pf05221	191	ENSG00000101444.12	20	Folate Metabolism; Trans-sulfuration pathway; One Carbon Metabolism; Trans-sulfuration and one carbon metabolism	AHCY	Cysteine and methionine metabolism; Metabolic pathways	Metabolism of ingested SeMet, Sec, MeSec into H2Se; Defective AHCY causes Hypermethioninemia with S-adenosylhomocysteine hydrolase deficiency (HMAHCHD); Sulfur amino acid metabolism; Methylation	18	0	100	High	1
4.65762e+18	FALSE	High	None	Q14568	Heat shock protein HSP 90-alpha A2 OS=Homo sapiens OX=9606 GN=HSP90AA2P PE=1 SV=2	0	15.132	13	4	7	2	343	39.3	4.65	18.76	4				Pf00183, Pf02518, Pf13589	3324		11		HSP90AA2; HSP90AA2P			0	0	100	High	1
-5.37097e+18	FALSE	High	None	F8VRZ4	Tubulin alpha-1A chain (Fragment) OS=Homo sapiens OX=9606 GN=TUBA1A PE=1 SV=1	0	15.008	50	4	8	4	112	12.2	5.77	26.56	4				Pf00091		ENSG00000167552.13	12					0	0	100	High	1
6.89919e+18	FALSE	High	None	E7ERA5	Myosin-10 (Fragment) OS=Homo sapiens OX=9606 GN=MYH10 PE=1 SV=8	0	14.999	36	5	5	3	187	21.4	5.66	14.98	5				Pf00063, Pf02736		ENSG00000133026.12	17					0	0	100	High	1
1.30717e+18	FALSE	High	None	D6RB09	40S ribosomal protein S3a (Fragment) OS=Homo sapiens OX=9606 GN=RPS3A PE=1 SV=8	0	14.987	37	6	9	6	193	22.4	9.76	22.15	6				Pf01015		ENSG00000145425.9	4					0	0	100	High	1
1.90364e+18	FALSE	High	None	D6RAT0	40S ribosomal protein S3a OS=Homo sapiens OX=9606 GN=RPS3A PE=1 SV=1	0	14.987	31	6	9	6	227	25.9	9.42	22.15	6				Pf01015		ENSG00000145425.9	4					0	0	100	High	1
-3.51952e+17	FALSE	High	None	Q58FF8	Putative heat shock protein HSP 90-beta 2 OS=Homo sapiens OX=9606 GN=HSP90AB2P PE=1 SV=2	0	14.984	11	5	8	1	381	44.3	4.84	20.07	5				Pf00183, Pf02518	391634		4		HSP90AB2P			0	0	100	High	1
4.04551e+18	FALSE	High	IsMasterProteinCandidate	P68036-2	Isoform 2 of Ubiquitin-conjugating enzyme E2 L3 OS=Homo sapiens OX=9606 GN=UBE2L3	0	14.927	38	3	6	3	122	14.1	8.92	21.75	3				Pf00179	7332	ENSG00000185651.14	22	Parkin-Ubiquitin Proteasomal System pathway; Parkinsons Disease Pathway	UBE2L3			2	0	100	High	1
8.22914e+18	FALSE	High	IsMasterProtein	P68036	Ubiquitin-conjugating enzyme E2 L3 OS=Homo sapiens OX=9606 GN=UBE2L3 PE=1 SV=1	0	14.927	30	3	6	3	154	17.9	8.51	21.75	3				Pf00179	7332	ENSG00000185651.14	22	Parkin-Ubiquitin Proteasomal System pathway; Parkinsons Disease Pathway	UBE2L3	Ubiquitin mediated proteolysis; Parkinson's disease	Synthesis of active ubiquitin: roles of E1 and E2 enzymes; E3 ubiquitin ligases ubiquitinate target proteins; Antigen processing: Ubiquitination & Proteasome degradation	13	0	100	High	1
1.33839e+18	FALSE	High	IsMasterProteinCandidate	P68036-3	Isoform 3 of Ubiquitin-conjugating enzyme E2 L3 OS=Homo sapiens OX=9606 GN=UBE2L3	0	14.927	22	3	6	3	212	24	8.75	21.75	3				Pf00179	7332	ENSG00000185651.14	22	Parkin-Ubiquitin Proteasomal System pathway; Parkinsons Disease Pathway	UBE2L3			2	0	100	High	1
-7.5947e+18	FALSE	High	None	F5GXY2	L-lactate dehydrogenase A chain (Fragment) OS=Homo sapiens OX=9606 GN=LDHA PE=1 SV=8	0	14.811	46	6	11	5	156	17.2	8.72	20.92	6				Pf00056		ENSG00000134333.13	11	Cori Cycle; Amino Acid metabolism				2	0	100	High	1
-2.22744e+18	FALSE	High	IsMasterProtein	P05141	ADP/ATP translocase 2 OS=Homo sapiens OX=9606 GN=SLC25A5 PE=1 SV=7	0	14.811	20	6	11	3	298	32.8	9.69	25.6	6				Pf00153	292	ENSG00000005022.5	X	Electron Transport Chain	SLC25A5	Calcium signaling pathway; cGMP-PKG signaling pathway; HTLV-I infection; Parkinson's disease; Huntington's disease	Vpr-mediated induction of apoptosis by mitochondrial outer membrane permeabilization; Regulation of insulin secretion	15	2	100	High	1	Met-loss+Acetyl [N-Term]
-1.79295e+18	FALSE	High	IsMasterProtein	Q6FI35	Proliferating cell nuclear antigen OS=Homo sapiens OX=9606 GN=PCNA PE=1 SV=1	0	14.78	21	5	8	5	261	28.7	4.64	20.51	5				Pf00705, Pf02747	5111		20	Cell Cycle; Retinoblastoma (RB) in Cancer; EGF/EGFR Signaling Pathway; G1 to S cell cycle control; DNA Replication; Senescence and Autophagy in Cancer	PCNA			6	0	100	High	1
4.57365e+18	FALSE	High	IsMasterProteinCandidate	P12004	Proliferating cell nuclear antigen OS=Homo sapiens OX=9606 GN=PCNA PE=1 SV=1	0	14.78	21	5	8	5	261	28.8	4.69	20.51	5				Pf00705, Pf02747	5111	ENSG00000132646.10	20	Cell Cycle; Retinoblastoma (RB) in Cancer; Primary Focal Segmental Glomerulosclerosis FSGS; Oxidative Damage; EGF/EGFR Signaling Pathway; G1 to S cell cycle control; DNA Replication; Mismatch repair; Senescence and Autophagy in Cancer	PCNA	Cell cycle; Mismatch repair; HTLV-I infection; Hepatitis B; Nucleotide excision repair; Base excision repair; DNA replication	Translesion Synthesis by POLH; Mismatch repair (MMR) directed by MSH2:MSH6 (MutSalpha); TP53 Regulates Transcription of Genes Involved in G2 Cell Cycle Arrest; HDR through Homologous Recombination (HRR); Termination of translesion DNA synthesis; Translesion synthesis by POLI; Recognition of DNA damage by PCNA-containing replication complex; Translesion synthesis by REV1; Polymerase switching on t…	80	0	100	High	1
3.60245e+18	FALSE	High	IsMasterProtein	P19338	Nucleolin OS=Homo sapiens OX=9606 GN=NCL PE=1 SV=3	0	14.767	10	7	8	7	710	76.6	4.7	16.98	7				Pf00076, Pf13893, Pf14259	4691	ENSG00000115053.15	2	Pathogenic Escherichia coli infection; VEGFA-VEGFR2 Signaling Pathway	NCL	Pathogenic Escherichia coli infection	Major pathway of rRNA processing in the nucleolus and cytosol	7	0	100	High	1
4.27778e+18	FALSE	High	None	J3KTM9	Importin subunit beta-1 (Fragment) OS=Homo sapiens OX=9606 GN=KPNB1 PE=1 SV=1	0	14.719	7	4	6	4	690	76.5	4.75	18.68	4				Pf02985, Pf13513, Pf13646		ENSG00000108424.9	17	Sterol Regulatory Element-Binding Proteins (SREBP) signalling				1	0	100	High	1
2.76525e+18	FALSE	High	None	Q14974-2	Isoform 2 of Importin subunit beta-1 OS=Homo sapiens OX=9606 GN=KPNB1	0	14.719	7	4	6	4	731	81.1	4.72	18.68	4				Pf02985, Pf13513, Pf13646	3837	ENSG00000108424.9	17	Sterol Regulatory Element-Binding Proteins (SREBP) signalling	KPNB1			1	0	100	High	1
-4.77346e+18	FALSE	High	IsMasterProtein	P49915	GMP synthase [glutamine-hydrolyzing] OS=Homo sapiens OX=9606 GN=GMPS PE=1 SV=1	0	14.714	8	4	4	4	693	76.7	6.87	13.33	4				Pf00117, Pf00733, Pf00958, Pf01171, Pf02540, Pf03054, Pf06508, Pf07722	8833	ENSG00000163655.15	3		GMPS	Purine metabolism; Drug metabolism - other enzymes; Metabolic pathways	Purine ribonucleoside monophosphate biosynthesis	7	0	100	High	1
3.11264e+18	FALSE	High	IsMasterProteinCandidate	P49915-2	Isoform 2 of GMP synthase [glutamine-hydrolyzing] OS=Homo sapiens OX=9606 GN=GMPS	0	14.714	10	4	4	4	594	65.9	7.47	13.33	4				Pf00117, Pf00733, Pf00958, Pf01171, Pf02540, Pf03054, Pf06508, Pf07722	8833	ENSG00000163655.15	3		GMPS			0	0	100	High	1
4.25812e+18	FALSE	High	IsMasterProteinCandidate	P55265	Double-stranded RNA-specific adenosine deaminase OS=Homo sapiens OX=9606 GN=ADAR PE=1 SV=4	0	14.678	6	5	6	5	1226	136	8.65	14.62	5				Pf00035, Pf02137, Pf02295	103	ENSG00000160710.15	1		ADAR	Cytosolic DNA-sensing pathway; Measles; Influenza A	C6 deamination of adenosine; Interferon alpha/beta signaling; Formation of editosomes by ADAR proteins	12	0	100	High	1
-1.90252e+18	FALSE	High	IsMasterProtein	A0A3B3IRQ9	Double-stranded RNA-specific adenosine deaminase (Fragment) OS=Homo sapiens OX=9606 GN=ADAR PE=1 SV=1	0	14.678	6	5	6	5	1158	128.3	8.62	14.62	5												0	0	100	High	1
-1.07125e+18	FALSE	High	IsMasterProteinCandidate	P55265-4	Isoform 4 of Double-stranded RNA-specific adenosine deaminase OS=Homo sapiens OX=9606 GN=ADAR	0	14.678	6	5	6	5	1269	140.7	8.56	14.62	5				Pf00035, Pf02137, Pf02295	103		1		ADAR			0	0	100	High	1
4.79926e+18	FALSE	High	IsMasterProteinCandidate	P55265-2	Isoform 2 of Double-stranded RNA-specific adenosine deaminase OS=Homo sapiens OX=9606 GN=ADAR	0	14.678	6	5	6	5	1200	133.2	8.51	14.62	5				Pf00035, Pf02137, Pf02295	103		1		ADAR			0	0	100	High	1
-1.4146e+18	FALSE	High	IsMasterProteinCandidate	P55265-3	Isoform 3 of Double-stranded RNA-specific adenosine deaminase OS=Homo sapiens OX=9606 GN=ADAR	0	14.678	6	5	6	5	1181	131.1	8.65	14.62	5				Pf00035, Pf02137, Pf02295	103		1		ADAR			0	0	100	High	1
5.18284e+18	FALSE	High	IsMasterProteinCandidate	P55265-5	Isoform 5 of Double-stranded RNA-specific adenosine deaminase OS=Homo sapiens OX=9606 GN=ADAR	0	14.678	8	5	6	5	931	103.6	8.66	14.62	5				Pf00035, Pf02137, Pf02295	103	ENSG00000160710.15	1		ADAR			0	0	100	High	1
-5.97831e+18	FALSE	High	None	H7C4C8	T-complex protein 1 subunit theta (Fragment) OS=Homo sapiens OX=9606 GN=CCT8 PE=1 SV=1	0	14.516	20	6	7	6	323	35.5	5.96	16.65	6				Pf00118		ENSG00000156261.12	21					0	0	100	High	1
1.73479e+18	FALSE	High	IsMasterProtein	P54136	Arginine--tRNA ligase, cytoplasmic OS=Homo sapiens OX=9606 GN=RARS1 PE=1 SV=2	0	14.47	10	5	5	5	660	75.3	6.68	14.33	5				Pf00750, Pf03485, Pf05746	5917	ENSG00000113643.8	5	Amino Acid metabolism	RARS	Aminoacyl-tRNA biosynthesis	Cytosolic tRNA aminoacylation; SeMet incorporation into proteins	10	0	100	High	1
2.0209e+18	FALSE	High	IsMasterProteinCandidate	P54136-2	Isoform Monomeric of Arginine--tRNA ligase, cytoplasmic OS=Homo sapiens OX=9606 GN=RARS1	0	14.47	11	5	5	5	588	67.1	6.55	14.33	5				Pf00750, Pf03485, Pf05746	5917		5		RARS			0	0	100	High	1
-1.0533e+18	FALSE	High	IsMasterProtein	Q9UIG0	Tyrosine-protein kinase BAZ1B OS=Homo sapiens OX=9606 GN=BAZ1B PE=1 SV=2	0	14.435	6	7	8	7	1483	170.8	8.48	20.74	7				Pf00439, Pf00628, Pf10537, Pf15613, Pf15614	9031	ENSG00000009954.10	7		BAZ1B		Recruitment and ATM-mediated phosphorylation of repair and signaling proteins at DNA double strand breaks; B-WICH complex positively regulates rRNA expression	8	0	100	High	1
9.2195e+18	FALSE	High	IsMasterProteinCandidate	Q9UIG0-2	Isoform 2 of Tyrosine-protein kinase BAZ1B OS=Homo sapiens OX=9606 GN=BAZ1B	0	14.435	6	7	8	7	1479	170.3	8.48	20.74	7				Pf00439, Pf00628, Pf10537, Pf15613, Pf15614	9031		7		BAZ1B			0	0	100	High	1
-6.11599e+18	FALSE	High	None	K7EMS3	Keratin, type I cytoskeletal 19 (Fragment) OS=Homo sapiens OX=9606 GN=KRT19 PE=1 SV=1	0	14.359	18	4	12	0	181	20.2	4.6	32.07	4				Pf00038		ENSG00000171345.13	17					0	0		Not Found	1
-6.13397e+17	FALSE	High	IsMasterProtein	P34932	Heat shock 70 kDa protein 4 OS=Homo sapiens OX=9606 GN=HSPA4 PE=1 SV=4	0	14.336	10	6	8	6	840	94.3	5.19	22.53	6				Pf00012, Pf06723	3308	ENSG00000170606.14	5	Parkin-Ubiquitin Proteasomal System pathway	HSPA4	Antigen processing and presentation	Regulation of HSF1-mediated heat shock response	6	0	100	High	1
9.86758e+17	FALSE	High	None	P19012	Keratin, type I cytoskeletal 15 OS=Homo sapiens OX=9606 GN=KRT15 PE=1 SV=3	0	14.255	10	7	32	0	456	49.2	4.77	74.53	7				Pf00038	3866	ENSG00000171346.15	17		KRT15		Formation of the cornified envelope	3	0	100	Not Found	2
8.28283e+18	FALSE	High	None	E7EQR6	T-complex protein 1 subunit alpha OS=Homo sapiens OX=9606 GN=TCP1 PE=1 SV=1	0	14.219	13	4	4	4	401	43.9	7.71	12.68	4				Pf00118	6950	ENSG00000120438.11	6		TCP1			0	0	100	High	1
-7.90555e+18	FALSE	High	None	Q7Z6E9-4	Isoform 4 of E3 ubiquitin-protein ligase RBBP6 OS=Homo sapiens OX=9606 GN=RBBP6	0	14.195	7	5	6	5	952	106	9.04	16.07	5				Pf00097, Pf00098, Pf08783, Pf10243, Pf13639, Pf13696, Pf13920, Pf13923, Pf14634, Pf15227	5930	ENSG00000122257.18	16		RBBP6			0	0	100	High	1
-4.9838e+18	FALSE	High	None	A0A2R8YFE2	Actin, cytoplasmic 1 (Fragment) OS=Homo sapiens OX=9606 GN=ACTB PE=1 SV=1	0	14.171	30	2	5	1	79	8.8	9.2	10.39	2												0	0	100	High	1
5.97911e+18	FALSE	High	None	B5MCW2	60S ribosomal protein L3 (Fragment) OS=Homo sapiens OX=9606 GN=RPL3 PE=1 SV=1	0	14.084	24	5	5	5	272	31.2	9.96	11.11	5				Pf00297		ENSG00000100316.15	22					0	0	100	High	1
9.16743e+17	FALSE	High	IsMasterProtein	P62266	40S ribosomal protein S23 OS=Homo sapiens OX=9606 GN=RPS23 PE=1 SV=3	0	14.046	34	3	8	3	143	15.8	10.49	24.92	3				Pf00164	6228	ENSG00000186468.12	5	Cytoplasmic Ribosomal Proteins	RPS23	Ribosome	Peptide chain elongation; Eukaryotic Translation Termination; Viral mRNA Translation; Formation of the ternary complex, and subsequently, the 43S complex; L13a-mediated translational silencing of Ceruloplasmin expression; Selenocysteine synthesis; Nonsense Mediated Decay (NMD) independent of the Exon Junction Complex (EJC); Nonsense Mediated Decay (NMD) enhanced by the Exon Junction Complex (EJC)…	38	0	100	High	1
-7.32344e+17	FALSE	High	None	F8W0G4	Poly(rC)-binding protein 2 (Fragment) OS=Homo sapiens OX=9606 GN=PCBP2 PE=1 SV=1	0	14.017	42	5	5	2	158	16.6	7.77	14.13	5				Pf00013, Pf13014		ENSG00000197111.15	12					0	0	100	High	1
3.40544e+18	FALSE	High	IsMasterProteinCandidate	J3KR24	Isoleucine-tRNA synthetase, isoform CRA_d OS=Homo sapiens OX=9606 GN=IARS1 PE=1 SV=1	0	13.929	7	6	7	6	1152	131.7	6.11	17.85	6				Pf00133, Pf01406, Pf08264, Pf09334	3376	ENSG00000196305.17	9	Amino Acid metabolism	IARS			1	0	100	High	1
4.8045e+18	FALSE	High	IsMasterProteinCandidate	P41252	Isoleucine--tRNA ligase, cytoplasmic OS=Homo sapiens OX=9606 GN=IARS1 PE=1 SV=2	0	13.929	6	6	7	6	1262	144.4	6.15	17.85	6				Pf00133, Pf01406, Pf08264, Pf09334	3376	ENSG00000196305.17	9	Amino Acid metabolism	IARS	Aminoacyl-tRNA biosynthesis	Cytosolic tRNA aminoacylation; SeMet incorporation into proteins	10	0	100	High	1
-4.7414e+18	FALSE	High	IsMasterProtein	A0A0A0MSX9	Isoleucyl-tRNA synthetase 1 OS=Homo sapiens OX=9606 GN=IARS1 PE=1 SV=1	0	13.929	6	6	7	6	1242	142.2	6.09	17.85	6				Pf00133, Pf01406, Pf08264, Pf09334		ENSG00000196305.17	9	Amino Acid metabolism				1	0	100	High	1
-8.43247e+18	FALSE	High	None	P22102-2	Isoform Short of Trifunctional purine biosynthetic protein adenosine-3 OS=Homo sapiens OX=9606 GN=GART	0	13.909	12	4	5	4	433	46	6.79	17.46	4				Pf01071, Pf02222, Pf02655, Pf02843, Pf02844, Pf03435, Pf07478, Pf08442, Pf08443, Pf13535, Pf15632	2618	ENSG00000159131.16	21	Folate Metabolism; One Carbon Metabolism	GART			2	0	100	High	1
6.39914e+17	FALSE	High	IsMasterProteinCandidate	Q6W2J9-4	Isoform 4 of BCL-6 corepressor OS=Homo sapiens OX=9606 GN=BCOR	0	13.889	4	5	5	5	1703	186.1	6.83	13.35	5				Pf00023, Pf10243, Pf12796, Pf13606, Pf13637, Pf13857	54880	ENSG00000183337.16	X	Ectoderm Differentiation; Pathways Affected in Adenoid Cystic Carcinoma	BCOR			2	0	100	High	1	GG [K1408]
-2.3639e+18	FALSE	High	IsMasterProtein	Q6W2J9	BCL-6 corepressor OS=Homo sapiens OX=9606 GN=BCOR PE=1 SV=1	0	13.889	4	5	5	5	1755	192.1	6.48	13.35	5				Pf00023, Pf12796, Pf13606, Pf13637, Pf13857	54880	ENSG00000183337.16	X	Ectoderm Differentiation; Pathways Affected in Adenoid Cystic Carcinoma	BCOR			2	0	100	High	1	GG [K1460]
1.92822e+18	FALSE	High	IsMasterProteinCandidate	Q6W2J9-2	Isoform 2 of BCL-6 corepressor OS=Homo sapiens OX=9606 GN=BCOR	0	13.889	4	5	5	5	1721	188.1	6.67	13.35	5				Pf00023, Pf10243, Pf12796, Pf13606, Pf13637, Pf13857	54880	ENSG00000183337.16	X	Ectoderm Differentiation; Pathways Affected in Adenoid Cystic Carcinoma	BCOR			2	0	100	High	1	GG [K1426]
-4.68545e+18	FALSE	High	IsMasterProtein	P43246	DNA mismatch repair protein Msh2 OS=Homo sapiens OX=9606 GN=MSH2 PE=1 SV=1	0	13.856	7	5	5	5	934	104.7	5.77	13.74	5				Pf00488, Pf01624, Pf05188, Pf05190, Pf05192	4436	ENSG00000095002.13	2	Rac1/Pak1/p38/MMP-2 pathway; Mismatch repair	MSH2	Colorectal cancer; Mismatch repair; Platinum drug resistance; Pathways in cancer	Defective Mismatch Repair Associated With MSH3; Defective Mismatch Repair Associated With MSH2; Mismatch repair (MMR) directed by MSH2:MSH3 (MutSbeta); Mismatch repair (MMR) directed by MSH2:MSH6 (MutSalpha); TP53 Regulates Transcription of DNA Repair Genes; Defective Mismatch Repair Associated With MSH6	20	0	100	High	1
7.62455e+18	FALSE	High	None	Q5JYR4	Dolichyl-diphosphooligosaccharide--protein glycosyltransferase subunit 2 (Fragment) OS=Homo sapiens OX=9606 GN=RPN2 PE=1 SV=8	0	13.816	40	4	4	4	166	18.2	5.49	14.22	4				Pf05817		ENSG00000118705.16	20					0	0	100	High	1
-1.91565e+18	FALSE	High	None	Q5JYR7	Dolichyl-diphosphooligosaccharide--protein glycosyltransferase subunit 2 (Fragment) OS=Homo sapiens OX=9606 GN=RPN2 PE=1 SV=8	0	13.816	19	4	4	4	344	37.1	5.62	14.22	4				Pf05817		ENSG00000118705.16	20					0	0	100	High	1
-5.55401e+18	FALSE	High	None	Q9BZZ5	Apoptosis inhibitor 5 OS=Homo sapiens OX=9606 GN=API5 PE=1 SV=3	0	13.782	16	6	7	6	524	59	7.34	17.1	6				Pf05918, Pf13646	8539	ENSG00000166181.12	11		API5			0	0	100	High	1	Met-loss [N-Term]
-8.93232e+17	FALSE	High	None	G3V1C3	Apoptosis inhibitor 5 OS=Homo sapiens OX=9606 GN=API5 PE=1 SV=1	0	13.782	17	6	7	6	510	57.5	6.09	17.1	6				Pf05918, Pf13646		ENSG00000166181.12	11					0	0	100	High	1	Met-loss [N-Term]
1.46471e+18	FALSE	High	None	Q9BZZ5-3	Isoform 3 of Apoptosis inhibitor 5 OS=Homo sapiens OX=9606 GN=API5	0	13.782	19	6	7	6	445	50.3	5.45	17.1	6				Pf05918	8539		11		API5			0	0	100	High	1	Met-loss [N-Term]
-2.61789e+18	FALSE	High	None	C9JK18	Junction plakoglobin (Fragment) OS=Homo sapiens OX=9606 GN=JUP PE=1 SV=8	0	13.697	19	5	6	5	295	32.3	6.79	15.15	5				Pf00514		ENSG00000173801.16	17	Ectoderm Differentiation				1	0	100	High	1
-8.68135e+17	FALSE	High	None	C9JTX4	Junction plakoglobin (Fragment) OS=Homo sapiens OX=9606 GN=JUP PE=1 SV=1	0	13.697	24	5	6	5	235	25.7	6.39	15.15	5						ENSG00000173801.16	17	Ectoderm Differentiation				1	0	100	High	1
8.03403e+17	FALSE	High	None	C9J826	Junction plakoglobin (Fragment) OS=Homo sapiens OX=9606 GN=JUP PE=1 SV=8	0	13.697	20	5	6	5	276	30.2	6.54	15.15	5				Pf00514		ENSG00000173801.16	17	Ectoderm Differentiation				1	0	100	High	1
-3.17522e+18	FALSE	High	None	C9JKY1	Junction plakoglobin (Fragment) OS=Homo sapiens OX=9606 GN=JUP PE=1 SV=8	0	13.697	19	5	6	5	297	32.6	6.79	15.15	5				Pf00514		ENSG00000173801.16	17	Ectoderm Differentiation				1	0	100	High	1
8.13888e+18	FALSE	High	None	D6RAS7	40S ribosomal protein S3a (Fragment) OS=Homo sapiens OX=9606 GN=RPS3A PE=1 SV=1	0	13.645	46	5	8	5	125	14.4	9.83	19.57	5				Pf01015		ENSG00000145425.9	4					0	0	100	High	1
2.33722e+18	FALSE	High	IsMasterProtein	Q9Y262	Eukaryotic translation initiation factor 3 subunit L OS=Homo sapiens OX=9606 GN=EIF3L PE=1 SV=1	0	13.588	12	7	8	7	564	66.7	6.34	14.52	7				Pf10255	51386	ENSG00000100129.17	22		EIF3L		Formation of the ternary complex, and subsequently, the 43S complex; L13a-mediated translational silencing of Ceruloplasmin expression; Translation initiation complex formation; GTP hydrolysis and joining of the 60S ribosomal subunit; Formation of a pool of free 40S subunits; Ribosomal scanning and start codon recognition	11	0	100	High	1
7.77411e+18	FALSE	High	IsMasterProteinCandidate	B0QY89	Eukaryotic translation initiation factor 3 subunit L OS=Homo sapiens OX=9606 GN=EIF3L PE=1 SV=1	0	13.588	12	7	8	7	607	70.9	6.65	14.52	7				Pf10255	51386	ENSG00000100129.17	22		EIF3L			0	0	100	High	1
1.80857e+18	FALSE	High	IsMasterProteinCandidate	Q9Y262-2	Isoform 2 of Eukaryotic translation initiation factor 3 subunit L OS=Homo sapiens OX=9606 GN=EIF3L	0	13.588	14	7	8	7	516	61	7.03	14.52	7				Pf10255	51386	ENSG00000100129.17	22		EIF3L			0	0	100	High	1
8.44694e+18	FALSE	High	None	H3BU31	60S ribosomal protein L4 (Fragment) OS=Homo sapiens OX=9606 GN=RPL4 PE=1 SV=1	0	13.547	31	4	7	4	171	19	11.72	18.5	4				Pf00573, Pf14374		ENSG00000174444.14	15					0	0	100	High	1
-5.38098e+18	FALSE	High	None	A0A2R8YFZ7	Cytoplasmic dynein 1 heavy chain 1 (Fragment) OS=Homo sapiens OX=9606 GN=DYNC1H1 PE=1 SV=1	0	13.528	4	6	6	6	1686	193.5	6.2	13.79	6												0	0	100	High	1
-5.6951e+18	FALSE	High	None	Q92973-3	Isoform 3 of Transportin-1 OS=Homo sapiens OX=9606 GN=TNPO1	0	13.456	6	5	5	5	848	96.8	4.93	11.8	5				Pf13513, Pf13646	3842	ENSG00000083312.17	5		TNPO1			0	0	100	High	1
6.26059e+18	FALSE	High	None	F8VWV9	Tubulin alpha-1B chain (Fragment) OS=Homo sapiens OX=9606 GN=TUBA1B PE=1 SV=1	0	13.417	58	3	7	3	81	8.9	5.12	24.22	3				Pf00091		ENSG00000123416.15	12	Allograft Rejection				1	0	100	High	1
8.6836e+18	FALSE	High	None	F8VX09	Tubulin alpha-1B chain (Fragment) OS=Homo sapiens OX=9606 GN=TUBA1B PE=1 SV=1	0	13.417	63	3	7	3	75	8.3	5.33	24.22	3				Pf00091		ENSG00000123416.15	12	Allograft Rejection				1	0	100	High	1
2.00744e+18	FALSE	High	None	F5GXH2	L-lactate dehydrogenase A chain (Fragment) OS=Homo sapiens OX=9606 GN=LDHA PE=1 SV=1	0	13.412	47	5	10	4	114	12.5	6.07	20.92	5				Pf00056		ENSG00000134333.13	11	Cori Cycle; Amino Acid metabolism				2	0	100	High	1
2.45565e+18	FALSE	High	None	F5GYU2	L-lactate dehydrogenase A chain (Fragment) OS=Homo sapiens OX=9606 GN=LDHA PE=1 SV=1	0	13.412	38	5	10	4	144	15.8	7.12	20.92	5				Pf00056		ENSG00000134333.13	11	Cori Cycle; Amino Acid metabolism				2	0	100	High	1
-2.41444e+18	FALSE	High	None	Q14980-5	Isoform 5 of Nuclear mitotic apparatus protein 1 OS=Homo sapiens OX=9606 GN=NUMA1	0	13.41	9	6	7	6	979	109.2	7.94	19.9	6				Pf02463, Pf03962, Pf04111, Pf04156, Pf08317, Pf08614, Pf10186, Pf12128, Pf13851, Pf14661, Pf15294	4926	ENSG00000137497.17	11	Ectoderm Differentiation	NUMA1			1	0	100	High	1
-6.69511e+18	FALSE	High	None	P68104-2	Isoform 2 of Elongation factor 1-alpha 1 OS=Homo sapiens OX=9606 GN=EEF1A1	0	13.363	16	5	11	5	441	47.8	9.03	22.08	5				Pf00009, Pf03143, Pf03144	1915		6	Translation Factors	EEF1A1			1	0	100	High	1
-3.45418e+18	FALSE	High	None	A0A087WVQ9	Elongation factor 1-alpha 1 OS=Homo sapiens OX=9606 GN=EEF1A1 PE=1 SV=1	0	13.363	16	5	11	5	441	47.9	9.03	22.08	5				Pf00009, Pf03143, Pf03144		ENSG00000156508.17	6					0	0	100	High	1
-5.27982e+18	FALSE	High	IsMasterProtein	Q4VCS5	Angiomotin OS=Homo sapiens OX=9606 GN=AMOT PE=1 SV=1	0	13.347	5	5	6	5	1084	118	7.64	15.54	5				Pf12240	154796	ENSG00000126016.15	X	VEGFA-VEGFR2 Signaling Pathway	AMOT	Hippo signaling pathway	Signaling by Hippo	4	0	100	High	1
6.82896e+17	FALSE	High	None	P11021	Endoplasmic reticulum chaperone BiP OS=Homo sapiens OX=9606 GN=HSPA5 PE=1 SV=2	0	13.302	4	2	3	0	654	72.3	5.16	10.78	2				Pf00012, Pf01968, Pf06723	3309	ENSG00000044574.7	9	Parkin-Ubiquitin Proteasomal System pathway; Apoptosis-related network due to altered Notch3 in ovarian cancer; Photodynamic therapy-induced unfolded protein response; MAPK Signaling Pathway	HSPA5	Protein processing in endoplasmic reticulum; Antigen processing and presentation; Protein export; Thyroid hormone synthesis; Prion diseases	Platelet degranulation ; PERK regulates gene expression; ATF6 (ATF6-alpha) activates chaperone genes; Antigen Presentation: Folding, assembly and peptide loading of class I MHC; Regulation of HSF1-mediated heat shock response; IRE1alpha activates chaperones	27	0	100	Not Found	2
-2.77045e+18	FALSE	High	IsMasterProtein	Q9Y678	Coatomer subunit gamma-1 OS=Homo sapiens OX=9606 GN=COPG1 PE=1 SV=1	0	13.291	7	5	5	5	874	97.7	5.47	12.49	5				Pf01602, Pf08752	22820	ENSG00000181789.14	3		COPG1		COPI-dependent Golgi-to-ER retrograde traffic; COPI-mediated anterograde transport	11	0	100	High	1
-2.98352e+18	FALSE	High	None	A0A075B7A0	60S ribosomal protein L18 OS=Homo sapiens OX=9606 GN=RPL18 PE=1 SV=1	0	13.232	22	3	6	3	138	16.2	11.66	15.28	3				Pf00828		ENSG00000063177.12	19					0	0	100	High	1
3.55493e+18	FALSE	High	None	F8VYV2	60S ribosomal protein L18 OS=Homo sapiens OX=9606 GN=RPL18 PE=1 SV=1	0	13.232	23	3	6	3	133	15.6	11.78	15.28	3				Pf00828		ENSG00000063177.12	19					0	0	100	High	1
3.11413e+18	FALSE	High	IsMasterProtein	P62701	40S ribosomal protein S4, X isoform OS=Homo sapiens OX=9606 GN=RPS4X PE=1 SV=2	0	13.038	27	6	7	6	263	29.6	10.15	13.92	6				Pf00900, Pf08071	6191	ENSG00000198034.10	X	Cytoplasmic Ribosomal Proteins	RPS4X	Ribosome	Peptide chain elongation; Eukaryotic Translation Termination; Viral mRNA Translation; Formation of the ternary complex, and subsequently, the 43S complex; L13a-mediated translational silencing of Ceruloplasmin expression; Selenocysteine synthesis; Nonsense Mediated Decay (NMD) independent of the Exon Junction Complex (EJC); Nonsense Mediated Decay (NMD) enhanced by the Exon Junction Complex (EJC)…	38	0	100	High	1
8.44709e+18	FALSE	High	IsMasterProteinCandidate	Q9BQG0-2	Isoform 2 of Myb-binding protein 1A OS=Homo sapiens OX=9606 GN=MYBBP1A	0	13.024	4	5	5	5	1332	149.3	9.28	11.97	5				Pf04931, Pf05793, Pf11593, Pf12815	10514	ENSG00000132382.14	17	Energy Metabolism	MYBBP1A			1	0	100	High	1
5.28664e+18	FALSE	High	IsMasterProtein	Q9BQG0	Myb-binding protein 1A OS=Homo sapiens OX=9606 GN=MYBBP1A PE=1 SV=2	0	13.024	4	5	5	5	1328	148.8	9.28	11.97	5				Pf04931, Pf05793, Pf11593, Pf12815	10514	ENSG00000132382.14	17	Energy Metabolism	MYBBP1A		B-WICH complex positively regulates rRNA expression	5	0	100	High	1
7.79396e+18	FALSE	High	IsMasterProteinCandidate	A0AVT1-2	Isoform 2 of Ubiquitin-like modifier-activating enzyme 6 OS=Homo sapiens OX=9606 GN=UBA6	0	13.02	11	5	5	5	578	65.7	7.61	12.62	5				Pf00899, Pf02134, Pf09358, Pf10585	55236		4		UBA6			0	0	100	High	1
4.11377e+18	FALSE	High	IsMasterProtein	A0AVT1	Ubiquitin-like modifier-activating enzyme 6 OS=Homo sapiens OX=9606 GN=UBA6 PE=1 SV=1	0	13.02	6	5	5	5	1052	117.9	6.14	12.62	5				Pf00899, Pf02134, Pf09358, Pf10585	55236	ENSG00000033178.12	4		UBA6	Ubiquitin mediated proteolysis	Synthesis of active ubiquitin: roles of E1 and E2 enzymes; Antigen processing: Ubiquitination & Proteasome degradation	9	0	100	High	1
-9.12542e+18	FALSE	High	None	Q05639	Elongation factor 1-alpha 2 OS=Homo sapiens OX=9606 GN=EEF1A2 PE=1 SV=1	0	12.953	10	4	12	4	463	50.4	9.03	20.37	4				Pf00009, Pf03143, Pf03144	1917	ENSG00000101210.10	20	Translation Factors	EEF1A2	Legionellosis; RNA transport	Eukaryotic Translation Elongation	6	0	100	High	1
9.47142e+17	FALSE	High	None	A0A2U3TZH3	Elongation factor 1-alpha OS=Homo sapiens OX=9606 GN=EEF1A2 PE=1 SV=1	0	12.953	9	4	12	4	496	54.3	9.04	20.37	4												0	0	100	High	1
8.54167e+18	FALSE	High	None	K7EKJ9	Interleukin enhancer-binding factor 3 (Fragment) OS=Homo sapiens OX=9606 GN=ILF3 PE=1 SV=1	0	12.943	21	5	7	5	254	28.3	5.44	14.3	5				Pf07528		ENSG00000129351.17	19					0	0	100	High	1
-8.92536e+18	FALSE	High	IsMasterProtein	Q12996	Cleavage stimulation factor subunit 3 OS=Homo sapiens OX=9606 GN=CSTF3 PE=1 SV=1	0	12.94	10	6	6	6	717	82.9	8.12	15.58	6				Pf05843	1479	ENSG00000176102.11	11	mRNA Processing	CSTF3	mRNA surveillance pathway	Cleavage of Growing Transcript in the Termination Region ; Processing of Intronless Pre-mRNAs; mRNA 3'-end processing; mRNA Splicing - Major Pathway	13	0	100	High	1
8.37567e+17	FALSE	High	IsMasterProteinCandidate	E9PLP8	Cleavage stimulation factor subunit 3 OS=Homo sapiens OX=9606 GN=CSTF3 PE=1 SV=2	0	12.94	9	6	6	6	749	86.2	7.65	15.58	6												0	0	100	High	1
8.04694e+18	FALSE	High	IsMasterProtein	P32119	Peroxiredoxin-2 OS=Homo sapiens OX=9606 GN=PRDX2 PE=1 SV=5	0	12.937	20	4	8	3	198	21.9	5.97	20.17	4				Pf00578, Pf08534, Pf10417	7001	ENSG00000167815.11	19	Selenium Micronutrient Network	PRDX2		TP53 Regulates Metabolic Genes; Deregulated CDK5 triggers multiple neurodegenerative pathways in Alzheimer's disease models; Detoxification of Reactive Oxygen Species	12	0	100	High	1
7.33139e+18	FALSE	High	None	E5RID5	Carbonic anhydrase 2 OS=Homo sapiens OX=9606 GN=CA2 PE=1 SV=1	0	12.93	51	3	6	3	97	10.9	6.3	19.64	3				Pf00194		ENSG00000104267.9	8					0	0	100	High	1
3.06646e+18	FALSE	High	None	E5RK37	Carbonic anhydrase 2 OS=Homo sapiens OX=9606 GN=CA2 PE=1 SV=1	0	12.93	49	3	6	3	101	11.5	6.73	19.64	3				Pf00194		ENSG00000104267.9	8					0	0	100	High	1
8.05627e+18	FALSE	High	None	A0A0C4DGZ5	Tyrosine--tRNA ligase OS=Homo sapiens OX=9606 GN=YARS1 PE=1 SV=1	0	12.872	17	7	8	7	388	43.9	8.65	13.86	7				Pf00579	8565	ENSG00000134684.10	1		YARS			0	0	100	High	1
6.5575e+18	FALSE	High	None	P0CG38	POTE ankyrin domain family member I OS=Homo sapiens OX=9606 GN=POTEI PE=3 SV=1	0	12.822	3	3	6	1	1075	121.2	6.21	10.51	3				Pf00022, Pf00023, Pf12796, Pf13606, Pf13637, Pf13857, Pf14915	653269	ENSG00000196834.11	2		POTEI			0	0	100	High	1
5.7539e+18	FALSE	High	IsMasterProtein	Q15021	Condensin complex subunit 1 OS=Homo sapiens OX=9606 GN=NCAPD2 PE=1 SV=3	0	12.805	6	7	7	7	1401	157.1	6.61	14.55	7				Pf12717, Pf12922	9918	ENSG00000010292.12	12		NCAPD2		Condensation of Prometaphase Chromosomes	5	0	100	High	1
6.51475e+18	FALSE	High	IsMasterProtein	Q9UQE7	Structural maintenance of chromosomes protein 3 OS=Homo sapiens OX=9606 GN=SMC3 PE=1 SV=2	0	12.791	6	6	6	6	1217	141.5	7.18	16.09	6				Pf01496, Pf02463, Pf04111, Pf06470, Pf10168, Pf12128, Pf13304, Pf13476, Pf13555	9126	ENSG00000108055.9	10	Retinoblastoma (RB) in Cancer; Mecp2 and Associated Rett Syndrome	SMC3	Cell cycle; Oocyte meiosis	Meiotic synapsis; Separation of Sister Chromatids; Resolution of Sister Chromatid Cohesion; Cohesin Loading onto Chromatin; Establishment of Sister Chromatid Cohesion; SUMOylation of DNA damage response and repair proteins	24	0	100	High	1
-4.99171e+18	FALSE	High	None	Q5BKV1	MYH9 protein OS=Homo sapiens OX=9606 GN=MYH9 PE=1 SV=1	0	12.789	23	3	3	1	218	24.8	7.83	10.79	3				Pf00063, Pf02736	4627	ENSG00000100345.20	22	Primary Focal Segmental Glomerulosclerosis FSGS; VEGFA-VEGFR2 Signaling Pathway	MYH9			2	0	100	High	1
-1.61219e+18	FALSE	High	IsMasterProtein	P60842	Eukaryotic initiation factor 4A-I OS=Homo sapiens OX=9606 GN=EIF4A1 PE=1 SV=1	0	12.734	16	6	6	6	406	46.1	5.48	14.53	6				Pf00270, Pf00271, Pf04851	1973	ENSG00000161960.14	17	Translation Factors; Interferon type I signaling pathways	EIF4A1	RNA transport	ISG15 antiviral mechanism; L13a-mediated translational silencing of Ceruloplasmin expression; Translation initiation complex formation; GTP hydrolysis and joining of the 60S ribosomal subunit; Deadenylation of mRNA; Ribosomal scanning and start codon recognition	20	0	100	High	1
1.2805e+18	FALSE	High	None	A0A140T936	Valyl-tRNA synthetase 1 (Fragment) OS=Homo sapiens OX=9606 GN=VARS1 PE=1 SV=1	0	12.709	5	5	5	5	1183	131.9	7.49	13.27	5				Pf00043, Pf00133, Pf08264, Pf09334, Pf13603		ENSG00000231945.8	CHR_HSCHR6_MHC_SSTO_CTG1					0	0	100	High	1
-4.79009e+18	FALSE	High	IsMasterProtein	A0A494C128	Nucleolar protein 56 OS=Homo sapiens OX=9606 GN=NOP56 PE=1 SV=1	0	12.696	13	5	6	5	478	53	8.48	12.41	5												0	0	100	High	1
4.93605e+18	FALSE	High	IsMasterProteinCandidate	O00567	Nucleolar protein 56 OS=Homo sapiens OX=9606 GN=NOP56 PE=1 SV=4	0	12.696	10	5	6	5	594	66	9.19	12.41	5				Pf01798, Pf08060, Pf08156	10528	ENSG00000101361.16	20		NOP56	Ribosome biogenesis in eukaryotes	Major pathway of rRNA processing in the nucleolus and cytosol; Association of TriC/CCT with target proteins during biosynthesis; rRNA modification in the nucleus and cytosol	10	0	100	High	1
2.53319e+18	FALSE	High	None	F6UVQ4	Actin, aortic smooth muscle (Fragment) OS=Homo sapiens OX=9606 GN=ACTA2 PE=1 SV=1	0	12.692	39	5	6	1	151	16.7	5.5	12.82	5				Pf00022	59	ENSG00000107796.13	10	Myometrial Relaxation and Contraction Pathways; Striated Muscle Contraction	ACTA2			2	0	100	High	1
4.17779e+18	FALSE	High	None	C9JFL5	Actin, gamma-enteric smooth muscle (Fragment) OS=Homo sapiens OX=9606 GN=ACTG2 PE=1 SV=8	0	12.692	41	5	6	1	144	16.1	6.27	12.82	5				Pf00022		ENSG00000163017.13	2	Common Pathways Underlying Drug Addiction				1	0	100	High	1
-8.8968e+18	FALSE	High	None	P26373-2	Isoform 2 of 60S ribosomal protein L13 OS=Homo sapiens OX=9606 GN=RPL13	0	12.672	25	4	6	4	164	18.8	11.58	16.41	4				Pf01294	6137	ENSG00000167526.13	16	Cytoplasmic Ribosomal Proteins	RPL13			1	0	100	High	1
8.43472e+18	FALSE	High	None	A0A2R8Y6P0	DNA mismatch repair protein OS=Homo sapiens OX=9606 GN=MSH2 PE=1 SV=1	0	12.545	6	4	4	4	924	103.3	6.18	11.98	4												0	0	100	High	1
7.86391e+18	FALSE	High	None	A0A2R8YG02	DNA mismatch repair protein OS=Homo sapiens OX=9606 GN=MSH2 PE=1 SV=1	0	12.545	6	4	4	4	938	105	6.24	11.98	4												0	0	100	High	1
-7.08345e+18	FALSE	High	None	A0A2R8YFH0	DNA mismatch repair protein OS=Homo sapiens OX=9606 GN=MSH2 PE=1 SV=1	0	12.545	6	4	4	4	918	102.8	6.18	11.98	4												0	0	100	High	1
-5.46485e+17	FALSE	High	None	E9PHA6	DNA mismatch repair protein OS=Homo sapiens OX=9606 GN=MSH2 PE=1 SV=1	0	12.545	6	4	4	4	921	103.1	6.09	11.98	4				Pf00488, Pf01624, Pf05188, Pf05190, Pf05192	4436	ENSG00000095002.13	2	Rac1/Pak1/p38/MMP-2 pathway; Mismatch repair	MSH2			2	0	100	High	1
-7.43463e+18	FALSE	High	None	A0A2R8Y7S8	DNA mismatch repair protein Msh2 OS=Homo sapiens OX=9606 GN=MSH2 PE=1 SV=1	0	12.545	11	4	4	4	558	63.2	7.33	11.98	4												0	0	100	High	1
-5.154e+18	FALSE	High	None	V9H019	MSH2 protein OS=Homo sapiens OX=9606 GN=MSH2 PE=1 SV=1	0	12.545	7	4	4	4	810	90.8	6.06	11.98	4				Pf00488, Pf01624, Pf05188, Pf05190, Pf05192	4436		2	Rac1/Pak1/p38/MMP-2 pathway; Mismatch repair	MSH2			2	0	100	High	1
-9.11967e+18	FALSE	High	IsMasterProtein	P13929	Beta-enolase OS=Homo sapiens OX=9606 GN=ENO3 PE=1 SV=5	0	12.533	8	2	3	1	434	47	7.71	11.46	2				Pf00113, Pf03952, Pf13378	2027	ENSG00000108515.17	17	Glycolysis and Gluconeogenesis	ENO3	Metabolic pathways; Carbon metabolism; RNA degradation; Biosynthesis of amino acids; Glycolysis / Gluconeogenesis; HIF-1 signaling pathway	Gluconeogenesis; Glycolysis	12	0		High	1
-1.69048e+18	FALSE	High	IsMasterProteinCandidate	P13929-2	Isoform 2 of Beta-enolase OS=Homo sapiens OX=9606 GN=ENO3	0	12.533	8	2	3	1	406	44.1	7.69	11.46	2				Pf00113, Pf03952, Pf13378	2027		17	Glycolysis and Gluconeogenesis	ENO3			1	0		High	1
-7.32591e+18	FALSE	High	IsMasterProteinCandidate	P13929-3	Isoform 3 of Beta-enolase OS=Homo sapiens OX=9606 GN=ENO3	0	12.533	8	2	3	1	391	42.2	7.97	11.46	2				Pf00113, Pf03952, Pf13378	2027	ENSG00000108515.17	17	Glycolysis and Gluconeogenesis	ENO3			1	0		High	1
3.46792e+18	FALSE	High	None	K7ERS8	Alpha-enolase (Fragment) OS=Homo sapiens OX=9606 GN=ENO1 PE=1 SV=9	0	12.509	37	2	3	1	83	9.1	9.63	10.39	2												0	0	100	High	1
5.40212e+18	FALSE	High	None	A0A2R8Y798	Alpha-enolase OS=Homo sapiens OX=9606 GN=ENO1 PE=1 SV=1	0	12.509	44	2	3	1	70	8	7.42	10.39	2												0	0	100	High	1
-1.75452e+18	FALSE	High	None	A0A2R8YEG5	Alpha-enolase OS=Homo sapiens OX=9606 GN=ENO1 PE=1 SV=1	0	12.509	31	2	3	1	101	11.3	9.91	10.39	2												0	0	100	High	1
3.25995e+18	FALSE	High	None	A0A2R8Y879	Alpha-enolase (Fragment) OS=Homo sapiens OX=9606 GN=ENO1 PE=1 SV=1	0	12.509	25	2	3	1	125	13.5	8.63	10.39	2												0	0	100	High	1
5.77341e+18	FALSE	High	None	E9PPY6	Heat shock cognate 71 kDa protein (Fragment) OS=Homo sapiens OX=9606 GN=HSPA8 PE=1 SV=1	0	12.415	45	5	9	3	137	15.1	7.33	21.15	5				Pf00012		ENSG00000109971.13	11					0	0	100	High	1
-7.66767e+18	FALSE	High	IsMasterProtein	O60264	SWI/SNF-related matrix-associated actin-dependent regulator of chromatin subfamily A member 5 OS=Homo sapiens OX=9606 GN=SMARCA5 PE=1 SV=1	0	12.381	4	4	4	4	1052	121.8	8.09	7.98	4				Pf00176, Pf00270, Pf00271, Pf04851, Pf09110, Pf09111, Pf11496	8467	ENSG00000153147.5	4		SMARCA5		Recruitment and ATM-mediated phosphorylation of repair and signaling proteins at DNA double strand breaks; NoRC negatively regulates rRNA expression; B-WICH complex positively regulates rRNA expression; Deposition of new CENPA-containing nucleosomes at the centromere	14	0	100	High	1
-6.3415e+17	FALSE	High	None	A0A286YER3	D-3-phosphoglycerate dehydrogenase OS=Homo sapiens OX=9606 GN=PHGDH PE=1 SV=1	0	12.346	39	3	3	3	97	10.4	5.52	9.93	3												0	0	100	High	1
-8.80432e+18	FALSE	High	None	A0A286YFB2	D-3-phosphoglycerate dehydrogenase OS=Homo sapiens OX=9606 GN=PHGDH PE=1 SV=1	0	12.346	23	3	3	3	165	17.5	5.12	9.93	3												0	0	100	High	1
-4.63381e+18	FALSE	High	None	A0A286YFC8	D-3-phosphoglycerate dehydrogenase OS=Homo sapiens OX=9606 GN=PHGDH PE=1 SV=1	0	12.346	31	3	3	3	123	13.1	5.22	9.93	3												0	0	100	High	1
6.4673e+18	FALSE	High	None	A0A087WV01	Elongation factor 1-alpha OS=Homo sapiens OX=9606 GN=EEF1A1 PE=1 SV=1	0	12.314	11	4	11	4	426	46.3	7.66	17.56	4				Pf00009, Pf03143, Pf03144		ENSG00000156508.17	6					0	0	100	High	1
8.175e+18	FALSE	High	None	Q14684-2	Isoform 2 of Ribosomal RNA processing protein 1 homolog B OS=Homo sapiens OX=9606 GN=RRP1B	0	12.302	6	4	4	4	740	82.1	9.8	10.86	4				Pf05997	23076		21		RRP1B			0	0	100	High	1
-6.97394e+18	FALSE	High	IsMasterProtein	P56192	Methionine--tRNA ligase, cytoplasmic OS=Homo sapiens OX=9606 GN=MARS1 PE=1 SV=2	0	12.283	8	5	5	5	900	101.1	6.16	12.14	5				Pf00043, Pf00133, Pf00458, Pf09334, Pf10978, Pf13409, Pf13410, Pf14497	4141	ENSG00000166986.14	12		MARS	Selenocompound metabolism; Aminoacyl-tRNA biosynthesis	Cytosolic tRNA aminoacylation; SeMet incorporation into proteins	10	0	100	High	1
7.44802e+18	FALSE	High	IsMasterProtein	O95347	Structural maintenance of chromosomes protein 2 OS=Homo sapiens OX=9606 GN=SMC2 PE=1 SV=2	0	12.27	5	6	6	6	1197	135.6	8.43	11.71	6				Pf01576, Pf02463, Pf04111, Pf05262, Pf05622, Pf06470, Pf08317, Pf09726, Pf09731, Pf10174, Pf10186, Pf12128, Pf12718, Pf13166, Pf13175, Pf13304, Pf13476, Pf13555, Pf13863, Pf14362, Pf15619	10592	ENSG00000136824.18	9	Retinoblastoma (RB) in Cancer	SMC2		Condensation of Prometaphase Chromosomes; Condensation of Prophase Chromosomes	8	0	100	High	1
-3.96796e+18	FALSE	High	IsMasterProteinCandidate	O95347-2	Isoform 2 of Structural maintenance of chromosomes protein 2 OS=Homo sapiens OX=9606 GN=SMC2	0	12.27	5	6	6	6	1099	124.8	8.25	11.71	6				Pf01576, Pf02463, Pf04111, Pf05262, Pf05622, Pf06470, Pf08317, Pf09726, Pf10174, Pf10186, Pf12128, Pf12718, Pf13166, Pf13175, Pf13304, Pf13476, Pf13555, Pf13863, Pf14362	10592		9	Retinoblastoma (RB) in Cancer	SMC2			1	0	100	High	1
-3.28257e+18	FALSE	High	None	Q99832-4	Isoform 4 of T-complex protein 1 subunit eta OS=Homo sapiens OX=9606 GN=CCT7	0	12.189	11	4	5	4	456	50.3	7.88	13.24	4				Pf00118	10574	ENSG00000135624.15	2		CCT7			0	0	100	High	1
-2.08476e+18	FALSE	High	IsMasterProtein	P05023	Sodium/potassium-transporting ATPase subunit alpha-1 OS=Homo sapiens OX=9606 GN=ATP1A1 PE=1 SV=1	0	12.185	5	5	5	5	1023	112.8	5.49	13.14	5				Pf00122, Pf00689, Pf00690, Pf00702, Pf08282, Pf12710, Pf13246	476	ENSG00000163399.15	1	Preimplantation Embryo	ATP1A1	Aldosterone-regulated sodium reabsorption; Insulin secretion; cGMP-PKG signaling pathway; Salivary secretion; Thyroid hormone synthesis; Proximal tubule bicarbonate reclamation; cAMP signaling pathway; Carbohydrate digestion and absorption; Endocrine and other factor-regulated calcium reabsorption; Pancreatic secretion; Bile secretion; Mineral absorption; Adrenergic signaling in cardiomyocytes; C…	Ion homeostasis; Ion transport by P-type ATPases	24	0	100	High	1
5.6258e+18	FALSE	High	IsMasterProteinCandidate	P05023-3	Isoform 3 of Sodium/potassium-transporting ATPase subunit alpha-1 OS=Homo sapiens OX=9606 GN=ATP1A1	0	12.185	5	5	5	5	992	109.5	5.31	13.14	5				Pf00122, Pf00689, Pf00690, Pf00702, Pf08282, Pf12710, Pf13246	476	ENSG00000163399.15	1	Preimplantation Embryo	ATP1A1			1	0	100	High	1
9.42013e+17	FALSE	High	IsMasterProteinCandidate	P05023-4	Isoform 4 of Sodium/potassium-transporting ATPase subunit alpha-1 OS=Homo sapiens OX=9606 GN=ATP1A1	0	12.185	5	5	5	5	1023	112.9	5.49	13.14	5				Pf00122, Pf00689, Pf00690, Pf00702, Pf08282, Pf12710, Pf13246	476	ENSG00000163399.15	1	Preimplantation Embryo	ATP1A1			1	0	100	High	1
4.61301e+18	FALSE	High	IsMasterProteinCandidate	P06899	Histone H2B type 1-J OS=Homo sapiens OX=9606 GN=H2BC11 PE=1 SV=3	0	12.128	33	4	12	1	126	13.9	10.32	16.5	4				Pf00125, Pf00808	8970	ENSG00000124635.8	6		HIST1H2BJ	Viral carcinogenesis; Systemic lupus erythematosus; Alcoholism	SIRT1 negatively regulates rRNA expression; Nonhomologous End-Joining (NHEJ); Activation of anterior HOX genes in hindbrain development during early embryogenesis; NoRC negatively regulates rRNA expression; Meiotic synapsis; Transcriptional regulation by small RNAs; Meiotic recombination; PRC2 methylates histones and DNA; Recruitment and ATM-mediated phosphorylation of repair and signaling protei…	77	0	100	High	1
-3.00692e+18	FALSE	High	IsMasterProteinCandidate	P33778	Histone H2B type 1-B OS=Homo sapiens OX=9606 GN=HIST1H2BB PE=1 SV=2	0	12.128	33	4	12	1	126	13.9	10.32	16.5	4				Pf00125, Pf00808	3018	ENSG00000276410.3	6		HIST1H2BB	Alcoholism; Viral carcinogenesis; Systemic lupus erythematosus	SIRT1 negatively regulates rRNA expression; Nonhomologous End-Joining (NHEJ); Activation of anterior HOX genes in hindbrain development during early embryogenesis; NoRC negatively regulates rRNA expression; Meiotic synapsis; Transcriptional regulation by small RNAs; Meiotic recombination; PRC2 methylates histones and DNA; Recruitment and ATM-mediated phosphorylation of repair and signaling protei…	77	0	100	High	1
6.73359e+18	FALSE	High	IsMasterProteinCandidate	P23527	Histone H2B type 1-O OS=Homo sapiens OX=9606 GN=HIST1H2BO PE=1 SV=3	0	12.128	33	4	12	1	126	13.9	10.32	16.5	4				Pf00125, Pf00808	8348	ENSG00000274641.1	6		HIST1H2BO	Systemic lupus erythematosus; Alcoholism; Viral carcinogenesis	SIRT1 negatively regulates rRNA expression; Nonhomologous End-Joining (NHEJ); Activation of anterior HOX genes in hindbrain development during early embryogenesis; NoRC negatively regulates rRNA expression; Meiotic synapsis; Transcriptional regulation by small RNAs; Meiotic recombination; PRC2 methylates histones and DNA; Recruitment and ATM-mediated phosphorylation of repair and signaling protei…	77	0	100	High	1
-7.52797e+18	FALSE	High	IsMasterProtein	Q16778	Histone H2B type 2-E OS=Homo sapiens OX=9606 GN=HIST2H2BE PE=1 SV=3	0	12.128	33	4	12	1	126	13.9	10.32	16.5	4				Pf00125, Pf00808	8349	ENSG00000184678.10	1		HIST2H2BE	Alcoholism; Viral carcinogenesis; Systemic lupus erythematosus	SIRT1 negatively regulates rRNA expression; Nonhomologous End-Joining (NHEJ); Activation of anterior HOX genes in hindbrain development during early embryogenesis; NoRC negatively regulates rRNA expression; Meiotic synapsis; Transcriptional regulation by small RNAs; Meiotic recombination; PRC2 methylates histones and DNA; Recruitment and ATM-mediated phosphorylation of repair and signaling protei…	75	4	100	High	1
4.0218e+18	FALSE	High	IsMasterProteinCandidate	Q8N257	Histone H2B type 3-B OS=Homo sapiens OX=9606 GN=HIST3H2BB PE=1 SV=3	0	12.128	33	4	12	1	126	13.9	10.32	16.5	4				Pf00125, Pf00808	128312	ENSG00000196890.4	1		HIST3H2BB	Alcoholism; Viral carcinogenesis; Systemic lupus erythematosus	SIRT1 negatively regulates rRNA expression; Nonhomologous End-Joining (NHEJ); Activation of anterior HOX genes in hindbrain development during early embryogenesis; NoRC negatively regulates rRNA expression; Meiotic synapsis; Transcriptional regulation by small RNAs; Meiotic recombination; PRC2 methylates histones and DNA; Recruitment and ATM-mediated phosphorylation of repair and signaling protei…	75	0	100	High	1
8.40154e+18	FALSE	High	None	Q08211-2	Isoform 2 of ATP-dependent RNA helicase A OS=Homo sapiens OX=9606 GN=DHX9	0	12.085	17	3	4	3	235	24.3	10.13	10.37	3				Pf07717	1660		1	mRNA Processing	DHX9			1	0	100	High	1
3.64023e+18	FALSE	High	None	Q4VCS5-2	Isoform 2 of Angiomotin OS=Homo sapiens OX=9606 GN=AMOT	0	12.081	8	4	5	4	675	72.5	6.71	13.88	4				Pf12240	154796	ENSG00000126016.15	X	VEGFA-VEGFR2 Signaling Pathway	AMOT			1	0	100	High	1
2.89479e+18	FALSE	High	None	E7ERM3	Angiomotin OS=Homo sapiens OX=9606 GN=AMOT PE=1 SV=1	0	12.081	6	4	5	4	852	92.4	7.43	13.88	4				Pf12240		ENSG00000126016.15	X					0	0	100	High	1
-4.07626e+18	FALSE	High	IsMasterProteinCandidate	Q14103-3	Isoform 3 of Heterogeneous nuclear ribonucleoprotein D0 OS=Homo sapiens OX=9606 GN=HNRNPD	0	12.055	14	4	4	3	306	32.8	8.16	7.2	4				Pf00076, Pf13893, Pf14259	3184	ENSG00000138668.18	4	mRNA Processing	HNRNPD		AUF1 (hnRNP D0) binds and destabilizes mRNA	4	0	100	High	1
4.53089e+18	FALSE	High	IsMasterProteinCandidate	D6RAF8	Heterogeneous nuclear ribonucleoprotein D0 (Fragment) OS=Homo sapiens OX=9606 GN=HNRNPD PE=1 SV=1	0	12.055	20	4	4	3	221	23.1	5.11	7.2	4				Pf00076, Pf13893, Pf14259		ENSG00000138668.18	4					0	0	100	High	1
4.01051e+18	FALSE	High	IsMasterProtein	Q14103	Heterogeneous nuclear ribonucleoprotein D0 OS=Homo sapiens OX=9606 GN=HNRNPD PE=1 SV=1	0	12.055	12	4	4	3	355	38.4	7.81	7.2	4				Pf00076, Pf13893, Pf14259	3184	ENSG00000138668.18	4	mRNA Processing	HNRNPD		mRNA Splicing - Major Pathway	5	0	100	High	1
9.05075e+18	FALSE	High	IsMasterProteinCandidate	P16615-5	Isoform 5 of Sarcoplasmic/endoplasmic reticulum calcium ATPase 2 OS=Homo sapiens OX=9606 GN=ATP2A2	0	12.039	5	4	4	4	997	109.7	5.4	9.81	4				Pf00122, Pf00689, Pf00690, Pf00702, Pf08282, Pf12710, Pf13246	488		12	Arrhythmogenic Right Ventricular Cardiomyopathy; Myometrial Relaxation and Contraction Pathways; Calcium Regulation in the Cardiac Cell	ATP2A2			3	0	100	High	1
-1.77565e+18	FALSE	High	IsMasterProteinCandidate	P16615-3	Isoform 3 of Sarcoplasmic/endoplasmic reticulum calcium ATPase 2 OS=Homo sapiens OX=9606 GN=ATP2A2	0	12.039	5	4	4	4	999	109.8	5.36	9.81	4				Pf00122, Pf00689, Pf00690, Pf00702, Pf08282, Pf12710, Pf13246	488		12	Arrhythmogenic Right Ventricular Cardiomyopathy; Myometrial Relaxation and Contraction Pathways; Calcium Regulation in the Cardiac Cell	ATP2A2			3	0	100	High	1
1.47364e+18	FALSE	High	IsMasterProtein	P16615	Sarcoplasmic/endoplasmic reticulum calcium ATPase 2 OS=Homo sapiens OX=9606 GN=ATP2A2 PE=1 SV=1	0	12.039	5	4	4	4	1042	114.7	5.34	9.81	4				Pf00122, Pf00689, Pf00690, Pf00702, Pf08282, Pf12710, Pf13246	488	ENSG00000174437.16	12	Alzheimers Disease; Arrhythmogenic Right Ventricular Cardiomyopathy; Endothelin Pathways; Myometrial Relaxation and Contraction Pathways; Calcium Regulation in the Cardiac Cell	ATP2A2	Thyroid hormone signaling pathway; Arrhythmogenic right ventricular cardiomyopathy (ARVC); cAMP signaling pathway; Pancreatic secretion; cGMP-PKG signaling pathway; Calcium signaling pathway; Alzheimer's disease; Hypertrophic cardiomyopathy (HCM); Cardiac muscle contraction; Adrenergic signaling in cardiomyocytes; Dilated cardiomyopathy	Ion homeostasis; Pre-NOTCH Processing in Golgi; Ion transport by P-type ATPases; Reduction of cytosolic Ca++ levels	30	0	100	High	1
-1.00389e+18	FALSE	High	IsMasterProteinCandidate	P16615-2	Isoform 2 of Sarcoplasmic/endoplasmic reticulum calcium ATPase 2 OS=Homo sapiens OX=9606 GN=ATP2A2	0	12.039	5	4	4	4	997	109.6	5.36	9.81	4				Pf00122, Pf00689, Pf00690, Pf00702, Pf08282, Pf12710, Pf13246	488	ENSG00000174437.16	12	Alzheimers Disease; Arrhythmogenic Right Ventricular Cardiomyopathy; Endothelin Pathways; Myometrial Relaxation and Contraction Pathways; Calcium Regulation in the Cardiac Cell	ATP2A2			5	0	100	High	1
3.52774e+18	FALSE	High	IsMasterProteinCandidate	P57053	Histone H2B type F-S OS=Homo sapiens OX=9606 GN=H2BFS PE=1 SV=2	0	12.035	33	4	11	1	126	13.9	10.37	14.58	4				Pf00125	54145; 102724334	ENSG00000234289.5; ENSG00000274559.3	21		H2BFS; LOC102724334		SIRT1 negatively regulates rRNA expression; Nonhomologous End-Joining (NHEJ); Activation of anterior HOX genes in hindbrain development during early embryogenesis; NoRC negatively regulates rRNA expression; Meiotic synapsis; Transcriptional regulation by small RNAs; Meiotic recombination; PRC2 methylates histones and DNA; Recruitment and ATM-mediated phosphorylation of repair and signaling protei…	65	0	100	High	1
-1.57704e+18	FALSE	High	IsMasterProteinCandidate	Q93079	Histone H2B type 1-H OS=Homo sapiens OX=9606 GN=HIST1H2BH PE=1 SV=3	0	12.035	33	4	11	1	126	13.9	10.32	14.58	4				Pf00125, Pf00808	8345	ENSG00000275713.2	6	Ectoderm Differentiation	HIST1H2BH	Viral carcinogenesis; Systemic lupus erythematosus; Alcoholism	SIRT1 negatively regulates rRNA expression; Nonhomologous End-Joining (NHEJ); Activation of anterior HOX genes in hindbrain development during early embryogenesis; NoRC negatively regulates rRNA expression; Meiotic synapsis; Transcriptional regulation by small RNAs; Meiotic recombination; PRC2 methylates histones and DNA; Recruitment and ATM-mediated phosphorylation of repair and signaling protei…	78	0	100	High	1
3.65e+17	FALSE	High	IsMasterProteinCandidate	Q99880	Histone H2B type 1-L OS=Homo sapiens OX=9606 GN=H2BC13 PE=1 SV=3	0	12.035	33	4	11	1	126	13.9	10.32	14.58	4				Pf00125, Pf00808	8340	ENSG00000185130.5	6		HIST1H2BL	Systemic lupus erythematosus; Alcoholism; Viral carcinogenesis	SIRT1 negatively regulates rRNA expression; Nonhomologous End-Joining (NHEJ); Activation of anterior HOX genes in hindbrain development during early embryogenesis; NoRC negatively regulates rRNA expression; Meiotic synapsis; Transcriptional regulation by small RNAs; Meiotic recombination; PRC2 methylates histones and DNA; Recruitment and ATM-mediated phosphorylation of repair and signaling protei…	77	0	100	High	1
-2.08608e+18	FALSE	High	IsMasterProteinCandidate	P58876	Histone H2B type 1-D OS=Homo sapiens OX=9606 GN=HIST1H2BD PE=1 SV=2	0	12.035	33	4	11	1	126	13.9	10.32	14.58	4				Pf00125, Pf00808	3017	ENSG00000158373.8	6		HIST1H2BD	Viral carcinogenesis; Alcoholism; Systemic lupus erythematosus	SIRT1 negatively regulates rRNA expression; Nonhomologous End-Joining (NHEJ); Activation of anterior HOX genes in hindbrain development during early embryogenesis; NoRC negatively regulates rRNA expression; Meiotic synapsis; Transcriptional regulation by small RNAs; Meiotic recombination; PRC2 methylates histones and DNA; Recruitment and ATM-mediated phosphorylation of repair and signaling protei…	77	0	100	High	1
7.12624e+18	FALSE	High	IsMasterProteinCandidate	U3KQK0	Histone H2B OS=Homo sapiens OX=9606 GN=H2BC15 PE=1 SV=1	0	12.035	25	4	11	1	166	18.8	10.54	14.58	4				Pf00125, Pf00808	8341	ENSG00000233822.4	6	Exercise-induced Circadian Regulation	HIST1H2BN			1	0	100	High	1
-6.18383e+17	FALSE	High	IsMasterProteinCandidate	O60814	Histone H2B type 1-K OS=Homo sapiens OX=9606 GN=H2BC12 PE=1 SV=3	0	12.035	33	4	11	1	126	13.9	10.32	14.58	4				Pf00125, Pf00808	85236	ENSG00000197903.7	6		HIST1H2BK	Systemic lupus erythematosus; Alcoholism; Viral carcinogenesis	SIRT1 negatively regulates rRNA expression; Nonhomologous End-Joining (NHEJ); Activation of anterior HOX genes in hindbrain development during early embryogenesis; NoRC negatively regulates rRNA expression; Meiotic synapsis; Transcriptional regulation by small RNAs; Meiotic recombination; PRC2 methylates histones and DNA; Recruitment and ATM-mediated phosphorylation of repair and signaling protei…	77	0	100	High	1
-6.10082e+18	FALSE	High	IsMasterProtein	Q5QNW6	Histone H2B type 2-F OS=Homo sapiens OX=9606 GN=HIST2H2BF PE=1 SV=3	0	12.035	33	4	11	1	126	13.9	10.32	14.58	4				Pf00125, Pf00808	440689	ENSG00000203814.6	1		HIST2H2BF	Systemic lupus erythematosus; Alcoholism; Viral carcinogenesis	HDACs deacetylate histones; HATs acetylate histones; Ub-specific processing proteases	11	0	100	High	1
7.66598e+18	FALSE	High	IsMasterProteinCandidate	Q99877	Histone H2B type 1-N OS=Homo sapiens OX=9606 GN=H2BC15 PE=1 SV=3	0	12.035	33	4	11	1	126	13.9	10.32	14.58	4				Pf00125, Pf00808	8341	ENSG00000233822.4	6	Exercise-induced Circadian Regulation	HIST1H2BN	Alcoholism; Systemic lupus erythematosus; Viral carcinogenesis	SIRT1 negatively regulates rRNA expression; Nonhomologous End-Joining (NHEJ); Activation of anterior HOX genes in hindbrain development during early embryogenesis; NoRC negatively regulates rRNA expression; Meiotic synapsis; Transcriptional regulation by small RNAs; Meiotic recombination; PRC2 methylates histones and DNA; Recruitment and ATM-mediated phosphorylation of repair and signaling protei…	78	0	100	High	1
2.37142e+18	FALSE	High	IsMasterProteinCandidate	P62807	Histone H2B type 1-C/E/F/G/I OS=Homo sapiens OX=9606 GN=H2BC4 PE=1 SV=4	0	12.035	33	4	11	1	126	13.9	10.32	14.58	4				Pf00125, Pf00808	8346; 3017; 8347; 8343; 8339; 8344	ENSG00000274290.2; ENSG00000180596.7; ENSG00000277224.2; ENSG00000278588.1; ENSG00000273802.2	6		HIST1H2BI; HIST1H2BD; HIST1H2BC; HIST1H2BF; HIST1H2BG; HIST1H2BE	Systemic lupus erythematosus; Viral carcinogenesis; Alcoholism	SIRT1 negatively regulates rRNA expression; Nonhomologous End-Joining (NHEJ); Activation of anterior HOX genes in hindbrain development during early embryogenesis; NoRC negatively regulates rRNA expression; Meiotic synapsis; Transcriptional regulation by small RNAs; Meiotic recombination; PRC2 methylates histones and DNA; Recruitment and ATM-mediated phosphorylation of repair and signaling protei…	77	0	100	High	1
-5.77597e+18	FALSE	High	IsMasterProteinCandidate	Q99879	Histone H2B type 1-M OS=Homo sapiens OX=9606 GN=H2BC14 PE=1 SV=3	0	12.035	33	4	11	1	126	14	10.32	14.58	4				Pf00125, Pf00808	8342	ENSG00000273703.1	6		HIST1H2BM	Alcoholism; Viral carcinogenesis; Systemic lupus erythematosus	SIRT1 negatively regulates rRNA expression; Nonhomologous End-Joining (NHEJ); Activation of anterior HOX genes in hindbrain development during early embryogenesis; NoRC negatively regulates rRNA expression; Meiotic synapsis; Transcriptional regulation by small RNAs; Meiotic recombination; PRC2 methylates histones and DNA; Recruitment and ATM-mediated phosphorylation of repair and signaling protei…	77	0	100	High	1
9.92242e+17	FALSE	High	IsMasterProteinCandidate	Q5QNW6-2	Isoform 2 of Histone H2B type 2-F OS=Homo sapiens OX=9606 GN=HIST2H2BF	0	12.035	31	4	11	1	134	14.8	10.35	14.58	4				Pf00125, Pf00808	440689	ENSG00000203814.6	1		HIST2H2BF			0	0	100	High	1
9.79024e+17	FALSE	High	None	J3KSQ2	Clathrin heavy chain 1 (Fragment) OS=Homo sapiens OX=9606 GN=CLTC PE=1 SV=1	0	12.03	54	4	5	3	122	13.7	8.75	17.29	4				Pf01394		ENSG00000141367.11	17	Synaptic Vesicle Pathway				1	0	100	High	1	Met-loss+Acetyl [N-Term]
-7.6423e+18	FALSE	High	None	A0A087WYP7	Transducin beta-like protein 3 OS=Homo sapiens OX=9606 GN=TBL3 PE=1 SV=1	0	12.023	12	4	4	4	518	55.9	8.06	11.44	4				Pf00400		ENSG00000183751.14	16					0	0	100	High	1
2.56463e+18	FALSE	High	IsMasterProteinCandidate	P04843	Dolichyl-diphosphooligosaccharide--protein glycosyltransferase subunit 1 OS=Homo sapiens OX=9606 GN=RPN1 PE=1 SV=1	0	11.938	12	6	6	6	607	68.5	6.38	12.6	6				Pf04597	6184	ENSG00000163902.11	3	Proteasome Degradation	RPN1	Metabolic pathways; N-Glycan biosynthesis; Protein processing in endoplasmic reticulum	Asparagine N-linked glycosylation; SRP-dependent cotranslational protein targeting to membrane	9	0	100	High	1
-6.47703e+18	FALSE	High	IsMasterProtein	B7Z4L4	Dolichyl-diphosphooligosaccharide--protein glycosyltransferase subunit 1 OS=Homo sapiens OX=9606 GN=RPN1 PE=1 SV=1	0	11.938	16	6	6	6	435	49.9	6.55	12.6	6				Pf04597	6184	ENSG00000163902.11	3	Proteasome Degradation	RPN1			1	0	100	High	1
8.46761e+18	FALSE	High	None	P23526-2	Isoform 2 of Adenosylhomocysteinase OS=Homo sapiens OX=9606 GN=AHCY	0	11.925	13	6	7	6	404	44.6	6.47	16.18	6				Pf00670, Pf02254, Pf02826, Pf05221	191	ENSG00000101444.12	20	Folate Metabolism; Trans-sulfuration pathway; One Carbon Metabolism; Trans-sulfuration and one carbon metabolism	AHCY			4	0	100	High	1
-9.16708e+18	FALSE	High	None	Q5XKE5	Keratin, type II cytoskeletal 79 OS=Homo sapiens OX=9606 GN=KRT79 PE=1 SV=2	0	11.922	4	2	9	1	535	57.8	7.2	24.6	2				Pf00038, Pf09726, Pf12128, Pf13166	338785	ENSG00000185640.5	12		KRT79		Formation of the cornified envelope	3	0	100	High	1
-3.76349e+18	FALSE	High	IsMasterProteinCandidate	P25705-2	Isoform 2 of ATP synthase subunit alpha, mitochondrial OS=Homo sapiens OX=9606 GN=ATP5F1A	0	11.899	9	4	5	4	503	54.5	8.24	12.62	4				Pf00006, Pf00306, Pf02663, Pf02874, Pf05943	498	ENSG00000152234.15	18	Electron Transport Chain; Oxidative phosphorylation	ATP5A1			2	0	100	High	1
2.3995e+18	FALSE	High	IsMasterProteinCandidate	P25705	ATP synthase subunit alpha, mitochondrial OS=Homo sapiens OX=9606 GN=ATP5F1A PE=1 SV=1	0	11.899	8	4	5	4	553	59.7	9.13	12.62	4				Pf00006, Pf00306, Pf02663, Pf02874, Pf05943	498	ENSG00000152234.15	18	Electron Transport Chain; Oxidative phosphorylation	ATP5A1	Alzheimer's disease; Oxidative phosphorylation; Huntington's disease; Metabolic pathways; Parkinson's disease	Cristae formation; Mitochondrial protein import; Formation of ATP by chemiosmotic coupling; Metabolism of proteins	16	0	100	High	1
-7.22782e+18	FALSE	High	IsMasterProtein	K7EK77	ATP synthase subunit alpha, mitochondrial (Fragment) OS=Homo sapiens OX=9606 GN=ATP5F1A PE=1 SV=1	0	11.899	23	4	5	4	207	22.2	8.62	12.62	4				Pf00006, Pf02874		ENSG00000152234.15	18					0	0	100	High	1
-4.46131e+18	FALSE	High	IsMasterProteinCandidate	K7ERX7	ATP synthase subunit alpha, mitochondrial (Fragment) OS=Homo sapiens OX=9606 GN=ATP5F1A PE=1 SV=1	0	11.899	23	4	5	4	205	21.6	9.69	12.62	4				Pf02874		ENSG00000152234.15	18					0	0	100	High	1
-2.26791e+18	FALSE	High	IsMasterProtein	A2A274	Aconitate hydratase, mitochondrial OS=Homo sapiens OX=9606 GN=ACO2 PE=1 SV=1	0	11.872	6	4	4	4	805	87.8	7.37	9.56	4				Pf00330, Pf00694	50	ENSG00000100412.15	22	Amino Acid metabolism; TCA Cycle	ACO2			2	0	100	High	1
6.70793e+18	FALSE	High	IsMasterProteinCandidate	Q99798	Aconitate hydratase, mitochondrial OS=Homo sapiens OX=9606 GN=ACO2 PE=1 SV=2	0	11.872	6	4	4	4	780	85.4	7.61	9.56	4				Pf00330, Pf00694	50	ENSG00000100412.15	22	Amino Acid metabolism; TCA Cycle	ACO2	Biosynthesis of amino acids; Metabolic pathways; Citrate cycle (TCA cycle); Glyoxylate and dicarboxylate metabolism; 2-Oxocarboxylic acid metabolism; Carbon metabolism	Mitochondrial protein import; Metabolism of proteins; Citric acid cycle (TCA cycle)	14	0	100	High	1
-9.56584e+17	FALSE	High	IsMasterProtein	Q8IY81	pre-rRNA 2'-O-ribose RNA methyltransferase FTSJ3 OS=Homo sapiens OX=9606 GN=FTSJ3 PE=1 SV=2	0	11.848	7	4	4	4	847	96.5	8.4	11.99	4				Pf01728, Pf07780, Pf11861	117246	ENSG00000108592.16	17		FTSJ3		Major pathway of rRNA processing in the nucleolus and cytosol	4	0	100	High	1
-8.89192e+18	FALSE	High	None	A0A3B3ITI7	Coatomer subunit alpha (Fragment) OS=Homo sapiens OX=9606 GN=COPA PE=1 SV=1	0	11.82	15	6	6	6	452	49.8	5.11	11.76	6												0	0	100	High	1
-2.74725e+18	FALSE	High	None	F8W1G6	Poly(rC)-binding protein 2 (Fragment) OS=Homo sapiens OX=9606 GN=PCBP2 PE=1 SV=2	0	11.792	23	4	4	2	202	21.9	9.88	11.21	4				Pf00013, Pf13014		ENSG00000197111.15	12					0	0	100	High	1
3.24783e+18	FALSE	High	None	B3KQV6	Serine/threonine-protein phosphatase 2A 65 kDa regulatory subunit A alpha isoform OS=Homo sapiens OX=9606 GN=PPP2R1A PE=1 SV=1	0	11.741	13	4	4	4	410	45.6	5.36	13.84	4				Pf13513, Pf13646	5518	ENSG00000105568.17	19	Focal Adhesion-PI3K-Akt-mTOR-signaling pathway; Wnt Signaling Pathway and Pluripotency; Glycogen Metabolism	PPP2R1A			3	0	100	High	1
-4.21388e+18	FALSE	High	None	F8VRK0	Tubulin alpha-1B chain (Fragment) OS=Homo sapiens OX=9606 GN=TUBA1B PE=1 SV=1	0	11.7	71	2	6	2	49	5.3	4.88	20.61	2				Pf00091		ENSG00000123416.15	12	Allograft Rejection				1	0	100	High	1
-5.09336e+18	FALSE	High	None	C9JUM1	Actin, cytoplasmic 1 (Fragment) OS=Homo sapiens OX=9606 GN=ACTB PE=1 SV=2	0	11.632	45	4	5	0	96	10.6	5.74	10.5	4												0	0	100	Not Found	2
4.45539e+18	FALSE	High	None	F8WB63	Actin, gamma-enteric smooth muscle OS=Homo sapiens OX=9606 GN=ACTG2 PE=1 SV=1	0	11.632	41	4	5	0	105	11.4	5.9	10.5	4				Pf00022		ENSG00000163017.13	2	Common Pathways Underlying Drug Addiction				1	0	100	Not Found	2
3.66265e+18	FALSE	High	None	C9JTX5	Actin, cytoplasmic 1 (Fragment) OS=Homo sapiens OX=9606 GN=ACTB PE=1 SV=1	0	11.632	54	4	5	0	80	8.5	5.35	10.5	4				Pf00022		ENSG00000075624.13	7	Common Pathways Underlying Drug Addiction				1	0	100	Not Found	2
8.3379e+18	FALSE	High	None	B8ZZJ2	Actin, gamma-enteric smooth muscle OS=Homo sapiens OX=9606 GN=ACTG2 PE=1 SV=1	0	11.632	36	4	5	0	119	13	5.4	10.5	4				Pf00022		ENSG00000163017.13	2	Common Pathways Underlying Drug Addiction				1	0	100	Not Found	2
5.50804e+18	FALSE	High	None	C9JZR7	Actin, cytoplasmic 1 (Fragment) OS=Homo sapiens OX=9606 GN=ACTB PE=1 SV=8	0	11.632	42	4	5	0	102	11.3	5.43	10.5	4				Pf00022		ENSG00000075624.13	7	Common Pathways Underlying Drug Addiction				1	0	100	Not Found	2
-6.85191e+18	FALSE	High	None	K7EJJ5	Clathrin heavy chain 1 (Fragment) OS=Homo sapiens OX=9606 GN=CLTC PE=1 SV=1	0	11.573	20	3	4	3	222	25.8	5	12.62	3				Pf00637		ENSG00000141367.11	17	Synaptic Vesicle Pathway				1	0	100	High	1
5.29984e+18	FALSE	High	IsMasterProtein	P42166	Lamina-associated polypeptide 2, isoform alpha OS=Homo sapiens OX=9606 GN=TMPO PE=1 SV=2	0	11.558	6	3	4	1	694	75.4	7.66	11.89	3				Pf03020, Pf08198, Pf11560	7112	ENSG00000120802.13	12		TMPO			0	0		High	1
6.25121e+18	FALSE	High	None	P42167-2	Isoform Gamma of Lamina-associated polypeptide 2, isoforms beta/gamma OS=Homo sapiens OX=9606 GN=TMPO	0	11.555	14	4	5	2	345	38.7	9.16	11.33	4				Pf03020, Pf08198	7112	ENSG00000120802.13	12		TMPO			0	0	100	High	1
2.92888e+18	FALSE	High	None	P68366-2	Isoform 2 of Tubulin alpha-4A chain OS=Homo sapiens OX=9606 GN=TUBA4A	0	11.536	16	5	5	5	433	48.3	5.01	16.46	5				Pf00091, Pf03953	7277	ENSG00000127824.13	2	Pathogenic Escherichia coli infection; Parkin-Ubiquitin Proteasomal System pathway	TUBA4A			2	0	100	High	1
8.95742e+18	FALSE	High	None	P68366	Tubulin alpha-4A chain OS=Homo sapiens OX=9606 GN=TUBA4A PE=1 SV=1	0	11.536	15	5	5	5	448	49.9	5.06	16.46	5				Pf00091, Pf03953	7277	ENSG00000127824.13	2	Pathogenic Escherichia coli infection; Parkin-Ubiquitin Proteasomal System pathway	TUBA4A	Gap junction; Apoptosis; Phagosome; Pathogenic Escherichia coli infection	COPI-independent Golgi-to-ER retrograde traffic; COPI-dependent Golgi-to-ER retrograde traffic; Carboxyterminal post-translational modifications of tubulin; Regulation of PLK1 Activity at G2/M Transition; Recruitment of NuMA to mitotic centrosomes; Hedgehog 'off' state; Loss of Nlp from mitotic centrosomes; Translocation of GLUT4 to the plasma membrane; Prefoldin mediated transfer of substrate to…	76	0	100	High	1
1.60216e+18	FALSE	High	None	A0A087WWN5	Acetyl-CoA carboxylase 1 (Fragment) OS=Homo sapiens OX=9606 GN=ACACA PE=1 SV=1	0	11.474	87	4	5	4	52	6.3	5.67	10.42	4						ENSG00000278540.4; ENSG00000275176.4	17; CHR_HSCHR17_7_CTG4	Sterol Regulatory Element-Binding Proteins (SREBP) signalling; Mesodermal Commitment Pathway; Focal Adhesion-PI3K-Akt-mTOR-signaling pathway; Leptin and adiponectin				4	0	100	High	1
-8.73889e+18	FALSE	High	IsMasterProteinCandidate	Q10567-2	Isoform B of AP-1 complex subunit beta-1 OS=Homo sapiens OX=9606 GN=AP1B1	0	11.427	7	5	5	2	942	103.9	5.12	13.54	5				Pf01602, Pf02883, Pf09066, Pf12717, Pf13646	162		22		AP1B1			0	0	100	High	1
8.99086e+18	FALSE	High	IsMasterProtein	Q10567	AP-1 complex subunit beta-1 OS=Homo sapiens OX=9606 GN=AP1B1 PE=1 SV=2	0	11.427	7	5	5	2	949	104.6	5.06	13.54	5				Pf01602, Pf02883, Pf09066, Pf12717, Pf13646	162		22		AP1B1	Lysosome	Nef mediated downregulation of MHC class I complex cell surface expression; MHC class II antigen presentation; Golgi Associated Vesicle Biogenesis; Lysosome Vesicle Biogenesis	17	0	100	High	1
3.96625e+18	FALSE	High	IsMasterProteinCandidate	Q10567-3	Isoform C of AP-1 complex subunit beta-1 OS=Homo sapiens OX=9606 GN=AP1B1	0	11.427	7	5	5	2	939	103.5	5.16	13.54	5				Pf01602, Pf02883, Pf09066, Pf12717, Pf13646	162		22		AP1B1			0	0	100	High	1
2.13862e+18	FALSE	High	IsMasterProteinCandidate	Q10567-4	Isoform 4 of AP-1 complex subunit beta-1 OS=Homo sapiens OX=9606 GN=AP1B1	0	11.427	7	5	5	2	919	101.3	5.11	13.54	5				Pf01602, Pf02883, Pf09066, Pf12717, Pf13646	162		22		AP1B1			0	0	100	High	1
-5.13814e+18	FALSE	High	None	A0A0A0MRL0	Interleukin enhancer-binding factor 2 OS=Homo sapiens OX=9606 GN=ILF2 PE=1 SV=1	0	11.395	25	3	4	3	150	16.4	7.8	15.38	3				Pf07528	3608	ENSG00000143621.16	1	B Cell Receptor Signaling Pathway	ILF2			1	0	100	High	1
2.00384e+18	FALSE	High	None	X6R6Z1	Interleukin enhancer-binding factor 2 (Fragment) OS=Homo sapiens OX=9606 GN=ILF2 PE=1 SV=1	0	11.395	32	3	4	3	115	12.4	5.17	15.38	3				Pf07528	3608	ENSG00000143621.16	1	B Cell Receptor Signaling Pathway	ILF2			1	0	100	High	1
-8.18469e+18	FALSE	High	IsMasterProtein	Q9P035	Very-long-chain (3R)-3-hydroxyacyl-CoA dehydratase 3 OS=Homo sapiens OX=9606 GN=HACD3 PE=1 SV=2	0	11.394	15	4	6	4	362	43.1	8.94	17.53	4				Pf04387, Pf04969	51495	ENSG00000074696.12	15		PTPLAD1; HACD3	Fatty acid metabolism; Fatty acid elongation; Biosynthesis of unsaturated fatty acids	Synthesis of very long-chain fatty acyl-CoAs	8	0	100	High	1
6.56882e+18	FALSE	High	None	P55060-2	Isoform 2 of Exportin-2 OS=Homo sapiens OX=9606 GN=CSE1L	0	11.371	39	5	6	5	195	22.7	6.93	16.89	5				Pf03810, Pf08389, Pf08506	1434		20		CSE1L			0	0	100	High	1	Acetyl [N-Term]
-6.94245e+18	FALSE	High	IsMasterProteinCandidate	A0A0J9YXP8	Glucose-6-phosphate isomerase (Fragment) OS=Homo sapiens OX=9606 GN=GPI PE=1 SV=1	0	11.313	19	4	5	4	268	30.4	9.01	9.3	4				Pf00342		ENSG00000282019.1	CHR_HSCHR19_2_CTG3_1					0	0	100	High	1
-7.62529e+18	FALSE	High	IsMasterProtein	A0A0J9YYH3	Glucose-6-phosphate isomerase (Fragment) OS=Homo sapiens OX=9606 GN=GPI PE=1 SV=1	0	11.313	18	4	5	4	283	32	9.63	9.3	4				Pf00342		ENSG00000282019.1	CHR_HSCHR19_2_CTG3_1					0	0	100	High	1
-7.55127e+18	FALSE	High	IsMasterProteinCandidate	A0A2R8Y6C7	Glucose-6-phosphate isomerase OS=Homo sapiens OX=9606 GN=GPI PE=1 SV=1	0	11.313	16	4	5	4	316	35.4	9.22	9.3	4												0	0	100	High	1
-1.07871e+18	FALSE	High	IsMasterProteinCandidate	A0A0J9YX90	Glucose-6-phosphate isomerase (Fragment) OS=Homo sapiens OX=9606 GN=GPI PE=1 SV=1	0	11.313	18	4	5	4	279	31.5	9.54	9.3	4				Pf00342		ENSG00000282019.1	CHR_HSCHR19_2_CTG3_1					0	0	100	High	1
3.56799e+18	FALSE	High	IsMasterProteinCandidate	A0A2U3TZU2	Glucose-6-phosphate isomerase OS=Homo sapiens OX=9606 GN=GPI PE=1 SV=1	0	11.313	9	4	5	4	597	67.2	8.97	9.3	4												0	0	100	High	1
8.14927e+18	FALSE	High	IsMasterProteinCandidate	P06744-2	Isoform 2 of Glucose-6-phosphate isomerase OS=Homo sapiens OX=9606 GN=GPI	0	11.313	9	4	5	4	569	64.3	8.91	9.3	4				Pf00342	2821	ENSG00000105220.14	19	Cori Cycle; Glycolysis and Gluconeogenesis	GPI			2	0	100	High	1
-2.24328e+18	FALSE	High	IsMasterProteinCandidate	K7EQ48	Glucose-6-phosphate isomerase (Fragment) OS=Homo sapiens OX=9606 GN=GPI PE=1 SV=3	0	11.313	11	4	5	4	447	50.2	7.49	9.3	4												0	0	100	High	1
-4.28802e+18	FALSE	High	IsMasterProteinCandidate	P06744	Glucose-6-phosphate isomerase OS=Homo sapiens OX=9606 GN=GPI PE=1 SV=4	0	11.313	9	4	5	4	558	63.1	8.32	9.3	4				Pf00342	2821	ENSG00000105220.14	19	Cori Cycle; Glycolysis and Gluconeogenesis	GPI	Metabolic pathways; Starch and sucrose metabolism; Glycolysis / Gluconeogenesis; Amino sugar and nucleotide sugar metabolism; Pentose phosphate pathway; Carbon metabolism	Glycolysis; Neutrophil degranulation; Gluconeogenesis; TP53 Regulates Metabolic Genes	21	0	100	High	1
5.37155e+18	FALSE	High	None	H3BTJ2	Pyruvate kinase PKM (Fragment) OS=Homo sapiens OX=9606 GN=PKM PE=1 SV=1	0	11.302	34	4	5	4	168	18.5	7.09	15.58	4				Pf00224		ENSG00000067225.17	15	Amino Acid metabolism				1	0	100	High	1
-5.70012e+18	FALSE	High	None	H3BT25	Pyruvate kinase PKM (Fragment) OS=Homo sapiens OX=9606 GN=PKM PE=1 SV=1	0	11.302	38	4	5	4	151	16.4	7.55	15.58	4				Pf00224		ENSG00000067225.17	15	Amino Acid metabolism				1	0	100	High	1
-1.79847e+18	FALSE	High	None	H3BUW1	Pyruvate kinase PKM (Fragment) OS=Homo sapiens OX=9606 GN=PKM PE=1 SV=1	0	11.302	35	4	5	4	162	17.8	6.79	15.58	4				Pf00224		ENSG00000067225.17	15	Amino Acid metabolism				1	0	100	High	1
4.02268e+18	FALSE	High	None	E9PN25	Heat shock cognate 71 kDa protein (Fragment) OS=Homo sapiens OX=9606 GN=HSPA8 PE=1 SV=1	0	11.289	40	4	8	2	132	14.6	6.55	19.27	4				Pf00012		ENSG00000109971.13	11					0	0	100	High	1
-4.80776e+18	FALSE	High	None	D6RED7	40S ribosomal protein S3a (Fragment) OS=Homo sapiens OX=9606 GN=RPS3A PE=1 SV=1	0	11.283	47	4	7	4	101	11.6	9.17	17.51	4				Pf01015		ENSG00000145425.9	4					0	0	100	High	1
1.59558e+18	FALSE	High	None	H0Y5U0	Propionyl-CoA carboxylase alpha chain, mitochondrial (Fragment) OS=Homo sapiens OX=9606 GN=PCCA PE=1 SV=1	0	11.272	34	5	8	5	139	15.7	7.37	17.17	5				Pf02785		ENSG00000175198.15	13					0	0	100	High	1
6.73347e+18	FALSE	High	IsMasterProteinCandidate	Q13838	Spliceosome RNA helicase DDX39B OS=Homo sapiens OX=9606 GN=DDX39B PE=1 SV=1	0	11.267	11	5	5	5	428	49	5.67	12.15	5				Pf00270, Pf00271, Pf14617	7919	ENSG00000225859.10; ENSG00000215425.11; ENSG00000198563.13; ENSG00000235439.10; ENSG00000230624.10; ENSG00000225073.10; ENSG00000229496.10	6; CHR_HSCHR6_MHC_MANN_CTG1; CHR_HSCHR6_MHC_QBL_CTG1; CHR_HSCHR6_MHC_SSTO_CTG1; CHR_HSCHR6_MHC_DBB_CTG1; CHR_HSCHR6_MHC_COX_CTG1; CHR_HSCHR6_MHC_MCF_CTG1		DDX39B	mRNA surveillance pathway; Influenza A; Spliceosome; RNA transport	Cleavage of Growing Transcript in the Termination Region ; Transport of Mature mRNA derived from an Intron-Containing Transcript; mRNA 3'-end processing	13	0	100	High	1
4.03282e+18	FALSE	High	IsMasterProtein	A0A0G2JJZ9	Spliceosome RNA helicase DDX39B (Fragment) OS=Homo sapiens OX=9606 GN=DDX39B PE=1 SV=1	0	11.267	14	5	5	5	328	38.2	7.2	12.15	5				Pf00270, Pf00271, Pf14617		ENSG00000237889.11	CHR_HSCHR6_MHC_APD_CTG1					0	0	100	High	1
3.73256e+18	FALSE	High	IsMasterProteinCandidate	Q13838-2	Isoform 2 of Spliceosome RNA helicase DDX39B OS=Homo sapiens OX=9606 GN=DDX39B	0	11.267	11	5	5	5	443	50.6	5.88	12.15	5				Pf00270, Pf00271, Pf14617	7919		6		DDX39B			0	0	100	High	1
-8.27738e+18	FALSE	High	IsMasterProtein	Q14683	Structural maintenance of chromosomes protein 1A OS=Homo sapiens OX=9606 GN=SMC1A PE=1 SV=2	0	11.249	4	5	5	5	1233	143.1	7.64	11.73	5				Pf02463, Pf05262, Pf05557, Pf06470, Pf09726, Pf09731, Pf10186, Pf12128, Pf13175, Pf13304, Pf13476, Pf13555, Pf13558	8243	ENSG00000072501.17	X	miRNA Regulation of DNA Damage Response; Cell Cycle; Retinoblastoma (RB) in Cancer; Constitutive Androstane Receptor Pathway; Pathways Affected in Adenoid Cystic Carcinoma; ATM Signaling Network in Development and Disease; mRNA Processing; DNA Damage Response	SMC1A	Oocyte meiosis; Cell cycle	Meiotic synapsis; Separation of Sister Chromatids; Resolution of Sister Chromatid Cohesion; Cohesin Loading onto Chromatin; Establishment of Sister Chromatid Cohesion; SUMOylation of DNA damage response and repair proteins	30	0	100	High	1
8.98229e+18	FALSE	High	None	P36871-3	Isoform 3 of Phosphoglucomutase-1 OS=Homo sapiens OX=9606 GN=PGM1	0	11.239	16	5	5	5	365	40.3	5.91	11.71	5				Pf00408, Pf02879, Pf02880	5236	ENSG00000079739.15	1	Ectoderm Differentiation; Glycogen Metabolism; Glucuronidation	PGM1			3	0	100	High	1
5.25702e+18	FALSE	High	None	Q9BZZ5-5	Isoform 5 of Apoptosis inhibitor 5 OS=Homo sapiens OX=9606 GN=API5	0	11.202	16	5	6	5	450	50.7	6.18	14.25	5				Pf05918	8539	ENSG00000166181.12	11		API5			0	0	100	High	1	Met-loss [N-Term]
4.12024e+18	FALSE	High	None	I3L1L3	Myb-binding protein 1A (Fragment) OS=Homo sapiens OX=9606 GN=MYBBP1A PE=1 SV=1	0	11.188	4	4	4	4	1252	140.2	9.26	9.77	4				Pf04931, Pf05793, Pf11593, Pf12815		ENSG00000132382.14	17					0	0	100	High	1
-5.02111e+18	FALSE	High	None	Q2M2I5	Keratin, type I cytoskeletal 24 OS=Homo sapiens OX=9606 GN=KRT24 PE=1 SV=1	0	11.127	3	2	18	1	525	55.1	4.96	44.53	2				Pf00529, Pf02321, Pf13437, Pf13533	192666	ENSG00000167916.4	17		KRT24		Formation of the cornified envelope	3	0	100	High	1
-6.00649e+18	FALSE	High	IsMasterProtein	J3KRX5	60S ribosomal protein L17 (Fragment) OS=Homo sapiens OX=9606 GN=RPL17 PE=1 SV=1	0	11.121	32	5	8	5	174	20.2	10.1	20.31	5				Pf00237		ENSG00000265681.7	18					0	0	100	High	1
1.94133e+18	FALSE	High	IsMasterProteinCandidate	P18621	60S ribosomal protein L17 OS=Homo sapiens OX=9606 GN=RPL17 PE=1 SV=3	0	11.121	30	5	8	5	184	21.4	10.17	20.31	5				Pf00237	6139	ENSG00000215472.10; ENSG00000265681.7	18	Cytoplasmic Ribosomal Proteins	RPL17	Ribosome	Peptide chain elongation; Eukaryotic Translation Termination; Viral mRNA Translation; L13a-mediated translational silencing of Ceruloplasmin expression; Nonsense Mediated Decay (NMD) independent of the Exon Junction Complex (EJC); Selenocysteine synthesis; Nonsense Mediated Decay (NMD) enhanced by the Exon Junction Complex (EJC); GTP hydrolysis and joining of the 60S ribosomal subunit; Major path…	34	0	100	High	1
4.32917e+18	FALSE	High	IsMasterProteinCandidate	P18621-3	Isoform 3 of 60S ribosomal protein L17 OS=Homo sapiens OX=9606 GN=RPL17	0	11.121	24	5	8	5	228	26.4	10.1	20.31	5				Pf00237	100526842; 6139	ENSG00000215472.10	18	Cytoplasmic Ribosomal Proteins	RPL17-C18ORF32; RPL17	Ribosome		2	0	100	High	1
-2.96857e+18	FALSE	High	IsMasterProteinCandidate	J3QQT2	60S ribosomal protein L17 (Fragment) OS=Homo sapiens OX=9606 GN=RPL17 PE=1 SV=1	0	11.121	32	5	8	5	171	19.8	10.04	20.31	5				Pf00237		ENSG00000265681.7	18					0	0	100	High	1
-5.49497e+18	FALSE	High	IsMasterProteinCandidate	A0A087WXM6	60S ribosomal protein L17 (Fragment) OS=Homo sapiens OX=9606 GN=RPL17 PE=1 SV=1	0	11.121	33	5	8	5	169	19.6	10.04	20.31	5				Pf00237		ENSG00000265681.7	18					0	0	100	High	1
-5.85942e+18	FALSE	High	None	F5H282	T-complex protein 1 subunit alpha OS=Homo sapiens OX=9606 GN=TCP1 PE=1 SV=1	0	11.119	13	3	3	3	332	36.4	7.02	10.05	3				Pf00118	6950	ENSG00000120438.11	6		TCP1			0	0	100	High	1
3.97277e+17	FALSE	High	IsMasterProtein	Q9UBB4	Ataxin-10 OS=Homo sapiens OX=9606 GN=ATXN10 PE=1 SV=1	0	11.054	12	5	5	5	475	53.5	5.25	9.98	5				Pf09759	25814	ENSG00000130638.16	22		ATXN10			0	0	100	High	1
-4.13674e+18	FALSE	High	IsMasterProteinCandidate	Q9UBB4-2	Isoform 2 of Ataxin-10 OS=Homo sapiens OX=9606 GN=ATXN10	0	11.054	14	5	5	5	411	46.3	5.08	9.98	5				Pf09759	25814	ENSG00000130638.16	22		ATXN10			0	0	100	High	1
1.86017e+17	FALSE	High	None	H3BTP7	60S ribosomal protein L4 (Fragment) OS=Homo sapiens OX=9606 GN=RPL4 PE=1 SV=1	0	11.007	29	4	7	4	170	18.8	10.77	17.31	4				Pf00573		ENSG00000174444.14	15					0	0	100	High	1
-3.8968e+18	FALSE	High	None	A0A1B0GTG9	Adenylosuccinate lyase (Fragment) OS=Homo sapiens OX=9606 GN=ADSL PE=1 SV=1	0	10.978	19	4	6	4	377	42.5	8.09	18.62	4				Pf00206		ENSG00000239900.12	22					0	0	100	High	1	Met-loss+Acetyl [N-Term]
4.98812e+18	FALSE	High	None	P30566-2	Isoform 2 of Adenylosuccinate lyase OS=Homo sapiens OX=9606 GN=ADSL	0	10.978	17	4	6	4	425	48.3	7.78	18.62	4				Pf00206	158	ENSG00000239900.12	22	Nucleotide Metabolism	ADSL			1	0	100	High	1	Met-loss+Acetyl [N-Term]
1.66046e+16	FALSE	High	None	A0A1B0GWF8	Adenylosuccinate lyase (Fragment) OS=Homo sapiens OX=9606 GN=ADSL PE=1 SV=1	0	10.978	18	4	6	4	403	45.6	8.27	18.62	4				Pf00206		ENSG00000239900.12	22					0	0	100	High	1	Met-loss+Acetyl [N-Term]
7.06148e+18	FALSE	High	None	A0A096LNY5	Adenylosuccinate lyase (Fragment) OS=Homo sapiens OX=9606 GN=ADSL PE=1 SV=1	0	10.978	27	4	6	4	262	29.6	7.93	18.62	4				Pf00206		ENSG00000239900.12	22					0	0	100	High	1	Met-loss+Acetyl [N-Term]
8.6938e+16	FALSE	High	None	F8VUA6	60S ribosomal protein L18 (Fragment) OS=Homo sapiens OX=9606 GN=RPL18 PE=1 SV=1	0	10.917	28	3	5	3	130	14.5	11.75	13.31	3				Pf00828		ENSG00000063177.12	19					0	0	100	High	1
-8.7836e+18	FALSE	High	IsMasterProtein	E7ESC6	Exportin-7 OS=Homo sapiens OX=9606 GN=XPO7 PE=1 SV=1	0	10.917	5	4	4	4	1088	124	6.48	10.59	4				Pf03810	23039	ENSG00000130227.16	8		XPO7			0	0	100	High	1
1.71824e+18	FALSE	High	IsMasterProteinCandidate	Q9UIA9	Exportin-7 OS=Homo sapiens OX=9606 GN=XPO7 PE=1 SV=3	0	10.917	5	4	4	4	1087	123.8	6.32	10.59	4				Pf03810	23039	ENSG00000130227.16	8		XPO7			0	0	100	High	1
5.31401e+18	FALSE	High	IsMasterProtein	P18124	60S ribosomal protein L7 OS=Homo sapiens OX=9606 GN=RPL7 PE=1 SV=1	0	10.899	20	5	6	5	248	29.2	10.65	14.6	5				Pf00327, Pf08079	6129	ENSG00000147604.13	8	Cytoplasmic Ribosomal Proteins	RPL7	Ribosome	Peptide chain elongation; Eukaryotic Translation Termination; Viral mRNA Translation; L13a-mediated translational silencing of Ceruloplasmin expression; Nonsense Mediated Decay (NMD) independent of the Exon Junction Complex (EJC); Selenocysteine synthesis; Nonsense Mediated Decay (NMD) enhanced by the Exon Junction Complex (EJC); GTP hydrolysis and joining of the 60S ribosomal subunit; Major path…	34	0	100	High	1
6.77281e+18	FALSE	High	IsMasterProteinCandidate	Q8TEX9-2	Isoform 2 of Importin-4 OS=Homo sapiens OX=9606 GN=IPO4	0	10.884	6	5	5	5	1083	118.8	4.94	7.26	5				Pf01602, Pf02985, Pf13513, Pf13646	79711		14		IPO4			0	0	100	High	1
5.11894e+18	FALSE	High	IsMasterProtein	Q8TEX9	Importin-4 OS=Homo sapiens OX=9606 GN=IPO4 PE=1 SV=2	0	10.884	6	5	5	5	1081	118.6	4.96	7.26	5				Pf01602, Pf13513, Pf13646	79711	ENSG00000196497.16	14		IPO4			0	0	100	High	1
-3.8259e+18	FALSE	High	IsMasterProtein	B5MDF5	GTP-binding nuclear protein Ran OS=Homo sapiens OX=9606 GN=RAN PE=1 SV=1	0	10.878	19	4	8	4	233	26.2	7.01	18.8	4				Pf00025, Pf00071, Pf08477	5901	ENSG00000132341.11	12	Androgen receptor signaling pathway; miRNA Biogenesis	RAN			2	0	100	High	1
6.64186e+18	FALSE	High	IsMasterProteinCandidate	P62826	GTP-binding nuclear protein Ran OS=Homo sapiens OX=9606 GN=RAN PE=1 SV=3	0	10.878	21	4	8	4	216	24.4	7.49	18.8	4				Pf00025, Pf00071, Pf08477	5901	ENSG00000132341.11	12	Androgen receptor signaling pathway; miRNA Biogenesis	RAN	Epstein-Barr virus infection; RNA transport; Ribosome biogenesis in eukaryotes; HTLV-I infection	MicroRNA (miRNA) biogenesis; Rev-mediated nuclear export of HIV RNA; Nuclear import of Rev protein; Regulation of cholesterol biosynthesis by SREBP (SREBF); NEP/NS2 Interacts with the Cellular Export Machinery; tRNA processing in the nucleus; Transcriptional regulation by small RNAs	30	0	100	High	1
7.11656e+18	FALSE	High	IsMasterProteinCandidate	J3KQE5	GTP-binding nuclear protein Ran (Fragment) OS=Homo sapiens OX=9606 GN=RAN PE=1 SV=1	0	10.878	19	4	8	4	234	26.8	9.58	18.8	4				Pf00025, Pf00071, Pf08477		ENSG00000132341.11	12					0	0	100	High	1
7.24804e+18	FALSE	High	None	H7C4A8	DNA-(apurinic or apyrimidinic site) lyase (Fragment) OS=Homo sapiens OX=9606 GN=APEX1 PE=1 SV=1	0	10.843	31	3	3	3	150	16.8	8.73	9.57	3				Pf03372		ENSG00000100823.11	14	Spinal Cord Injury				1	0	100	High	1
-2.91458e+18	FALSE	High	None	H0Y8S8	Ubiquitin-like modifier-activating enzyme 6 (Fragment) OS=Homo sapiens OX=9606 GN=UBA6 PE=1 SV=1	0	10.827	19	4	4	4	271	30.9	7.03	10.45	4				Pf00899, Pf10585		ENSG00000033178.12	4					0	0	100	High	1
3.26921e+18	FALSE	High	IsMasterProtein	P40227	T-complex protein 1 subunit zeta OS=Homo sapiens OX=9606 GN=CCT6A PE=1 SV=3	0	10.819	11	6	7	6	531	58	6.68	15.86	6				Pf00118, Pf05504	908	ENSG00000146731.10	7		CCT6A		Prefoldin mediated transfer of substrate to CCT/TriC; Cooperation of PDCL (PhLP1) and TRiC/CCT in G-protein beta folding; Association of TriC/CCT with target proteins during biosynthesis; Formation of tubulin folding intermediates by CCT/TriC; Folding of actin by CCT/TriC	9	0	100	High	1
5.10052e+18	FALSE	High	IsMasterProteinCandidateRejected	P35749-2	Isoform 2 of Myosin-11 OS=Homo sapiens OX=9606 GN=MYH11	0	10.768	2	4	4	0	1979	227.9	5.5	9.85	4				Pf00038, Pf00063, Pf01442, Pf01576, Pf02463, Pf02736, Pf04111, Pf04156, Pf05622, Pf06160, Pf07888, Pf09311, Pf09726, Pf09731, Pf10079, Pf12128, Pf12252, Pf12325, Pf13166	4629	ENSG00000133392.17; ENSG00000276480.5	16; CHR_HSCHR16_1_CTG1		MYH11			0	0		High	0
-7.81907e+18	FALSE	High	IsMasterProteinCandidateRejected	P35749-4	Isoform 4 of Myosin-11 OS=Homo sapiens OX=9606 GN=MYH11	0	10.768	2	4	4	0	1938	223.4	5.53	9.85	4				Pf00038, Pf00063, Pf01442, Pf01576, Pf02463, Pf02736, Pf04111, Pf04156, Pf05622, Pf07888, Pf09311, Pf09726, Pf09731, Pf10079, Pf12128, Pf12252, Pf12325, Pf13166	4629	ENSG00000133392.17; ENSG00000276480.5	16; CHR_HSCHR16_1_CTG1		MYH11			0	0		High	0
9.05463e+18	FALSE	High	IsMasterProteinCandidateRejected	B1PS43	Myosin heavy chain 11 smooth muscle isoform OS=Homo sapiens OX=9606 GN=MYH11 PE=1 SV=1	0	10.768	2	4	4	0	2029	234.1	5.8	9.85	4				Pf00038, Pf00063, Pf01442, Pf01576, Pf02463, Pf02736, Pf04111, Pf04156, Pf05622, Pf06160, Pf07888, Pf09311, Pf09726, Pf09731, Pf10079, Pf12128, Pf12252, Pf12325, Pf13166	4629		16		MYH11			0	0		High	0
-2.32742e+18	FALSE	High	IsMasterProteinRejected	P35749	Myosin-11 OS=Homo sapiens OX=9606 GN=MYH11 PE=1 SV=3	0	10.768	2	4	4	0	1972	227.2	5.5	9.85	4				Pf00038, Pf00063, Pf01442, Pf01576, Pf02463, Pf02736, Pf04111, Pf04156, Pf05622, Pf06160, Pf07888, Pf09311, Pf09726, Pf09731, Pf10079, Pf12128, Pf12252, Pf12325, Pf13166	4629	ENSG00000133392.17; ENSG00000276480.5	16; CHR_HSCHR16_1_CTG1		MYH11	Vascular smooth muscle contraction; Tight junction	RHO GTPases activate PAKs; EPHA-mediated growth cone collapse; RHO GTPases Activate ROCKs; Sema4D induced cell migration and growth-cone collapse; Smooth Muscle Contraction; RHO GTPases activate CIT; RHO GTPases activate PKNs	18	0		High	0
7.44595e+17	FALSE	High	IsMasterProteinCandidateRejected	P35749-3	Isoform 3 of Myosin-11 OS=Homo sapiens OX=9606 GN=MYH11	0	10.768	2	4	4	0	1945	224.2	5.53	9.85	4				Pf00038, Pf00063, Pf01442, Pf01576, Pf02463, Pf02736, Pf04111, Pf04156, Pf05622, Pf06160, Pf07888, Pf09311, Pf09726, Pf09731, Pf10079, Pf12128, Pf12252, Pf12325, Pf13166	4629	ENSG00000133392.17; ENSG00000276480.5	16; CHR_HSCHR16_1_CTG1		MYH11			0	0		High	0
1.52166e+18	FALSE	High	None	F8WD59	40S ribosomal protein SA (Fragment) OS=Homo sapiens OX=9606 GN=RPSA PE=1 SV=2	0	10.729	26	2	3	2	116	12.6	9.41	9.7	2				Pf00318		ENSG00000168028.13	3					0	0	100	High	1
-5.76156e+18	FALSE	High	None	D6RD47	40S ribosomal protein S23 OS=Homo sapiens OX=9606 GN=RPS23 PE=1 SV=1	0	10.722	28	2	6	2	134	14.8	10.23	19.07	2				Pf00164		ENSG00000186468.12	5					0	0	100	High	1
-1.07426e+18	FALSE	High	None	A6NP16	Angiomotin OS=Homo sapiens OX=9606 GN=AMOT PE=1 SV=1	0	10.66	7	3	4	3	597	68.4	8.06	11.26	3				Pf12240		ENSG00000126016.15	X					0	0	100	High	1
-6.25895e+18	FALSE	High	IsMasterProtein	P62906	60S ribosomal protein L10a OS=Homo sapiens OX=9606 GN=RPL10A PE=1 SV=2	0	10.644	22	4	5	4	217	24.8	9.94	14.58	4				Pf00687	4736	ENSG00000198755.10	6	Cytoplasmic Ribosomal Proteins	RPL10A	Ribosome	Peptide chain elongation; Eukaryotic Translation Termination; Viral mRNA Translation; L13a-mediated translational silencing of Ceruloplasmin expression; Nonsense Mediated Decay (NMD) independent of the Exon Junction Complex (EJC); Selenocysteine synthesis; Nonsense Mediated Decay (NMD) enhanced by the Exon Junction Complex (EJC); GTP hydrolysis and joining of the 60S ribosomal subunit; Major path…	34	0	100	High	1
-1.82298e+18	FALSE	High	IsMasterProtein	P60228	Eukaryotic translation initiation factor 3 subunit E OS=Homo sapiens OX=9606 GN=EIF3E PE=1 SV=1	0	10.607	13	5	7	5	445	52.2	6.04	14.46	5				Pf01399, Pf09440	3646	ENSG00000104408.9	8	Translation Factors	EIF3E	Hepatitis C; RNA transport	Formation of the ternary complex, and subsequently, the 43S complex; L13a-mediated translational silencing of Ceruloplasmin expression; Translation initiation complex formation; GTP hydrolysis and joining of the 60S ribosomal subunit; Formation of a pool of free 40S subunits; Ribosomal scanning and start codon recognition	14	0	100	High	1
-9.18789e+18	FALSE	High	None	A0A087WYK6	Acetyl-CoA carboxylase 1 OS=Homo sapiens OX=9606 GN=ACACA PE=1 SV=1	0	10.6	45	2	2	2	114	12.7	5.19	8.79	2						ENSG00000278540.4; ENSG00000275176.4	17; CHR_HSCHR17_7_CTG4	Sterol Regulatory Element-Binding Proteins (SREBP) signalling; Mesodermal Commitment Pathway; Focal Adhesion-PI3K-Akt-mTOR-signaling pathway; Leptin and adiponectin				4	0	100	High	1
-5.96569e+18	FALSE	High	IsMasterProtein	Q7L2H7	Eukaryotic translation initiation factor 3 subunit M OS=Homo sapiens OX=9606 GN=EIF3M PE=1 SV=1	0	10.564	16	4	4	4	374	42.5	5.63	10.96	4				Pf01399	10480	ENSG00000149100.12	11		EIF3M		Formation of the ternary complex, and subsequently, the 43S complex; L13a-mediated translational silencing of Ceruloplasmin expression; Translation initiation complex formation; GTP hydrolysis and joining of the 60S ribosomal subunit; Formation of a pool of free 40S subunits; Ribosomal scanning and start codon recognition	11	0	100	High	1	Met-loss+Acetyl [N-Term]
-4.69022e+17	FALSE	High	IsMasterProtein	P53618	Coatomer subunit beta OS=Homo sapiens OX=9606 GN=COPB1 PE=1 SV=3	0	10.525	5	4	4	4	953	107.1	6.05	10.31	4				Pf01602, Pf07718, Pf14806	1315	ENSG00000129083.12	11		COPB1		COPI-dependent Golgi-to-ER retrograde traffic; Neutrophil degranulation; COPI-mediated anterograde transport	14	0	100	High	1
6.47847e+18	FALSE	High	None	A0A087WYC1	Heat shock 70 kDa protein 4 OS=Homo sapiens OX=9606 GN=HSPA4 PE=1 SV=1	0	10.51	10	5	6	5	699	78.6	5.17	15.62	5				Pf00012, Pf06723		ENSG00000170606.14	5					0	0	100	High	1
5.94082e+18	FALSE	High	None	A0A087WTS8	Heat shock 70 kDa protein 4 OS=Homo sapiens OX=9606 GN=HSPA4 PE=1 SV=1	0	10.51	15	5	6	5	475	52.6	8.29	15.62	5				Pf00012, Pf06723		ENSG00000170606.14	5					0	0	100	High	1
-1.13564e+18	FALSE	High	IsMasterProtein	O76021	Ribosomal L1 domain-containing protein 1 OS=Homo sapiens OX=9606 GN=RSL1D1 PE=1 SV=3	0	10.503	13	5	8	5	490	54.9	10.13	19.59	5				Pf06030, Pf11797	26156	ENSG00000171490.12	16	Senescence and Autophagy in Cancer	RSL1D1			1	0	100	High	1
2.02526e+18	FALSE	High	None	H7C422	60S ribosomal protein L3 (Fragment) OS=Homo sapiens OX=9606 GN=RPL3 PE=1 SV=1	0	10.501	14	3	3	3	305	34.9	10.23	9.29	3				Pf00297		ENSG00000100316.15	22					0	0	100	High	1
4.22331e+18	FALSE	High	None	H7C3M2	60S ribosomal protein L3 (Fragment) OS=Homo sapiens OX=9606 GN=RPL3 PE=1 SV=1	0	10.501	17	3	3	3	261	29.6	10.15	9.29	3				Pf00297		ENSG00000100316.15	22					0	0	100	High	1
-8.78728e+18	FALSE	High	None	Q58FG0	Putative heat shock protein HSP 90-alpha A5 OS=Homo sapiens OX=9606 GN=HSP90AA5P PE=2 SV=1	0	10.495	11	4	9	2	334	38.7	6.57	23.21	4				Pf00183	730211		3		HSP90AA5P			0	0	100	High	1
-7.94371e+18	FALSE	High	None	E7ERF2	T-complex protein 1 subunit alpha OS=Homo sapiens OX=9606 GN=TCP1 PE=1 SV=1	0	10.469	9	4	4	4	433	46.9	5.59	10.63	4				Pf00118		ENSG00000120438.11	6					0	0	100	High	1	Acetyl [N-Term]
-8.53573e+18	FALSE	High	IsMasterProtein	Q5T5C7	Seryl-tRNA synthetase 1 OS=Homo sapiens OX=9606 GN=SARS1 PE=1 SV=1	0	10.402	10	4	5	4	536	61.3	7.06	13.87	4				Pf00587, Pf02403	6301	ENSG00000031698.12	1		SARS			0	0	100	High	1
-5.87032e+18	FALSE	High	IsMasterProteinCandidate	P49591	Serine--tRNA ligase, cytoplasmic OS=Homo sapiens OX=9606 GN=SARS1 PE=1 SV=3	0	10.402	10	4	5	4	514	58.7	6.43	13.87	4				Pf00587, Pf02403	6301	ENSG00000031698.12	1		SARS	Aminoacyl-tRNA biosynthesis	Selenocysteine synthesis; Cytosolic tRNA aminoacylation	9	0	100	High	1
2.28967e+18	FALSE	High	None	F5H5J4	L-lactate dehydrogenase A chain OS=Homo sapiens OX=9606 GN=LDHA PE=1 SV=1	0	10.388	43	3	6	3	89	9.8	5.45	14.98	3				Pf00056		ENSG00000134333.13	11	Cori Cycle; Amino Acid metabolism				2	0	100	High	1
-3.97862e+18	FALSE	High	None	F5H6W8	L-lactate dehydrogenase A chain OS=Homo sapiens OX=9606 GN=LDHA PE=1 SV=1	0	10.388	40	3	6	3	94	10.3	5.41	14.98	3				Pf00056		ENSG00000134333.13	11	Cori Cycle; Amino Acid metabolism				2	0	100	High	1
-5.77945e+18	FALSE	High	IsMasterProtein	Q9NPD8	Ubiquitin-conjugating enzyme E2 T OS=Homo sapiens OX=9606 GN=UBE2T PE=1 SV=1	0	10.363	24	4	7	4	197	22.5	7.99	14.95	4				Pf00179, Pf14461	29089	ENSG00000077152.9	1	Gastric cancer network 2	UBE2T	Fanconi anemia pathway	Synthesis of active ubiquitin: roles of E1 and E2 enzymes; Fanconi Anemia Pathway	8	0	100	High	1
-2.33934e+18	FALSE	High	None	P60842-2	Isoform 2 of Eukaryotic initiation factor 4A-I OS=Homo sapiens OX=9606 GN=EIF4A1	0	10.354	16	5	5	5	347	39.5	5.82	12.32	5				Pf00270, Pf00271, Pf04851	1973	ENSG00000161960.14	17	Translation Factors; Interferon type I signaling pathways	EIF4A1			2	0	100	High	1
1.48383e+18	FALSE	High	None	J3KTB5	Eukaryotic initiation factor 4A-I (Fragment) OS=Homo sapiens OX=9606 GN=EIF4A1 PE=1 SV=1	0	10.354	21	5	5	5	257	29.1	5.08	12.32	5				Pf00270, Pf04851		ENSG00000161960.14	17					0	0	100	High	1
2.0835e+18	FALSE	High	None	J3QS69	Eukaryotic initiation factor 4A-I (Fragment) OS=Homo sapiens OX=9606 GN=EIF4A1 PE=1 SV=1	0	10.354	18	5	5	5	300	33.9	5.34	12.32	5				Pf00270, Pf04851		ENSG00000161960.14	17					0	0	100	High	1
5.27298e+18	FALSE	High	None	J3KT12	Eukaryotic initiation factor 4A-I OS=Homo sapiens OX=9606 GN=EIF4A1 PE=1 SV=1	0	10.354	16	5	5	5	341	38.8	5.66	12.32	5				Pf00270, Pf00271, Pf04851		ENSG00000161960.14	17					0	0	100	High	1
-9.21508e+18	FALSE	High	None	A0A2R8Y706	Cytoplasmic dynein 1 heavy chain 1 (Fragment) OS=Homo sapiens OX=9606 GN=DYNC1H1 PE=1 SV=1	0	10.349	2	5	5	5	1942	222.3	6.67	10.45	5												0	0	100	High	1
6.17484e+18	FALSE	High	IsMasterProteinCandidate	Q99613	Eukaryotic translation initiation factor 3 subunit C OS=Homo sapiens OX=9606 GN=EIF3C PE=1 SV=1	0	10.294	4	4	4	4	913	105.3	5.68	10	4				Pf01399, Pf05470	8663	ENSG00000184110.14	16	Translation Factors	EIF3C	RNA transport	Formation of the ternary complex, and subsequently, the 43S complex; L13a-mediated translational silencing of Ceruloplasmin expression; Translation initiation complex formation; GTP hydrolysis and joining of the 60S ribosomal subunit; Formation of a pool of free 40S subunits; Ribosomal scanning and start codon recognition	13	0	100	High	1
-3.0099e+18	FALSE	High	IsMasterProtein	B5ME19	Eukaryotic translation initiation factor 3 subunit C-like protein OS=Homo sapiens OX=9606 GN=EIF3CL PE=1 SV=1	0	10.294	4	4	4	4	914	105.4	5.64	10	4				Pf01399, Pf05470	728689	ENSG00000205609.12	16		EIF3CL	RNA transport		1	0	100	High	1
-7.94735e+18	FALSE	High	IsMasterProteinCandidate	Q99613-2	Isoform 2 of Eukaryotic translation initiation factor 3 subunit C OS=Homo sapiens OX=9606 GN=EIF3C	0	10.294	4	4	4	4	903	104	5.63	10	4				Pf01399, Pf05470	8663	ENSG00000184110.14	16	Translation Factors	EIF3C			1	0	100	High	1
6.97862e+18	FALSE	High	IsMasterProtein	O43592	Exportin-T OS=Homo sapiens OX=9606 GN=XPOT PE=1 SV=2	0	10.29	4	4	4	4	962	109.9	5.39	9.92	4				Pf08389	11260	ENSG00000184575.11	12		XPOT	RNA transport	tRNA processing in the nucleus	4	0	100	High	1
4.49764e+18	FALSE	High	IsMasterProtein	E9PLL6	60S ribosomal protein L27a OS=Homo sapiens OX=9606 GN=RPL27A PE=1 SV=1	0	10.275	31	4	8	4	108	12.2	11.46	21.85	4				Pf00828		ENSG00000166441.12	11					0	0	100	High	1
6.82452e+18	FALSE	High	IsMasterProteinCandidate	E9PJD9	60S ribosomal protein L27a OS=Homo sapiens OX=9606 GN=RPL27A PE=1 SV=1	0	10.275	37	4	8	4	91	10.1	10.21	21.85	4				Pf00828		ENSG00000166441.12	11					0	0	100	High	1
8.80974e+18	FALSE	High	IsMasterProteinCandidate	P46776	60S ribosomal protein L27a OS=Homo sapiens OX=9606 GN=RPL27A PE=1 SV=2	0	10.275	23	4	8	4	148	16.6	11	21.85	4				Pf00828	6157	ENSG00000166441.12	11	Cytoplasmic Ribosomal Proteins	RPL27A	Ribosome	Peptide chain elongation; Eukaryotic Translation Termination; Viral mRNA Translation; L13a-mediated translational silencing of Ceruloplasmin expression; Nonsense Mediated Decay (NMD) independent of the Exon Junction Complex (EJC); Selenocysteine synthesis; Nonsense Mediated Decay (NMD) enhanced by the Exon Junction Complex (EJC); GTP hydrolysis and joining of the 60S ribosomal subunit; Major path…	34	0	100	High	1
8.4825e+17	FALSE	High	None	Q9BZZ5-6	Isoform 6 of Apoptosis inhibitor 5 OS=Homo sapiens OX=9606 GN=API5	0	10.255	12	4	5	4	513	57.9	8.57	11.98	4				Pf05918, Pf13646	8539	ENSG00000166181.12	11		API5			0	0	100	High	1
-8.26572e+18	FALSE	High	IsMasterProtein	Q9BVP2	Guanine nucleotide-binding protein-like 3 OS=Homo sapiens OX=9606 GN=GNL3 PE=1 SV=2	0	10.187	8	4	5	4	549	62	9.16	10.83	4				Pf01926, Pf02421, Pf08701	26354	ENSG00000163938.16	3		GNL3	Ribosome biogenesis in eukaryotes	Major pathway of rRNA processing in the nucleolus and cytosol	5	0	100	High	1
5.23937e+18	FALSE	High	IsMasterProteinCandidate	Q9BVP2-2	Isoform 2 of Guanine nucleotide-binding protein-like 3 OS=Homo sapiens OX=9606 GN=GNL3	0	10.187	8	4	5	4	537	60.5	8.79	10.83	4				Pf01926, Pf02421, Pf08701	26354	ENSG00000163938.16	3		GNL3			0	0	100	High	1
-5.25798e+17	FALSE	High	None	P0CG39	POTE ankyrin domain family member J OS=Homo sapiens OX=9606 GN=POTEJ PE=3 SV=1	0	10.16	2	2	4	1	1038	117.3	5.97	8.18	2				Pf00022, Pf00023, Pf12796, Pf13606, Pf13637, Pf13857, Pf14915	653781	ENSG00000222038.3	2		POTEJ			0	0	100	High	1
6.49615e+18	FALSE	High	None	H7BYY2	BCL-6 corepressor (Fragment) OS=Homo sapiens OX=9606 GN=BCOR PE=1 SV=1	0	10.137	3	3	3	3	1287	139	8.51	8.34	3						ENSG00000183337.16	X	Pathways Affected in Adenoid Cystic Carcinoma				1	0	100	High	1
-5.09821e+18	FALSE	High	None	Q6W2J9-3	Isoform 3 of BCL-6 corepressor OS=Homo sapiens OX=9606 GN=BCOR	0	10.137	4	3	3	3	1004	107.3	8.7	8.34	3					54880		X	Ectoderm Differentiation	BCOR			1	0	100	High	1
-3.61572e+18	FALSE	High	IsMasterProteinCandidate	A5YKK6-2	Isoform 2 of CCR4-NOT transcription complex subunit 1 OS=Homo sapiens OX=9606 GN=CNOT1	0	10.111	3	6	6	6	2371	266.2	7.05	13.33	6				Pf04054, Pf12842	23019	ENSG00000125107.17	16		CNOT1			0	0	100	High	1
5.15962e+17	FALSE	High	IsMasterProteinCandidate	A5YKK6-3	Isoform 3 of CCR4-NOT transcription complex subunit 1 OS=Homo sapiens OX=9606 GN=CNOT1	0	10.111	3	6	6	6	2150	241.1	7.05	13.33	6				Pf04054, Pf12842	23019	ENSG00000125107.17	16		CNOT1			0	0	100	High	1
-3.29235e+18	FALSE	High	IsMasterProtein	A5YKK6	CCR4-NOT transcription complex subunit 1 OS=Homo sapiens OX=9606 GN=CNOT1 PE=1 SV=2	0	10.111	3	6	6	6	2376	266.8	7.11	13.33	6				Pf04054, Pf12842	23019	ENSG00000125107.17	16		CNOT1	RNA degradation	TP53 regulates transcription of additional cell cycle genes whose exact role in the p53 pathway remain uncertain; Deadenylation of mRNA	10	0	100	High	1
2.3707e+18	FALSE	High	None	O60260-3	Isoform 3 of E3 ubiquitin-protein ligase parkin OS=Homo sapiens OX=9606 GN=PRKN	0	10.106	24	4	5	4	218	23.6	7.47	12.26	4					5071	ENSG00000185345.18	6	Parkin-Ubiquitin Proteasomal System pathway; Parkinsons Disease Pathway	PARK2; PRKN			2	0	100	High	1
2.10773e+18	FALSE	High	None	K4DIE0	Nuclear mitotic apparatus protein 1 (Fragment) OS=Homo sapiens OX=9606 GN=NUMA1 PE=1 SV=1	0	10.088	11	4	5	4	353	39.9	6.37	12.44	4						ENSG00000137497.17	11	Ectoderm Differentiation				1	0	100	High	1
5.16617e+18	FALSE	High	IsMasterProteinCandidate	Q13200-3	Isoform 3 of 26S proteasome non-ATPase regulatory subunit 2 OS=Homo sapiens OX=9606 GN=PSMD2	0	10.074	7	4	4	4	778	85.6	5.19	11.29	4				Pf01851	5708	ENSG00000175166.16	3	Proteasome Degradation; TNF alpha Signaling Pathway; Parkin-Ubiquitin Proteasomal System pathway	PSMD2			3	0	100	High	1
-5.90368e+18	FALSE	High	IsMasterProtein	Q13200	26S proteasome non-ATPase regulatory subunit 2 OS=Homo sapiens OX=9606 GN=PSMD2 PE=1 SV=3	0	10.074	6	4	4	4	908	100.1	5.2	11.29	4				Pf01851	5708	ENSG00000175166.16	3	Proteasome Degradation; TNF alpha Signaling Pathway; Parkin-Ubiquitin Proteasomal System pathway	PSMD2	Proteasome; Epstein-Barr virus infection	Regulation of RAS by GAPs; CDT1 association with the CDC6:ORC:origin complex; Downstream TCR signaling; UCH proteinases; NIK-->noncanonical NF-kB signaling; Hh mutants that don't undergo autocatalytic processing are degraded by ERAD; SCF-beta-TrCP mediated degradation of Emi1; Neutrophil degranulation; Cross-presentation of soluble exogenous antigens (endosomes); Separation of Sister Chromatids; …	154	0	100	High	1
-3.24961e+18	FALSE	High	IsMasterProtein	P30041	Peroxiredoxin-6 OS=Homo sapiens OX=9606 GN=PRDX6 PE=1 SV=3	0	10.073	22	4	5	4	224	25	6.38	14.95	4				Pf00578, Pf08534, Pf10417	9588	ENSG00000117592.8	1	NRF2 pathway	PRDX6	Metabolic pathways	Neutrophil degranulation; Detoxification of Reactive Oxygen Species	8	0	100	High	1	Met-loss [N-Term]
-1.46823e+18	FALSE	High	IsMasterProtein	O60832	H/ACA ribonucleoprotein complex subunit DKC1 OS=Homo sapiens OX=9606 GN=DKC1 PE=1 SV=3	0	10.069	12	5	6	5	514	57.6	9.42	15.76	5				Pf01472, Pf01509, Pf08068	1736	ENSG00000130826.17	X		DKC1	Ribosome biogenesis in eukaryotes	rRNA modification in the nucleus and cytosol; Telomere Extension By Telomerase	10	0	100	High	1
6.82292e+18	FALSE	High	None	C9J1E7	AP-1 complex subunit beta-1 (Fragment) OS=Homo sapiens OX=9606 GN=AP1B1 PE=1 SV=1	0	10.002	9	4	4	1	578	65.3	5.19	11.34	4				Pf01602, Pf12717, Pf13646		ENSG00000100280.16	22					0	0	100	High	1
8.43546e+18	FALSE	High	None	J3QL20	Clathrin heavy chain 1 OS=Homo sapiens OX=9606 GN=CLTC PE=1 SV=1	0	9.975	58	3	4	3	97	10.6	8.32	14.73	3				Pf01394		ENSG00000141367.11	17	Synaptic Vesicle Pathway				1	0	100	High	1	Met-loss+Acetyl [N-Term]
8.11702e+18	FALSE	High	IsMasterProtein	P27348	14-3-3 protein theta OS=Homo sapiens OX=9606 GN=YWHAQ PE=1 SV=1	0	9.963	17	4	5	2	245	27.7	4.78	11.57	4				Pf00244	10971	ENSG00000134308.13	2	Cell Cycle; Pathogenic Escherichia coli infection; Primary Focal Segmental Glomerulosclerosis FSGS; IL-3 Signaling Pathway; Myometrial Relaxation and Contraction Pathways; Calcium Regulation in the Cardiac Cell; Sudden Infant Death Syndrome (SIDS) Susceptibility Pathways	YWHAQ	Pathogenic Escherichia coli infection; Hippo signaling pathway; Cell cycle; Hepatitis B; Viral carcinogenesis; PI3K-Akt signaling pathway; Oocyte meiosis; Epstein-Barr virus infection	Translocation of GLUT4 to the plasma membrane; Chk1/Chk2(Cds1) mediated inactivation of Cyclin B:Cdk1 complex; TP53 Regulates Metabolic Genes; Activation of BAD and translocation to mitochondria ; RHO GTPases activate PKNs	37	0	100	High	1
8.28885e+18	FALSE	High	IsMasterProtein	P62258	14-3-3 protein epsilon OS=Homo sapiens OX=9606 GN=YWHAE PE=1 SV=1	0	9.943	16	4	5	2	255	29.2	4.74	12.21	4				Pf00244	7531	ENSG00000108953.16; ENSG00000274474.3	17; CHR_HSCHR17_2_CTG2	Cell Cycle; Myometrial Relaxation and Contraction Pathways; VEGFA-VEGFR2 Signaling Pathway; Calcium Regulation in the Cardiac Cell; Sudden Infant Death Syndrome (SIDS) Susceptibility Pathways	YWHAE	Oocyte meiosis; Epstein-Barr virus infection; PI3K-Akt signaling pathway; Hippo signaling pathway; Viral carcinogenesis; Cell cycle; Neurotrophin signaling pathway	Regulation of PLK1 Activity at G2/M Transition; Recruitment of NuMA to mitotic centrosomes; Loss of Nlp from mitotic centrosomes; NADE modulates death signalling; Translocation of GLUT4 to the plasma membrane; Deregulated CDK5 triggers multiple neurodegenerative pathways in Alzheimer's disease models; Chk1/Chk2(Cds1) mediated inactivation of Cyclin B:Cdk1 complex; Signaling by Hippo; AURKA Activa…	65	2	100	High	1
1.22446e+18	FALSE	High	IsMasterProteinCandidate	P62258-2	Isoform SV of 14-3-3 protein epsilon OS=Homo sapiens OX=9606 GN=YWHAE	0	9.943	18	4	5	2	233	26.5	4.87	12.21	4				Pf00244	7531	ENSG00000108953.16; ENSG00000274474.3	17; CHR_HSCHR17_2_CTG2	Cell Cycle; Myometrial Relaxation and Contraction Pathways; VEGFA-VEGFR2 Signaling Pathway; Calcium Regulation in the Cardiac Cell; Sudden Infant Death Syndrome (SIDS) Susceptibility Pathways	YWHAE			5	0	100	High	1
3.3531e+18	FALSE	High	IsMasterProtein	O43242	26S proteasome non-ATPase regulatory subunit 3 OS=Homo sapiens OX=9606 GN=PSMD3 PE=1 SV=2	0	9.907	8	4	4	4	534	60.9	8.44	9.95	4				Pf01399, Pf08375	5709	ENSG00000108344.14	17	Proteasome Degradation; Parkin-Ubiquitin Proteasomal System pathway	PSMD3	Epstein-Barr virus infection; Proteasome	Regulation of RAS by GAPs; CDT1 association with the CDC6:ORC:origin complex; Downstream TCR signaling; UCH proteinases; NIK-->noncanonical NF-kB signaling; Hh mutants that don't undergo autocatalytic processing are degraded by ERAD; SCF-beta-TrCP mediated degradation of Emi1; Neutrophil degranulation; Cross-presentation of soluble exogenous antigens (endosomes); Separation of Sister Chromatids; …	153	0	100	High	1
5.01042e+18	FALSE	High	None	P57721-3	Isoform 3 of Poly(rC)-binding protein 3 OS=Homo sapiens OX=9606 GN=PCBP3	0	9.883	13	3	3	1	346	36.9	7.2	8.77	3				Pf00013, Pf13014	54039		21		PCBP3			0	0		High	1
1.76464e+18	FALSE	High	None	P57721-4	Isoform 4 of Poly(rC)-binding protein 3 OS=Homo sapiens OX=9606 GN=PCBP3	0	9.883	12	3	3	1	370	39.3	8.07	8.77	3				Pf00013, Pf13014	54039	ENSG00000183570.16	21		PCBP3			0	0		High	1
3.51671e+18	FALSE	High	None	J3QT27	Poly(rC)-binding protein 3 (Fragment) OS=Homo sapiens OX=9606 GN=PCBP3 PE=1 SV=1	0	9.883	14	3	3	1	322	34.4	7.77	8.77	3				Pf00013, Pf13014		ENSG00000183570.16	21					0	0		High	1
-6.21499e+18	FALSE	High	None	P57721-5	Isoform 5 of Poly(rC)-binding protein 3 OS=Homo sapiens OX=9606 GN=PCBP3	0	9.883	13	3	3	1	351	37.3	8.51	8.77	3				Pf00013, Pf13014	54039	ENSG00000183570.16	21		PCBP3			0	0		High	1
-4.52809e+18	FALSE	High	None	E9PFP8	Poly(rC)-binding protein 3 OS=Homo sapiens OX=9606 GN=PCBP3 PE=1 SV=1	0	9.883	12	3	3	1	361	38.2	8.06	8.77	3				Pf00013, Pf13014		ENSG00000183570.16	21					0	0		High	1
-2.2367e+18	FALSE	High	None	P57721	Poly(rC)-binding protein 3 OS=Homo sapiens OX=9606 GN=PCBP3 PE=2 SV=2	0	9.883	12	3	3	1	371	39.4	8.07	8.77	3				Pf00013, Pf13014	54039	ENSG00000183570.16	21		PCBP3			0	0		High	1
-4.04408e+18	FALSE	High	None	P57721-2	Isoform 2 of Poly(rC)-binding protein 3 OS=Homo sapiens OX=9606 GN=PCBP3	0	9.883	13	3	3	1	345	36.8	7.2	8.77	3				Pf00013, Pf13014	54039	ENSG00000183570.16	21		PCBP3			0	0		High	1
4.79794e+17	FALSE	High	IsMasterProtein	P61221	ATP-binding cassette sub-family E member 1 OS=Homo sapiens OX=9606 GN=ABCE1 PE=1 SV=1	0	9.874	11	5	5	5	599	67.3	8.34	9.45	5				Pf00005, Pf04068, Pf13304, Pf13671	6059	ENSG00000164163.10	4		ABCE1		Interferon alpha/beta signaling	4	0	100	High	1
-8.28376e+18	FALSE	High	None	V9H0B2	MSH2 protein OS=Homo sapiens OX=9606 GN=MSH2 PE=1 SV=1	0	9.863	10	3	3	3	410	45.9	5.62	8.71	3				Pf01624, Pf05188, Pf05192	4436		2	Rac1/Pak1/p38/MMP-2 pathway; Mismatch repair	MSH2			2	0	100	High	1
4.50358e+18	FALSE	High	None	Q99832-2	Isoform 2 of T-complex protein 1 subunit eta OS=Homo sapiens OX=9606 GN=CCT7	0	9.836	10	3	4	3	339	37.5	6.46	10.79	3				Pf00118	10574	ENSG00000135624.15	2		CCT7			0	0	100	High	1
1.64358e+18	FALSE	High	IsMasterProteinCandidate	Q8IWS0-3	Isoform 3 of PHD finger protein 6 OS=Homo sapiens OX=9606 GN=PHF6	0	9.808	16	5	5	5	364	41.2	8.68	8.6	5				Pf13771, Pf13832	84295		X		PHF6			0	0	100	High	1
5.97048e+18	FALSE	High	IsMasterProteinCandidate	Q8IWS0-5	Isoform 5 of PHD finger protein 6 OS=Homo sapiens OX=9606 GN=PHF6	0	9.808	18	5	5	5	331	37.6	8.75	8.6	5				Pf13771	84295		X	Mesodermal Commitment Pathway	PHF6			1	0	100	High	1
-3.09007e+17	FALSE	High	IsMasterProteinCandidate	Q8IWS0	PHD finger protein 6 OS=Homo sapiens OX=9606 GN=PHF6 PE=1 SV=1	0	9.808	16	5	5	5	365	41.3	8.68	8.6	5				Pf13771, Pf13832	84295	ENSG00000156531.16	X	Mesodermal Commitment Pathway	PHF6			1	0	100	High	1
-9.1144e+18	FALSE	High	IsMasterProtein	A0A0D9SGE8	PHD finger protein 6 OS=Homo sapiens OX=9606 GN=PHF6 PE=1 SV=1	0	9.808	16	5	5	5	366	41.3	8.68	8.6	5				Pf13771, Pf13832	84295	ENSG00000156531.16	X	Mesodermal Commitment Pathway	PHF6			1	0	100	High	1
-6.69565e+18	FALSE	High	IsMasterProteinCandidate	Q15424-3	Isoform 3 of Scaffold attachment factor B1 OS=Homo sapiens OX=9606 GN=SAFB	0	9.799	4	4	4	4	917	102.8	5.49	12.26	4				Pf00076, Pf02037, Pf13893, Pf14259	6294	ENSG00000160633.12	19	Structural Pathway of Interleukin 1 (IL-1)	SAFB			1	0	100	High	1
9.65271e+17	FALSE	High	IsMasterProteinCandidate	Q14151	Scaffold attachment factor B2 OS=Homo sapiens OX=9606 GN=SAFB2 PE=1 SV=1	0	9.799	4	4	4	4	953	107.4	6.16	12.26	4				Pf00076, Pf02037, Pf13893, Pf14259	9667	ENSG00000130254.11	19		SAFB2			0	0	100	High	1
-5.30205e+18	FALSE	High	IsMasterProteinCandidate	Q15424-2	Isoform 2 of Scaffold attachment factor B1 OS=Homo sapiens OX=9606 GN=SAFB	0	9.799	5	4	4	4	848	95.1	6.46	12.26	4				Pf00076, Pf02037, Pf13893, Pf14259	6294	ENSG00000160633.12	19	Structural Pathway of Interleukin 1 (IL-1)	SAFB			1	0	100	High	1
-8.22001e+18	FALSE	High	IsMasterProtein	Q15424	Scaffold attachment factor B1 OS=Homo sapiens OX=9606 GN=SAFB PE=1 SV=4	0	9.799	4	4	4	4	915	102.6	5.47	12.26	4				Pf00076, Pf02037, Pf13893, Pf14259	6294	ENSG00000160633.12	19	Structural Pathway of Interleukin 1 (IL-1)	SAFB			1	0	100	High	1
7.73203e+18	FALSE	High	IsMasterProteinCandidate	Q15424-4	Isoform 4 of Scaffold attachment factor B1 OS=Homo sapiens OX=9606 GN=SAFB	0	9.799	4	4	4	4	916	102.7	5.49	12.26	4				Pf00076, Pf02037, Pf13893, Pf14259	6294	ENSG00000160633.12	19	Structural Pathway of Interleukin 1 (IL-1)	SAFB			1	0	100	High	1
-7.12104e+18	FALSE	High	None	E9PQ96	40S ribosomal protein S3 OS=Homo sapiens OX=9606 GN=RPS3 PE=1 SV=1	0	9.794	43	4	5	4	91	10.3	9.61	11.18	4				Pf07650		ENSG00000149273.14	11					0	0	100	High	1
7.23623e+18	FALSE	High	None	E9PJH4	40S ribosomal protein S3 OS=Homo sapiens OX=9606 GN=RPS3 PE=1 SV=1	0	9.794	34	4	5	4	115	12.9	8.97	11.18	4				Pf07650		ENSG00000149273.14	11					0	0	100	High	1
2.40532e+18	FALSE	High	None	E9PK82	40S ribosomal protein S3 (Fragment) OS=Homo sapiens OX=9606 GN=RPS3 PE=1 SV=1	0	9.794	30	4	5	4	128	14.3	9.22	11.18	4				Pf07650		ENSG00000149273.14	11					0	0	100	High	1
2.05684e+18	FALSE	High	None	O75643-2	Isoform 2 of U5 small nuclear ribonucleoprotein 200 kDa helicase OS=Homo sapiens OX=9606 GN=SNRNP200	0	9.779	7	4	4	4	625	71.4	5.25	10.78	4				Pf00270, Pf02889	23020		2		SNRNP200			0	0	100	High	1
-1.77572e+18	FALSE	High	None	C9J057	Asparagine synthetase [glutamine-hydrolyzing] (Fragment) OS=Homo sapiens OX=9606 GN=ASNS PE=1 SV=8	0	9.727	15	2	3	2	214	24.3	7.44	9.85	2				Pf00310, Pf12481, Pf13522, Pf13537		ENSG00000070669.16	7	Amino Acid metabolism				1	0	100	High	1
-9.14263e+18	FALSE	High	IsMasterProtein	P63104	14-3-3 protein zeta/delta OS=Homo sapiens OX=9606 GN=YWHAZ PE=1 SV=1	0	9.677	18	4	5	2	245	27.7	4.79	11.63	4				Pf00244	7534	ENSG00000164924.17	8	Cell Cycle; Prolactin Signaling Pathway; Pathogenic Escherichia coli infection; Myometrial Relaxation and Contraction Pathways; Calcium Regulation in the Cardiac Cell; Sudden Infant Death Syndrome (SIDS) Susceptibility Pathways	YWHAZ	PI3K-Akt signaling pathway; Hippo signaling pathway; Pathogenic Escherichia coli infection; Oocyte meiosis; Hepatitis B; Cell cycle; Epstein-Barr virus infection; Viral carcinogenesis	Chk1/Chk2(Cds1) mediated inactivation of Cyclin B:Cdk1 complex; Interleukin-3, 5 and GM-CSF signaling; KSRP (KHSRP) binds and destabilizes mRNA; Activation of BAD and translocation to mitochondria ; GP1b-IX-V activation signalling; Translocation of GLUT4 to the plasma membrane; Rap1 signalling; Deactivation of the beta-catenin transactivating complex; TP53 Regulates Metabolic Genes; RHO GTPases a…	51	0		High	1
4.96922e+18	FALSE	High	IsMasterProteinCandidate	E7EX29	14-3-3 protein zeta/delta (Fragment) OS=Homo sapiens OX=9606 GN=YWHAZ PE=1 SV=1	0	9.677	18	4	5	2	246	28	4.92	11.63	4				Pf00244		ENSG00000164924.17	8					0	0		High	1
3.47788e+18	FALSE	High	None	A0A140T9X3	Spliceosome RNA helicase DDX39B (Fragment) OS=Homo sapiens OX=9606 GN=DDX39B PE=1 SV=1	0	9.634	12	4	4	4	325	38	8.95	9.96	4				Pf00270, Pf00271, Pf14617		ENSG00000237889.11	CHR_HSCHR6_MHC_APD_CTG1					0	0	100	High	1
-7.49491e+18	FALSE	High	None	Q5STU3	Spliceosome RNA helicase DDX39B OS=Homo sapiens OX=9606 GN=DDX39B PE=1 SV=2	0	9.634	9	4	4	4	425	48.8	7.08	9.96	4				Pf00270, Pf00271, Pf14617	7919	ENSG00000225859.10; ENSG00000215425.11; ENSG00000198563.13; ENSG00000235439.10; ENSG00000230624.10; ENSG00000225073.10; ENSG00000229496.10	6; CHR_HSCHR6_MHC_MANN_CTG1; CHR_HSCHR6_MHC_QBL_CTG1; CHR_HSCHR6_MHC_SSTO_CTG1; CHR_HSCHR6_MHC_DBB_CTG1; CHR_HSCHR6_MHC_COX_CTG1; CHR_HSCHR6_MHC_MCF_CTG1		DDX39B			0	0	100	High	1
2.89804e+18	FALSE	High	IsMasterProteinCandidate	F1T0B3	ATP-dependent RNA helicase DDX1 OS=Homo sapiens OX=9606 GN=DDX1 PE=1 SV=1	0	9.623	8	5	5	5	659	73.9	7.85	7.41	5				Pf00270, Pf00271, Pf00622	1653	ENSG00000079785.14	2	DDX1 as a regulatory component of the Drosha microprocessor; mRNA Processing	DDX1			2	0	100	High	1
-9.39193e+16	FALSE	High	IsMasterProtein	Q92499	ATP-dependent RNA helicase DDX1 OS=Homo sapiens OX=9606 GN=DDX1 PE=1 SV=2	0	9.623	7	5	5	5	740	82.4	7.23	7.41	5				Pf00270, Pf00271, Pf00622	1653	ENSG00000079785.14	2	DDX1 as a regulatory component of the Drosha microprocessor; mRNA Processing	DDX1		tRNA processing in the nucleus	5	0	100	High	1
4.33617e+18	FALSE	High	IsMasterProteinCandidate	A0A087X2G1	ATP-dependent RNA helicase DDX1 OS=Homo sapiens OX=9606 GN=DDX1 PE=1 SV=1	0	9.623	8	5	5	5	659	73.9	7.75	7.41	5				Pf00270, Pf00271, Pf00622		ENSG00000079785.14	2	DDX1 as a regulatory component of the Drosha microprocessor				1	0	100	High	1
4.55593e+18	FALSE	High	IsMasterProteinCandidate	Q92499-3	Isoform 3 of ATP-dependent RNA helicase DDX1 OS=Homo sapiens OX=9606 GN=DDX1	0	9.623	9	5	5	5	612	68.7	7.68	7.41	5				Pf00270, Pf00271, Pf00622	1653		2	mRNA Processing	DDX1			1	0	100	High	1
-6.19956e+18	FALSE	High	IsMasterProtein	Q86XP3	ATP-dependent RNA helicase DDX42 OS=Homo sapiens OX=9606 GN=DDX42 PE=1 SV=1	0	9.615	6	5	5	5	938	102.9	7.02	11.18	5				Pf00270, Pf00271, Pf13307	11325	ENSG00000198231.12	17		DDX42	Spliceosome	mRNA Splicing - Major Pathway; mRNA Splicing - Minor Pathway	6	0	100	High	1
-4.35927e+18	FALSE	High	IsMasterProteinCandidate	Q86XP3-2	Isoform 2 of ATP-dependent RNA helicase DDX42 OS=Homo sapiens OX=9606 GN=DDX42	0	9.615	6	5	5	5	819	90	7.75	11.18	5				Pf00270, Pf00271, Pf13307	11325	ENSG00000198231.12	17		DDX42			0	0	100	High	1
4.3951e+18	FALSE	High	None	A6NIW5	Peroxiredoxin 2, isoform CRA_a OS=Homo sapiens OX=9606 GN=PRDX2 PE=1 SV=2	0	9.549	21	3	6	3	136	15.1	6.13	14.46	3				Pf00578, Pf08534	7001	ENSG00000167815.11	19	Selenium Micronutrient Network	PRDX2			1	0	100	High	1
-2.23536e+18	FALSE	High	IsMasterProteinCandidate	Q13564-3	Isoform 3 of NEDD8-activating enzyme E1 regulatory subunit OS=Homo sapiens OX=9606 GN=NAE1	0	9.503	11	3	4	3	445	50.6	5.27	11.21	3					8883	ENSG00000159593.14	16	Alzheimers Disease	NAE1			1	0	100	High	1
-6.00326e+18	FALSE	High	IsMasterProteinCandidate	Q13564-2	Isoform 2 of NEDD8-activating enzyme E1 regulatory subunit OS=Homo sapiens OX=9606 GN=NAE1	0	9.503	9	3	4	3	528	59.4	5.24	11.21	3				Pf00899	8883	ENSG00000159593.14	16	Alzheimers Disease	NAE1			1	0	100	High	1
7.32277e+18	FALSE	High	IsMasterProtein	Q13564	NEDD8-activating enzyme E1 regulatory subunit OS=Homo sapiens OX=9606 GN=NAE1 PE=1 SV=1	0	9.503	9	3	4	3	534	60.2	5.4	11.21	3				Pf00899	8883	ENSG00000159593.14	16	Alzheimers Disease	NAE1	Alzheimer's disease	Neddylation	5	0	100	High	1
-8.87305e+18	FALSE	High	IsMasterProteinCandidate	Q13564-4	Isoform 4 of NEDD8-activating enzyme E1 regulatory subunit OS=Homo sapiens OX=9606 GN=NAE1	0	9.503	9	3	4	3	537	60.5	5.4	11.21	3				Pf00899	8883	ENSG00000159593.14	16	Alzheimers Disease	NAE1			1	0	100	High	1
3.07907e+18	FALSE	High	IsMasterProtein	P16403	Histone H1.2 OS=Homo sapiens OX=9606 GN=H1-2 PE=1 SV=2	0	9.443	23	4	4	4	213	21.4	10.93	8.02	4				Pf00538	3006	ENSG00000187837.3	6		HIST1H1C		Formation of Senescence-Associated Heterochromatin Foci (SAHF); Activation of DNA fragmentation factor	10	0	100	High	1	Met-loss+Acetyl [N-Term]
5.00984e+18	FALSE	High	None	P42167-3	Isoform Zeta of Lamina-associated polypeptide 2, isoforms beta/gamma OS=Homo sapiens OX=9606 GN=TMPO	0	9.427	12	2	3	0	248	27.4	8.48	8.75	2				Pf03020, Pf08198	7112	ENSG00000120802.13	12		TMPO			0	0	100	Not Found	2
6.21103e+17	FALSE	High	IsMasterProteinRejected	P12035	Keratin, type II cytoskeletal 3 OS=Homo sapiens OX=9606 GN=KRT3 PE=1 SV=3	0	9.422	3	3	6	0	628	64.4	6.48	14.7	3				Pf00038	3850	ENSG00000186442.7	12		KRT3		Formation of the cornified envelope	3	0		High	0
4.12865e+18	FALSE	High	IsMasterProteinCandidate	P46013-2	Isoform Short of Proliferation marker protein Ki-67 OS=Homo sapiens OX=9606 GN=MKI67	0	9.415	3	4	4	4	2896	319.2	9.51	10.62	4				Pf00498, Pf08065, Pf15276	4288	ENSG00000148773.13	10	Primary Focal Segmental Glomerulosclerosis FSGS	MKI67			1	0	100	High	1
-8.23982e+17	FALSE	High	IsMasterProtein	P46013	Proliferation marker protein Ki-67 OS=Homo sapiens OX=9606 GN=MKI67 PE=1 SV=2	0	9.415	3	4	4	4	3256	358.5	9.45	10.62	4				Pf00498, Pf08065, Pf15276	4288	ENSG00000148773.13	10	Primary Focal Segmental Glomerulosclerosis FSGS	MKI67			1	0	100	High	1
7.14555e+18	FALSE	High	IsMasterProteinCandidate	Q8NI36	WD repeat-containing protein 36 OS=Homo sapiens OX=9606 GN=WDR36 PE=1 SV=1	0	9.415	5	4	4	4	951	105.3	7.53	8.09	4				Pf00400, Pf04192	134430	ENSG00000134987.11	5		WDR36	Ribosome biogenesis in eukaryotes	Major pathway of rRNA processing in the nucleolus and cytosol; rRNA modification in the nucleus and cytosol	6	0	100	High	1
2.1639e+18	FALSE	High	IsMasterProtein	A0A0A0MTB8	WD repeat-containing protein 36 OS=Homo sapiens OX=9606 GN=WDR36 PE=1 SV=1	0	9.415	5	4	4	4	895	99.3	7.36	8.09	4				Pf00400, Pf04192		ENSG00000134987.11	5					0	0	100	High	1
-8.47483e+18	FALSE	High	IsMasterProtein	C9JPM4	ADP-ribosylation factor 4 (Fragment) OS=Homo sapiens OX=9606 GN=ARF4 PE=1 SV=1	0	9.39	33	3	3	1	127	14.5	8.12	10.12	3				Pf00025, Pf00071, Pf00503, Pf01926, Pf04670, Pf08477, Pf09439		ENSG00000168374.10	3					0	0	100	High	1
-4.63214e+18	FALSE	High	IsMasterProteinCandidate	P18085	ADP-ribosylation factor 4 OS=Homo sapiens OX=9606 GN=ARF4 PE=1 SV=3	0	9.39	23	3	3	1	180	20.5	7.14	10.12	3				Pf00025, Pf00071, Pf00503, Pf01926, Pf04670, Pf08477, Pf09439	378	ENSG00000168374.10	3		ARF4		COPI-dependent Golgi-to-ER retrograde traffic; VxPx cargo-targeting to cilium; COPI-mediated anterograde transport	15	0	100	High	1
4.57392e+18	FALSE	High	IsMasterProteinCandidate	Q8N5A0	Eukaryotic translation initiation factor 5B OS=Homo sapiens OX=9606 GN=EIF5B PE=1 SV=1	0	9.376	3	3	3	3	1220	138.7	5.47	8.48	3				Pf00009, Pf01926, Pf03144, Pf11987, Pf14578	9669		2	Translation Factors	EIF5B	RNA transport		2	0		High	1
7.67433e+18	FALSE	High	IsMasterProteinCandidate	A0A087WUT6	Eukaryotic translation initiation factor 5B OS=Homo sapiens OX=9606 GN=EIF5B PE=1 SV=1	0	9.376	3	3	3	3	1220	138.6	5.58	8.48	3				Pf00009, Pf01926, Pf03144, Pf11987, Pf14578		ENSG00000158417.10	2					0	0		High	1
6.27928e+17	FALSE	High	IsMasterProtein	O60841	Eukaryotic translation initiation factor 5B OS=Homo sapiens OX=9606 GN=EIF5B PE=1 SV=4	0	9.376	3	3	3	3	1220	138.7	5.49	8.48	3				Pf00009, Pf01926, Pf03144, Pf11987, Pf14578	9669	ENSG00000158417.10	2	Translation Factors	EIF5B	RNA transport	GTP hydrolysis and joining of the 60S ribosomal subunit	7	0		High	1
9.45585e+17	FALSE	High	IsMasterProteinCandidate	P43243	Matrin-3 OS=Homo sapiens OX=9606 GN=MATR3 PE=1 SV=2	0	9.374	8	4	4	4	847	94.6	6.25	8.47	4				Pf00076, Pf13893, Pf14259	9782	ENSG00000015479.18; ENSG00000280987.4	5		MATR3			0	0	100	High	1
-9.11096e+18	FALSE	High	IsMasterProtein	A8MXP9	Matrin-3 OS=Homo sapiens OX=9606 GN=MATR3 PE=1 SV=1	0	9.374	7	4	4	4	895	99.9	6.04	8.47	4				Pf13893, Pf14259		ENSG00000280987.4	5					0	0	100	High	1
-8.11392e+18	FALSE	High	None	H0YJH7	Lamina-associated polypeptide 2, isoforms beta/gamma (Fragment) OS=Homo sapiens OX=9606 GN=TMPO PE=1 SV=1	0	9.353	21	4	4	3	237	26.9	9.31	8.99	4				Pf03020		ENSG00000120802.13	12					0	0	100	High	1
8.8941e+18	FALSE	High	None	M0R2D3	Tubulin beta-4A chain (Fragment) OS=Homo sapiens OX=9606 GN=TUBB4A PE=1 SV=1	0	9.331	40	3	7	1	155	17.4	4.79	19.13	3				Pf00091		ENSG00000104833.11	19					0	0	100	High	1
-1.63032e+18	FALSE	High	IsMasterProtein	P62280	40S ribosomal protein S11 OS=Homo sapiens OX=9606 GN=RPS11 PE=1 SV=3	0	9.315	23	3	4	3	158	18.4	10.3	11.17	3				Pf00366	6205	ENSG00000142534.6	19	Cytoplasmic Ribosomal Proteins	RPS11	Ribosome	Peptide chain elongation; Eukaryotic Translation Termination; Viral mRNA Translation; Formation of the ternary complex, and subsequently, the 43S complex; L13a-mediated translational silencing of Ceruloplasmin expression; Selenocysteine synthesis; Nonsense Mediated Decay (NMD) independent of the Exon Junction Complex (EJC); Nonsense Mediated Decay (NMD) enhanced by the Exon Junction Complex (EJC)…	38	0	100	High	1
-5.61684e+18	FALSE	High	None	P05023-2	Isoform 2 of Sodium/potassium-transporting ATPase subunit alpha-1 OS=Homo sapiens OX=9606 GN=ATP1A1	0	9.308	6	4	4	4	681	74.1	6.02	10.76	4				Pf00122, Pf00690, Pf00702, Pf12710, Pf13246	476		1		ATP1A1			0	0	100	High	1
-3.00179e+18	FALSE	High	None	Q5SZX6	T-complex protein 1 subunit gamma (Fragment) OS=Homo sapiens OX=9606 GN=CCT3 PE=1 SV=1	0	9.259	17	3	3	3	276	30.7	6.93	9.25	3				Pf00118		ENSG00000163468.14	1					0	0		High	1
-6.70726e+18	FALSE	High	IsMasterProtein	F5H303	Nucleolar complex protein 4 homolog (Fragment) OS=Homo sapiens OX=9606 GN=NOC4L PE=1 SV=1	0	9.246	15	3	3	3	270	31.1	9.55	9.75	3						ENSG00000184967.6	12					0	0	100	High	1
-3.9507e+18	FALSE	High	IsMasterProteinCandidate	Q9BVI4	Nucleolar complex protein 4 homolog OS=Homo sapiens OX=9606 GN=NOC4L PE=1 SV=1	0	9.246	8	3	3	3	516	58.4	7.49	9.75	3				Pf03914, Pf14838	79050	ENSG00000184967.6	12		NOC4L		Major pathway of rRNA processing in the nucleolus and cytosol; rRNA modification in the nucleus and cytosol	5	0	100	High	1
-3.5781e+18	FALSE	High	None	Q01546	Keratin, type II cytoskeletal 2 oral OS=Homo sapiens OX=9606 GN=KRT76 PE=1 SV=2	0	9.223	4	3	7	1	638	65.8	8.12	15.22	3				Pf00038, Pf11559	51350	ENSG00000185069.2	12		KRT76		Formation of the cornified envelope	3	0	100	High	1
-4.60552e+18	FALSE	High	IsMasterProtein	Q9Y3U8	60S ribosomal protein L36 OS=Homo sapiens OX=9606 GN=RPL36 PE=1 SV=3	0	9.188	29	3	5	3	105	12.2	11.59	10.21	3				Pf01158	25873	ENSG00000130255.12	19	Cytoplasmic Ribosomal Proteins	RPL36	Ribosome	Peptide chain elongation; Eukaryotic Translation Termination; Viral mRNA Translation; L13a-mediated translational silencing of Ceruloplasmin expression; Nonsense Mediated Decay (NMD) independent of the Exon Junction Complex (EJC); Selenocysteine synthesis; Nonsense Mediated Decay (NMD) enhanced by the Exon Junction Complex (EJC); GTP hydrolysis and joining of the 60S ribosomal subunit; Major path…	34	0	100	High	1
-5.16006e+17	FALSE	High	IsMasterProtein	Q14566	DNA replication licensing factor MCM6 OS=Homo sapiens OX=9606 GN=MCM6 PE=1 SV=1	0	9.187	7	5	5	5	821	92.8	5.41	11.11	5				Pf00493, Pf01078, Pf07728, Pf14551	4175	ENSG00000076003.4	2	Cell Cycle; Retinoblastoma (RB) in Cancer; G1 to S cell cycle control; DNA Replication	MCM6	Cell cycle; DNA replication	M/G1 Transition; Assembly of the pre-replicative complex; Unwinding of DNA; Regulation of DNA replication; Activation of ATR in response to replication stress; Activation of the pre-replicative complex; Orc1 removal from chromatin; Removal of licensing factors from origins	26	0	100	High	1
-1.86054e+18	FALSE	High	IsMasterProtein	Q02413	Desmoglein-1 OS=Homo sapiens OX=9606 GN=DSG1 PE=1 SV=2	0	9.156	4	4	4	4	1049	113.7	5.03	9.42	4				Pf00028, Pf01049	1828	ENSG00000134760.5	18		DSG1	Staphylococcus aureus infection	Apoptotic cleavage of cell adhesion proteins; Formation of the cornified envelope; Neutrophil degranulation	12	0		High	1
1.05629e+18	FALSE	High	None	K7ESE1	Keratin, type I cytoskeletal 17 (Fragment) OS=Homo sapiens OX=9606 GN=KRT17 PE=1 SV=1	0	9.154	40	4	4	1	95	11	4.65	10.92	4				Pf00038		ENSG00000128422.15	17					0	0		High	1
-1.11138e+18	FALSE	High	None	H3BUN0	E3 ubiquitin-protein ligase RBBP6 (Fragment) OS=Homo sapiens OX=9606 GN=RBBP6 PE=1 SV=1	0	9.135	12	3	3	3	300	32.9	6.1	8.11	3				Pf00097, Pf00098, Pf08783, Pf13639, Pf13696, Pf13923		ENSG00000122257.18	16					0	0	100	High	1
-2.15874e+18	FALSE	High	IsMasterProteinCandidate	P29401	Transketolase OS=Homo sapiens OX=9606 GN=TKT PE=1 SV=3	0	9.121	3	1	2	1	623	67.8	7.66	9.84	1				Pf00456, Pf00676, Pf02775, Pf02779, Pf02780, Pf09364	7086	ENSG00000163931.15	3	Pentose Phosphate Pathway	TKT	Biosynthesis of amino acids; Pentose phosphate pathway; Metabolic pathways; Carbon metabolism	Insulin effects increased synthesis of Xylulose-5-Phosphate; Pentose phosphate pathway (hexose monophosphate shunt)	10	0	100	High	1
3.1258e+18	FALSE	High	IsMasterProteinCandidate	P29401-2	Isoform 2 of Transketolase OS=Homo sapiens OX=9606 GN=TKT	0	9.121	3	1	2	1	631	68.8	7.52	9.84	1				Pf00456, Pf00676, Pf02779, Pf02780	7086	ENSG00000163931.15	3	Pentose Phosphate Pathway	TKT			1	0	100	High	1
-7.74442e+18	FALSE	High	IsMasterProtein	A0A0B4J1R6	Transketolase OS=Homo sapiens OX=9606 GN=TKT PE=1 SV=1	0	9.121	4	1	2	1	457	49.9	7.91	9.84	1				Pf00456, Pf02779, Pf02780	7086	ENSG00000163931.15	3	Pentose Phosphate Pathway	TKT			1	0	100	High	1
8.17434e+18	FALSE	High	IsMasterProteinCandidate	E9PFF2	Transketolase OS=Homo sapiens OX=9606 GN=TKT PE=1 SV=1	0	9.121	6	1	2	1	334	36.4	7.77	9.84	1				Pf00456, Pf00676, Pf02775, Pf09364		ENSG00000163931.15	3					0	0	100	High	1
2.96573e+18	FALSE	High	None	P43246-2	Isoform 2 of DNA mismatch repair protein Msh2 OS=Homo sapiens OX=9606 GN=MSH2	0	9.104	6	4	4	4	868	97.3	5.76	10.46	4				Pf00488, Pf01624, Pf05188, Pf05190, Pf05192	4436	ENSG00000095002.13	2	Rac1/Pak1/p38/MMP-2 pathway; Mismatch repair	MSH2			2	0	100	High	1
4.5959e+18	FALSE	High	None	J3QSV6	Ribosomal L1 domain-containing protein 1 (Fragment) OS=Homo sapiens OX=9606 GN=RSL1D1 PE=1 SV=1	0	9.086	13	4	7	4	430	48.2	10.02	19.59	4				Pf00687		ENSG00000171490.12	16					0	0	100	High	1
-4.82759e+18	FALSE	High	None	J3QS96	60S ribosomal protein L17 (Fragment) OS=Homo sapiens OX=9606 GN=RPL17 PE=1 SV=1	0	9.083	30	4	7	4	138	15.9	10.52	17.46	4				Pf00237		ENSG00000265681.7	18					0	0	100	High	1
-4.79038e+18	FALSE	High	None	J3KRB3	60S ribosomal protein L17 (Fragment) OS=Homo sapiens OX=9606 GN=RPL17 PE=1 SV=3	0	9.083	32	4	7	4	129	14.9	10.39	17.46	4				Pf00237		ENSG00000265681.7	18					0	0	100	High	1
5.97633e+18	FALSE	High	None	A0A087WWH0	60S ribosomal protein L17 (Fragment) OS=Homo sapiens OX=9606 GN=RPL17 PE=1 SV=6	0	9.083	31	4	7	4	131	15.2	10.42	17.46	4				Pf00237		ENSG00000265681.7	18					0	0	100	High	1
5.74492e+18	FALSE	High	None	A0A2R8Y6H2	Cytoplasmic dynein 1 heavy chain 1 (Fragment) OS=Homo sapiens OX=9606 GN=DYNC1H1 PE=1 SV=1	0	9.06	3	4	4	4	1400	160.8	6.7	8.82	4												0	0	100	High	1
7.71339e+17	FALSE	High	None	K7EJP1	ATP synthase subunit alpha, mitochondrial (Fragment) OS=Homo sapiens OX=9606 GN=ATP5F1A PE=1 SV=8	0	9.046	26	3	4	3	144	15.3	5.66	10.22	3				Pf02874		ENSG00000152234.15	18					0	0	100	High	1
8.10942e+18	FALSE	High	None	K7EQH4	ATP synthase subunit alpha, mitochondrial (Fragment) OS=Homo sapiens OX=9606 GN=ATP5F1A PE=1 SV=1	0	9.046	33	3	4	3	111	11.7	4.59	10.22	3				Pf02874		ENSG00000152234.15	18					0	0	100	High	1
8.15507e+17	FALSE	High	None	C9J9M4	26S proteasome non-ATPase regulatory subunit 1 (Fragment) OS=Homo sapiens OX=9606 GN=PSMD1 PE=1 SV=1	0	8.997	26	4	4	4	203	23.1	5.05	11.69	4						ENSG00000173692.12	2					0	0	100	High	1
9.83713e+17	FALSE	High	IsMasterProtein	O00264	Membrane-associated progesterone receptor component 1 OS=Homo sapiens OX=9606 GN=PGRMC1 PE=1 SV=3	0	8.994	20	4	4	4	195	21.7	4.7	7.06	4				Pf00173	10857	ENSG00000101856.9	X		PGRMC1		Neutrophil degranulation	3	0	100	High	1
-6.95456e+18	FALSE	High	None	G3V5D9	DNA-(apurinic or apyrimidinic site) lyase (Fragment) OS=Homo sapiens OX=9606 GN=APEX1 PE=1 SV=8	0	8.981	44	3	4	3	107	11.7	7.8	12.23	3				Pf03372		ENSG00000100823.11	14	Spinal Cord Injury				1	0	100	High	1
4.01078e+18	FALSE	High	IsMasterProtein	Q15427	Splicing factor 3B subunit 4 OS=Homo sapiens OX=9606 GN=SF3B4 PE=1 SV=1	0	8.972	10	3	3	3	424	44.4	8.56	8.04	3				Pf00076, Pf13893, Pf14259	10262	ENSG00000143368.9	1	mRNA Processing	SF3B4	Spliceosome	mRNA Splicing - Major Pathway; mRNA Splicing - Minor Pathway	7	0	100	High	1	Met-loss+Acetyl [N-Term]
7.30537e+18	FALSE	High	None	K7EKN2	Beta-enolase (Fragment) OS=Homo sapiens OX=9606 GN=ENO3 PE=1 SV=1	0	8.957	8	1	2	0	212	22.5	8.82	8.09	1				Pf00113, Pf03952		ENSG00000108515.17	17					0	0	100	Not Found	2
7.9856e+18	FALSE	High	None	F5H1C3	Gamma-enolase (Fragment) OS=Homo sapiens OX=9606 GN=ENO2 PE=1 SV=1	0	8.957	17	1	2	0	103	11.2	5.03	8.09	1				Pf03952		ENSG00000111674.8	12					0	0	100	Not Found	2
-1.04754e+18	FALSE	High	None	P09104	Gamma-enolase OS=Homo sapiens OX=9606 GN=ENO2 PE=1 SV=3	0	8.957	4	1	2	0	434	47.2	5.03	8.09	1				Pf00113, Pf03952, Pf13378	2026	ENSG00000111674.8	12	Glycolysis and Gluconeogenesis	ENO2	Metabolic pathways; Glycolysis / Gluconeogenesis; Biosynthesis of amino acids; Carbon metabolism; RNA degradation; HIF-1 signaling pathway	Gluconeogenesis; Glycolysis	12	0	100	Not Found	2
-6.04922e+18	FALSE	High	None	K7EPM1	Beta-enolase (Fragment) OS=Homo sapiens OX=9606 GN=ENO3 PE=1 SV=1	0	8.957	9	1	2	0	196	20.9	8.88	8.09	1				Pf00113, Pf03952		ENSG00000108515.17	17					0	0	100	Not Found	2
-6.31673e+18	FALSE	High	None	E5RI09	Beta-enolase (Fragment) OS=Homo sapiens OX=9606 GN=ENO3 PE=1 SV=1	0	8.957	12	1	2	0	148	15.8	8.62	8.09	1				Pf03952		ENSG00000108515.17	17					0	0	100	Not Found	2
4.94743e+18	FALSE	High	None	E5RG95	Beta-enolase (Fragment) OS=Homo sapiens OX=9606 GN=ENO3 PE=1 SV=1	0	8.957	12	1	2	0	154	16.4	8.62	8.09	1				Pf03952		ENSG00000108515.17	17					0	0	100	Not Found	2
-3.01026e+18	FALSE	High	None	P09104-2	Isoform 2 of Gamma-enolase OS=Homo sapiens OX=9606 GN=ENO2	0	8.957	5	1	2	0	391	42.7	5.12	8.09	1				Pf00113, Pf03952, Pf13378	2026	ENSG00000111674.8	12	Glycolysis and Gluconeogenesis	ENO2			1	0	100	Not Found	2
-7.22578e+18	FALSE	High	None	F5H0C8	Gamma-enolase OS=Homo sapiens OX=9606 GN=ENO2 PE=1 SV=1	0	8.957	6	1	2	0	315	34.7	4.87	8.09	1				Pf00113, Pf03952, Pf13378		ENSG00000111674.8	12					0	0	100	Not Found	2
-2.80588e+18	FALSE	High	None	E5RGZ4	Beta-enolase (Fragment) OS=Homo sapiens OX=9606 GN=ENO3 PE=1 SV=1	0	8.957	6	1	2	0	283	30.4	7.14	8.09	1				Pf00113, Pf03952		ENSG00000108515.17	17					0	0	100	Not Found	2
-7.04007e+18	FALSE	High	None	A0A3B3IS58	Keratin, type I cytoskeletal 17 (Fragment) OS=Homo sapiens OX=9606 GN=KRT17 PE=1 SV=1	0	8.909	24	3	6	1	98	11.3	8.91	16.48	3												0	0		High	1
-6.80849e+18	FALSE	High	None	G3V2A3	Tubulin beta chain (Fragment) OS=Homo sapiens OX=9606 GN=TUBB3 PE=1 SV=1	0	8.904	15	2	12	0	189	20.6	5.17	42.91	2				Pf00091		ENSG00000258947.6	16					0	0	100	Not Found	2
-3.91059e+18	FALSE	High	IsMasterProteinCandidate	P84077	ADP-ribosylation factor 1 OS=Homo sapiens OX=9606 GN=ARF1 PE=1 SV=2	0	8.898	23	3	3	1	181	20.7	6.8	9.56	3				Pf00025, Pf00071, Pf00503, Pf01926, Pf04670, Pf08477, Pf09439	375	ENSG00000143761.15	1	Cell Cycle; Insulin Signaling	ARF1	Vibrio cholerae infection; Legionellosis; Endocytosis; Phospholipase D signaling pathway	COPI-dependent Golgi-to-ER retrograde traffic; Gene and protein expression by JAK-STAT signaling after Interleukin-12 stimulation; Intra-Golgi traffic; Nef Mediated CD4 Down-regulation; Golgi Associated Vesicle Biogenesis; Lysosome Vesicle Biogenesis; Synthesis of PIPs at the Golgi membrane; Synthesis of PIPs at the plasma membrane; COPI-mediated anterograde transport; MHC class II antigen presen…	42	0	100	High	1
-7.51579e+18	FALSE	High	IsMasterProtein	P61204	ADP-ribosylation factor 3 OS=Homo sapiens OX=9606 GN=ARF3 PE=1 SV=2	0	8.898	23	3	3	1	181	20.6	7.43	9.56	3				Pf00025, Pf00071, Pf00503, Pf01926, Pf04670, Pf08477, Pf09439	377	ENSG00000134287.9	12		ARF3	Endocytosis	Synthesis of PIPs at the Golgi membrane; COPI-dependent Golgi-to-ER retrograde traffic; COPI-mediated anterograde transport	17	1	100	High	1
6.60473e+18	FALSE	High	IsMasterProteinCandidate	P84085	ADP-ribosylation factor 5 OS=Homo sapiens OX=9606 GN=ARF5 PE=1 SV=2	0	8.898	23	3	3	1	180	20.5	6.79	9.56	3				Pf00025, Pf00071, Pf00503, Pf01926, Pf04670, Pf08477, Pf09439	381	ENSG00000004059.10	7		ARF5	Endocytosis	COPI-dependent Golgi-to-ER retrograde traffic; COPI-mediated anterograde transport	12	0	100	High	1
1.96583e+18	FALSE	High	IsMasterProteinCandidate	C9J1Z8	ADP-ribosylation factor 5 (Fragment) OS=Homo sapiens OX=9606 GN=ARF5 PE=1 SV=1	0	8.898	28	3	3	1	150	17.1	7.34	9.56	3				Pf00025, Pf00071, Pf00503, Pf01926, Pf04670, Pf08477, Pf09439		ENSG00000004059.10	7					0	0	100	High	1
-1.69181e+16	FALSE	High	IsMasterProtein	P51149	Ras-related protein Rab-7a OS=Homo sapiens OX=9606 GN=RAB7A PE=1 SV=1	0	8.895	18	3	4	3	207	23.5	6.7	10.64	3				Pf00025, Pf00071, Pf01926, Pf04670, Pf07728, Pf08477	7879	ENSG00000075785.12	3		RAB7A	Phagosome; Endocytosis; Tuberculosis; Salmonella infection; Amoebiasis	TBC/RABGAPs; Neutrophil degranulation; MHC class II antigen presentation; RAB GEFs exchange GTP for GDP on RABs; RAB geranylgeranylation	18	0	100	High	1
1.4858e+18	FALSE	High	IsMasterProtein	J3KTA4	Probable ATP-dependent RNA helicase DDX5 OS=Homo sapiens OX=9606 GN=DDX5 PE=1 SV=1	0	8.881	6	4	4	3	614	69	8.85	9.62	4				Pf00270, Pf00271, Pf08061	1655	ENSG00000108654.13	17		DDX5			0	1	100	High	1
5.33568e+18	FALSE	High	IsMasterProteinCandidate	P17844	Probable ATP-dependent RNA helicase DDX5 OS=Homo sapiens OX=9606 GN=DDX5 PE=1 SV=1	0	8.881	6	4	4	3	614	69.1	8.92	9.62	4				Pf00270, Pf00271, Pf08061	1655	ENSG00000108654.13	17		DDX5	Proteoglycans in cancer; Transcriptional misregulation in cancer; Spliceosome	mRNA Splicing - Major Pathway	7	0	100	High	1
-4.97673e+18	FALSE	High	IsMasterProteinCandidate	P17844-2	Isoform 2 of Probable ATP-dependent RNA helicase DDX5 OS=Homo sapiens OX=9606 GN=DDX5	0	8.881	7	4	4	3	535	60.5	9.07	9.62	4				Pf00270, Pf00271, Pf08061	1655	ENSG00000108654.13	17		DDX5			0	0	100	High	1
8.25981e+17	FALSE	High	None	A8MUD9	60S ribosomal protein L7 OS=Homo sapiens OX=9606 GN=RPL7 PE=1 SV=1	0	8.867	19	4	5	4	208	24.4	10.67	12.23	4				Pf00327, Pf08079	6129	ENSG00000147604.13	8	Cytoplasmic Ribosomal Proteins	RPL7			1	0	100	High	1
5.09471e+18	FALSE	High	IsMasterProtein	P61313	60S ribosomal protein L15 OS=Homo sapiens OX=9606 GN=RPL15 PE=1 SV=2	0	8.861	19	4	5	4	204	24.1	11.62	12.31	4				Pf00827	6138	ENSG00000174748.18	3	Cytoplasmic Ribosomal Proteins	RPL15	Ribosome	Peptide chain elongation; Eukaryotic Translation Termination; Viral mRNA Translation; L13a-mediated translational silencing of Ceruloplasmin expression; Nonsense Mediated Decay (NMD) independent of the Exon Junction Complex (EJC); Selenocysteine synthesis; Nonsense Mediated Decay (NMD) enhanced by the Exon Junction Complex (EJC); GTP hydrolysis and joining of the 60S ribosomal subunit; Major path…	34	0		High	1
-2.17998e+18	FALSE	High	None	K7EPJ9	Keratin, type I cytoskeletal 17 (Fragment) OS=Homo sapiens OX=9606 GN=KRT17 PE=1 SV=1	0	8.852	19	5	19	1	231	24.9	4.92	37.93	5				Pf00038		ENSG00000128422.15	17					0	0	100	High	1
-6.84043e+18	FALSE	High	IsMasterProtein	E9PKG1	Protein arginine N-methyltransferase 1 OS=Homo sapiens OX=9606 GN=PRMT1 PE=1 SV=1	0	8.838	12	4	4	4	325	37.7	6.15	10.08	4				Pf05175, Pf06325, Pf08241, Pf12847, Pf13649, Pf13847		ENSG00000126457.21	19					0	0	100	High	1
-3.69466e+17	FALSE	High	IsMasterProteinCandidate	Q99873-2	Isoform 2 of Protein arginine N-methyltransferase 1 OS=Homo sapiens OX=9606 GN=PRMT1	0	8.838	12	4	4	4	347	39.9	5.6	10.08	4				Pf05175, Pf06325, Pf08241, Pf12847, Pf13649, Pf13847	3276		19	Energy Metabolism; mRNA Processing; Tryptophan metabolism; Interferon type I signaling pathways	PRMT1			4	0	100	High	1
-4.15614e+18	FALSE	High	IsMasterProteinCandidate	Q99873-3	Isoform 3 of Protein arginine N-methyltransferase 1 OS=Homo sapiens OX=9606 GN=PRMT1	0	8.838	11	4	4	4	353	40.5	5.5	10.08	4												0	0	100	High	1
-1.08025e+17	FALSE	High	IsMasterProteinCandidate	Q99873	Protein arginine N-methyltransferase 1 OS=Homo sapiens OX=9606 GN=PRMT1 PE=1 SV=3	0	8.838	11	4	4	4	371	42.4	5.35	10.08	4												0	0	100	High	1
1.73779e+18	FALSE	High	IsMasterProtein	P12277	Creatine kinase B-type OS=Homo sapiens OX=9606 GN=CKB PE=1 SV=1	0	8.834	9	3	3	3	381	42.6	5.59	8.03	3				Pf00217, Pf02807	1152	ENSG00000166165.12	14	Urea cycle and metabolism of amino groups	CKB	Metabolic pathways; Arginine and proline metabolism	Creatine metabolism	7	0	100	High	1
6.48305e+18	FALSE	High	None	G3V5W4	Tubulin beta-3 chain OS=Homo sapiens OX=9606 GN=TUBB3 PE=1 SV=1	0	8.805	33	2	3	2	97	10.8	5.35	8.69	2				Pf00091, Pf10644		ENSG00000258947.6	16					0	0	100	High	1
-8.94577e+18	FALSE	High	None	G3V2R8	HCG1983504, isoform CRA_e OS=Homo sapiens OX=9606 GN=TUBB3 PE=1 SV=1	0	8.805	27	2	3	2	118	13.6	6.27	8.69	2				Pf00091, Pf10644		ENSG00000258947.6	16					0	0	100	High	1
7.46743e+18	FALSE	High	None	G3V3R4	HCG1983504, isoform CRA_c OS=Homo sapiens OX=9606 GN=TUBB3 PE=1 SV=1	0	8.805	22	2	3	2	148	16.4	7.02	8.69	2				Pf00091, Pf10644		ENSG00000258947.6	16					0	0	100	High	1
1.48421e+18	FALSE	High	None	G3V2N6	HCG1983504, isoform CRA_d OS=Homo sapiens OX=9606 GN=TUBB3 PE=1 SV=1	0	8.805	20	2	3	2	164	18.3	5.19	8.69	2				Pf00091, Pf10644		ENSG00000258947.6	16					0	0	100	High	1
-3.50905e+18	FALSE	High	IsMasterProtein	Q04917	14-3-3 protein eta OS=Homo sapiens OX=9606 GN=YWHAH PE=1 SV=4	0	8.795	13	3	4	1	246	28.2	4.84	9.55	3				Pf00244	7533	ENSG00000128245.14	22	Cell Cycle; Myometrial Relaxation and Contraction Pathways; Calcium Regulation in the Cardiac Cell; Sudden Infant Death Syndrome (SIDS) Susceptibility Pathways	YWHAH	Viral carcinogenesis; PI3K-Akt signaling pathway; Hippo signaling pathway; Cell cycle; Epstein-Barr virus infection; Oocyte meiosis	Translocation of GLUT4 to the plasma membrane; Chk1/Chk2(Cds1) mediated inactivation of Cyclin B:Cdk1 complex; TP53 Regulates Metabolic Genes; Activation of BAD and translocation to mitochondria ; RHO GTPases activate PKNs	32	0		High	1
-3.66146e+18	FALSE	High	IsMasterProtein	Q96AG4	Leucine-rich repeat-containing protein 59 OS=Homo sapiens OX=9606 GN=LRRC59 PE=1 SV=1	0	8.778	17	4	4	4	307	34.9	9.57	7.96	4				Pf12799, Pf13855	55379	ENSG00000108829.9	17		LRRC59			0	0	100	High	1
6.57401e+18	FALSE	High	None	P40227-2	Isoform 2 of T-complex protein 1 subunit zeta OS=Homo sapiens OX=9606 GN=CCT6A	0	8.773	9	5	6	5	486	53.3	7.27	13.66	5				Pf00118, Pf05504	908	ENSG00000146731.10	7		CCT6A			0	0	100	High	1
-8.92652e+18	FALSE	High	IsMasterProtein	A6PVX3	26S proteasome non-ATPase regulatory subunit 4 (Fragment) OS=Homo sapiens OX=9606 GN=PSMD4 PE=1 SV=1	0	8.76	16	3	4	3	203	21.8	7.11	10.95	3				Pf13519	5710	ENSG00000159352.15	1	Proteasome Degradation; Parkin-Ubiquitin Proteasomal System pathway	PSMD4			2	0	100	High	1
-4.96857e+18	FALSE	High	IsMasterProteinCandidate	P55036	26S proteasome non-ATPase regulatory subunit 4 OS=Homo sapiens OX=9606 GN=PSMD4 PE=1 SV=1	0	8.76	9	3	4	3	377	40.7	4.79	10.95	3				Pf02809, Pf04056, Pf13519	5710	ENSG00000159352.15	1	Proteasome Degradation; Parkin-Ubiquitin Proteasomal System pathway	PSMD4	Epstein-Barr virus infection; Proteasome	Regulation of RAS by GAPs; CDT1 association with the CDC6:ORC:origin complex; Downstream TCR signaling; UCH proteinases; NIK-->noncanonical NF-kB signaling; Hh mutants that don't undergo autocatalytic processing are degraded by ERAD; SCF-beta-TrCP mediated degradation of Emi1; Cross-presentation of soluble exogenous antigens (endosomes); Separation of Sister Chromatids; Vpu mediated degradation o…	152	0	100	High	1
-4.86239e+18	FALSE	High	IsMasterProteinCandidate	P55036-2	Isoform Rpn10E of 26S proteasome non-ATPase regulatory subunit 4 OS=Homo sapiens OX=9606 GN=PSMD4	0	8.76	12	3	4	3	268	28.6	6.09	10.95	3				Pf04056, Pf13519	5710		1	Proteasome Degradation; Parkin-Ubiquitin Proteasomal System pathway	PSMD4			2	0	100	High	1
2.12214e+18	FALSE	High	IsMasterProteinCandidate	Q5VWC4	26S proteasome non-ATPase regulatory subunit 4 OS=Homo sapiens OX=9606 GN=PSMD4 PE=1 SV=1	0	8.76	9	3	4	3	380	41.1	4.81	10.95	3				Pf02809, Pf04056, Pf13519	5710	ENSG00000159352.15	1	Proteasome Degradation; Parkin-Ubiquitin Proteasomal System pathway	PSMD4			2	0	100	High	1
7.07224e+18	FALSE	High	None	K7EQR9	Interleukin enhancer-binding factor 3 (Fragment) OS=Homo sapiens OX=9606 GN=ILF3 PE=1 SV=1	0	8.712	23	3	4	3	180	19.6	8.27	8.41	3				Pf07528		ENSG00000129351.17	19					0	0	100	High	1
-4.90256e+18	FALSE	High	None	C9J2C0	Tubulin alpha chain (Fragment) OS=Homo sapiens OX=9606 GN=TUBA8 PE=1 SV=1	0	8.689	9	3	3	3	467	52	5.31	11.12	3				Pf00091, Pf03953		ENSG00000183785.14	22					0	0	100	High	1
1.56769e+18	FALSE	High	None	Q9NY65	Tubulin alpha-8 chain OS=Homo sapiens OX=9606 GN=TUBA8 PE=1 SV=1	0	8.689	10	3	3	3	449	50.1	5.06	11.12	3				Pf00091, Pf03953	51807; 1962	ENSG00000183785.14	22; 3	Pathogenic Escherichia coli infection; Parkin-Ubiquitin Proteasomal System pathway; Mitochondrial LC-Fatty Acid Beta-Oxidation	TUBA8; EHHADH	Phagosome; Pathogenic Escherichia coli infection; Apoptosis; Gap junction	COPI-independent Golgi-to-ER retrograde traffic; COPI-dependent Golgi-to-ER retrograde traffic; Carboxyterminal post-translational modifications of tubulin; Cilium Assembly; Recruitment of NuMA to mitotic centrosomes; Translocation of GLUT4 to the plasma membrane; Microtubule-dependent trafficking of connexons from Golgi to the plasma membrane; Separation of Sister Chromatids; COPI-mediated anter…	63	0	100	High	1
8.18271e+18	FALSE	High	None	Q9NY65-2	Isoform 2 of Tubulin alpha-8 chain OS=Homo sapiens OX=9606 GN=TUBA8	0	8.689	11	3	3	3	383	42.9	5.08	11.12	3				Pf00091, Pf03953	51807; 1962	ENSG00000183785.14	22; 3	Pathogenic Escherichia coli infection; Parkin-Ubiquitin Proteasomal System pathway; Mitochondrial LC-Fatty Acid Beta-Oxidation	TUBA8; EHHADH			3	0	100	High	1
-1.6294e+18	FALSE	High	None	A0A087X2F8	Acetyl-CoA carboxylase 1 OS=Homo sapiens OX=9606 GN=ACACA PE=1 SV=1	0	8.682	45	2	2	2	84	9	4.36	7.13	2						ENSG00000278540.4; ENSG00000275176.4	17; CHR_HSCHR17_7_CTG4	Sterol Regulatory Element-Binding Proteins (SREBP) signalling; Mesodermal Commitment Pathway; Focal Adhesion-PI3K-Akt-mTOR-signaling pathway; Leptin and adiponectin				4	0	100	High	1	Acetyl [N-Term]
4.97309e+17	FALSE	High	None	A0A087X126	Acetyl-CoA carboxylase 1 OS=Homo sapiens OX=9606 GN=ACACA PE=1 SV=1	0	8.682	34	2	2	2	112	12	4.91	7.13	2						ENSG00000278540.4; ENSG00000275176.4	17; CHR_HSCHR17_7_CTG4	Sterol Regulatory Element-Binding Proteins (SREBP) signalling; Mesodermal Commitment Pathway; Focal Adhesion-PI3K-Akt-mTOR-signaling pathway; Leptin and adiponectin	LOC100134390			4	0	100	High	1	Acetyl [N-Term]
9.11705e+18	FALSE	High	IsMasterProteinCandidate	Q6FI13	Histone H2A type 2-A OS=Homo sapiens OX=9606 GN=HIST2H2AA3 PE=1 SV=3	0	8.665	27	3	6	1	130	14.1	10.9	14.76	3				Pf00125, Pf00808	723790; 8337	ENSG00000203812.2; ENSG00000272196.2	1		HIST2H2AA4; HIST2H2AA3	Alcoholism; Systemic lupus erythematosus	SIRT1 negatively regulates rRNA expression; UCH proteinases; RMTs methylate histone arginines; Activation of anterior HOX genes in hindbrain development during early embryogenesis; NoRC negatively regulates rRNA expression; Meiotic synapsis; Transcriptional regulation by small RNAs; Meiotic recombination; PRC2 methylates histones and DNA; HDACs deacetylate histones; Formation of the beta-catenin:…	66	0	100	High	1
-6.20764e+18	FALSE	High	IsMasterProteinCandidate	Q93077	Histone H2A type 1-C OS=Homo sapiens OX=9606 GN=HIST1H2AC PE=1 SV=3	0	8.665	27	3	6	1	130	14.1	11.05	14.76	3				Pf00125, Pf00808	8334	ENSG00000180573.9	6		HIST1H2AC	Systemic lupus erythematosus; Alcoholism	SIRT1 negatively regulates rRNA expression; UCH proteinases; RMTs methylate histone arginines; Activation of anterior HOX genes in hindbrain development during early embryogenesis; NoRC negatively regulates rRNA expression; Meiotic synapsis; Transcriptional regulation by small RNAs; Meiotic recombination; PRC2 methylates histones and DNA; HDACs deacetylate histones; Formation of the beta-catenin:…	66	0	100	High	1
4.80018e+18	FALSE	High	IsMasterProteinCandidate	P20671	Histone H2A type 1-D OS=Homo sapiens OX=9606 GN=H2AC7 PE=1 SV=2	0	8.665	27	3	6	1	130	14.1	10.9	14.76	3				Pf00125	3013	ENSG00000196866.2	6		HIST1H2AD	Alcoholism; Systemic lupus erythematosus	SIRT1 negatively regulates rRNA expression; UCH proteinases; RMTs methylate histone arginines; Activation of anterior HOX genes in hindbrain development during early embryogenesis; NoRC negatively regulates rRNA expression; Meiotic synapsis; Transcriptional regulation by small RNAs; Meiotic recombination; PRC2 methylates histones and DNA; HDACs deacetylate histones; Formation of the beta-catenin:…	66	0	100	High	1
-3.82007e+18	FALSE	High	IsMasterProteinCandidate	Q99878	Histone H2A type 1-J OS=Homo sapiens OX=9606 GN=H2AC14 PE=1 SV=3	0	8.665	27	3	6	1	128	13.9	10.89	14.76	3				Pf00125, Pf00808	8331; 8330	ENSG00000276368.1	6		HIST1H2AJ; HIST1H2AK	Alcoholism; Systemic lupus erythematosus	SIRT1 negatively regulates rRNA expression; UCH proteinases; RMTs methylate histone arginines; Activation of anterior HOX genes in hindbrain development during early embryogenesis; NoRC negatively regulates rRNA expression; Meiotic synapsis; Transcriptional regulation by small RNAs; Meiotic recombination; PRC2 methylates histones and DNA; HDACs deacetylate histones; Formation of the beta-catenin:…	66	0	100	High	1
-7.55859e+18	FALSE	High	IsMasterProteinCandidate	P04908	Histone H2A type 1-B/E OS=Homo sapiens OX=9606 GN=H2AC4 PE=1 SV=2	0	8.665	27	3	6	1	130	14.1	11.05	14.76	3				Pf00125, Pf00808	8335; 3012	ENSG00000277075.2; ENSG00000278463.1	6	Proteasome Degradation	HIST1H2AB; HIST1H2AE	Alcoholism; Systemic lupus erythematosus	SIRT1 negatively regulates rRNA expression; UCH proteinases; RMTs methylate histone arginines; Activation of anterior HOX genes in hindbrain development during early embryogenesis; NoRC negatively regulates rRNA expression; Meiotic synapsis; Transcriptional regulation by small RNAs; Meiotic recombination; PRC2 methylates histones and DNA; HDACs deacetylate histones; Formation of the beta-catenin:…	67	0	100	High	1
-9.08255e+18	FALSE	High	IsMasterProtein	Q16777	Histone H2A type 2-C OS=Homo sapiens OX=9606 GN=HIST2H2AC PE=1 SV=4	0	8.665	27	3	6	1	129	14	10.9	14.76	3				Pf00125, Pf00808	8338	ENSG00000184260.5	1		HIST2H2AC	Systemic lupus erythematosus; Alcoholism	SIRT1 negatively regulates rRNA expression; UCH proteinases; RMTs methylate histone arginines; Activation of anterior HOX genes in hindbrain development during early embryogenesis; NoRC negatively regulates rRNA expression; Meiotic synapsis; Transcriptional regulation by small RNAs; Meiotic recombination; PRC2 methylates histones and DNA; HDACs deacetylate histones; Formation of the beta-catenin:…	66	0	100	High	1
-9.04164e+18	FALSE	High	IsMasterProteinCandidate	Q7L7L0	Histone H2A type 3 OS=Homo sapiens OX=9606 GN=HIST3H2A PE=1 SV=3	0	8.665	27	3	6	1	130	14.1	11.05	14.76	3				Pf00125, Pf00808	92815	ENSG00000181218.5	1		HIST3H2A	Alcoholism; Systemic lupus erythematosus	HDACs deacetylate histones; HATs acetylate histones; UCH proteinases; Ub-specific processing proteases; RMTs methylate histone arginines; Metalloprotease DUBs	13	0	100	High	1
-2.51972e+18	FALSE	High	IsMasterProteinCandidate	Q96KK5	Histone H2A type 1-H OS=Homo sapiens OX=9606 GN=HIST1H2AH PE=1 SV=3	0	8.665	27	3	6	1	128	13.9	10.89	14.76	3				Pf00125, Pf00808	85235	ENSG00000274997.1	6		HIST1H2AH	Systemic lupus erythematosus; Alcoholism	HDACs deacetylate histones; HATs acetylate histones; UCH proteinases; Ub-specific processing proteases; RMTs methylate histone arginines; Metalloprotease DUBs	13	0	100	High	1
7.62066e+18	FALSE	High	IsMasterProteinCandidate	P0C0S8	Histone H2A type 1 OS=Homo sapiens OX=9606 GN=H2AC11 PE=1 SV=2	0	8.665	27	3	6	1	130	14.1	10.9	14.76	3				Pf00125, Pf00808	8969; 8336; 8329; 8330; 8332	ENSG00000276903.1; ENSG00000275221.1; ENSG00000278677.1; ENSG00000196787.3; ENSG00000196747.4	6	Pathways Affected in Adenoid Cystic Carcinoma	HIST1H2AG; HIST1H2AM; HIST1H2AI; HIST1H2AK; HIST1H2AL	Systemic lupus erythematosus; Alcoholism	HDACs deacetylate histones; HATs acetylate histones; UCH proteinases; Ub-specific processing proteases; RMTs methylate histone arginines; Metalloprotease DUBs	14	0	100	High	1
2.55836e+18	FALSE	High	IsMasterProteinCandidate	Q9BTM1	Histone H2A.J OS=Homo sapiens OX=9606 GN=H2AFJ PE=1 SV=1	0	8.665	27	3	6	1	129	14	10.9	14.76	3				Pf00125, Pf00808	55766	ENSG00000246705.4	12		H2AFJ	Systemic lupus erythematosus; Alcoholism	SIRT1 negatively regulates rRNA expression; RMTs methylate histone arginines; Activation of anterior HOX genes in hindbrain development during early embryogenesis; NoRC negatively regulates rRNA expression; Meiotic synapsis; Transcriptional regulation by small RNAs; Meiotic recombination; PRC2 methylates histones and DNA; Formation of the beta-catenin:TCF transactivating complex; DNA methylation;…	57	0	100	High	1
-5.37293e+18	FALSE	High	IsMasterProtein	Q15046	Lysine--tRNA ligase OS=Homo sapiens OX=9606 GN=KARS1 PE=1 SV=3	0	8.659	8	3	3	3	597	68	6.35	11.75	3				Pf00152, Pf00587, Pf01336	3735	ENSG00000065427.14	16		KARS	Aminoacyl-tRNA biosynthesis	Mitochondrial tRNA aminoacylation; Cytosolic tRNA aminoacylation; SeMet incorporation into proteins	10	0	100	High	1
-7.32441e+18	FALSE	High	IsMasterProteinCandidate	Q15046-2	Isoform Mitochondrial of Lysine--tRNA ligase OS=Homo sapiens OX=9606 GN=KARS1	0	8.659	8	3	3	3	625	71.5	6.81	11.75	3				Pf00152, Pf00587, Pf01336	3735	ENSG00000065427.14	16		KARS			0	0	100	High	1
-1.72634e+17	FALSE	High	IsMasterProtein	H3BVG0	Nuclear pore complex protein Nup93 OS=Homo sapiens OX=9606 GN=NUP93 PE=1 SV=1	0	8.658	6	5	6	5	880	99.5	5.73	13.2	5				Pf04097		ENSG00000102900.12	16					0	0	100	High	1
8.83545e+18	FALSE	High	IsMasterProteinCandidate	Q8N1F7	Nuclear pore complex protein Nup93 OS=Homo sapiens OX=9606 GN=NUP93 PE=1 SV=2	0	8.658	6	5	6	5	819	93.4	5.72	13.2	5				Pf04097	9688	ENSG00000102900.12	16		NUP93	RNA transport	Rev-mediated nuclear export of HIV RNA; ISG15 antiviral mechanism; NEP/NS2 Interacts with the Cellular Export Machinery; tRNA processing in the nucleus; Transcriptional regulation by small RNAs; Nuclear Pore Complex (NPC) Disassembly; Regulation of Glucokinase by Glucokinase Regulatory Protein; Vpr-mediated nuclear import of PICs; Regulation of HSF1-mediated heat shock response; snRNP Assembly; S…	64	0	100	High	1
-4.02687e+18	FALSE	High	None	B0QY90	Eukaryotic translation initiation factor 3 subunit L OS=Homo sapiens OX=9606 GN=EIF3L PE=1 SV=1	0	8.651	10	4	5	4	466	55.1	8.95	10.2	4				Pf10255	51386	ENSG00000100129.17	22		EIF3L			0	0	100	High	1
2.36719e+18	FALSE	High	None	S4R398	Transportin-1 (Fragment) OS=Homo sapiens OX=9606 GN=TNPO1 PE=1 SV=1	0	8.635	16	3	3	3	193	22.1	5.9	7.13	3				Pf13513		ENSG00000083312.17	5					0	0	100	High	1
-3.86545e+18	FALSE	High	None	A0A2R8Y488	Elongation factor 1-alpha 2 (Fragment) OS=Homo sapiens OX=9606 GN=EEF1A2 PE=1 SV=1	0	8.585	16	2	9	2	173	19.2	7.97	12.77	2												0	0	100	High	1
-2.6659e+18	FALSE	High	None	A0A2R8Y660	Elongation factor 1-alpha 2 (Fragment) OS=Homo sapiens OX=9606 GN=EEF1A2 PE=1 SV=1	0	8.585	18	2	9	2	152	16.7	8.69	12.77	2												0	0	100	High	1
-2.83683e+18	FALSE	High	None	O00148	ATP-dependent RNA helicase DDX39A OS=Homo sapiens OX=9606 GN=DDX39A PE=1 SV=2	0	8.56	9	4	4	4	427	49.1	5.68	9.41	4				Pf00270, Pf00271, Pf14617	10212	ENSG00000123136.14	19		DDX39A		Cleavage of Growing Transcript in the Termination Region ; Transport of Mature mRNA derived from an Intron-Containing Transcript; mRNA 3'-end processing	9	0	100	High	1
-1.71957e+18	FALSE	High	None	J3QLC8	60S ribosomal protein L17 OS=Homo sapiens OX=9606 GN=RPL17 PE=1 SV=1	0	8.547	26	4	6	4	174	20.2	10.2	15.49	4				Pf00237		ENSG00000265681.7	18					0	0	100	High	1
-2.12368e+18	FALSE	High	None	Q8IWS0-4	Isoform 4 of PHD finger protein 6 OS=Homo sapiens OX=9606 GN=PHF6	0	8.515	14	4	4	4	310	35.2	9.04	8.6	4				Pf13771, Pf13832	84295		X		PHF6			0	0	100	High	1
-4.07371e+18	FALSE	High	None	Q8IWS0-2	Isoform 2 of PHD finger protein 6 OS=Homo sapiens OX=9606 GN=PHF6	0	8.515	14	4	4	4	312	35.3	9.04	8.6	4				Pf13771, Pf13832	84295	ENSG00000156531.16	X	Mesodermal Commitment Pathway	PHF6			1	0	100	High	1
-7.12751e+18	FALSE	High	None	Q5JRC6	PHD finger protein 6 OS=Homo sapiens OX=9606 GN=PHF6 PE=1 SV=1	0	8.515	14	4	4	4	324	36.4	9.03	8.6	4				Pf13771, Pf13832	84295	ENSG00000156531.16	X	Mesodermal Commitment Pathway	PHF6			1	0	100	High	1
-3.9612e+18	FALSE	High	None	H0YN14	Importin-4 OS=Homo sapiens OX=9606 GN=IPO4 PE=1 SV=1	0	8.502	5	4	4	4	911	101.4	5.05	4.71	4				Pf01602, Pf02985, Pf13513, Pf13646		ENSG00000196497.16	14					0	0	100	High	1
6.91008e+18	FALSE	High	IsMasterProtein	O15042	U2 snRNP-associated SURP motif-containing protein OS=Homo sapiens OX=9606 GN=U2SURP PE=1 SV=2	0	8.496	4	4	4	4	1029	118.2	8.47	6.54	4				Pf00076, Pf01805, Pf08312, Pf13893, Pf14259	23350	ENSG00000163714.17	3		U2SURP	Spliceosome	mRNA Splicing - Major Pathway	5	0	100	High	1
4.73862e+18	FALSE	High	IsMasterProteinCandidate	O15042-2	Isoform 2 of U2 snRNP-associated SURP motif-containing protein OS=Homo sapiens OX=9606 GN=U2SURP	0	8.496	4	4	4	4	1028	118.2	8.47	6.54	4				Pf00076, Pf01805, Pf08312, Pf13893, Pf14259	23350		3		U2SURP			0	0	100	High	1
-6.88139e+18	FALSE	High	None	K7EP67	116 kDa U5 small nuclear ribonucleoprotein component (Fragment) OS=Homo sapiens OX=9606 GN=EFTUD2 PE=1 SV=1	0	8.49	18	4	4	3	223	25.1	5.77	7.08	4				Pf03764		ENSG00000108883.12	17					0	0	100	High	1
7.89477e+18	FALSE	High	None	P16615-4	Isoform 4 of Sarcoplasmic/endoplasmic reticulum calcium ATPase 2 OS=Homo sapiens OX=9606 GN=ATP2A2	0	8.454	3	3	3	3	1015	111.8	5.3	7.45	3				Pf00122, Pf00689, Pf00690, Pf00702, Pf08282, Pf12710, Pf13246	488		12	Alzheimers Disease; Arrhythmogenic Right Ventricular Cardiomyopathy; Endothelin Pathways; Myometrial Relaxation and Contraction Pathways; Calcium Regulation in the Cardiac Cell	ATP2A2			5	0	100	High	1
-2.85445e+18	FALSE	High	None	H7C5W9	Sarcoplasmic/endoplasmic reticulum calcium ATPase 2 (Fragment) OS=Homo sapiens OX=9606 GN=ATP2A2 PE=1 SV=1	0	8.454	3	3	3	3	933	102.5	5.59	7.45	3				Pf00122, Pf00689, Pf00702, Pf08282, Pf12710, Pf13246		ENSG00000174437.16	12	Alzheimers Disease; Endothelin Pathways				2	0	100	High	1
-7.12908e+18	FALSE	High	None	B8ZZ38	Leucine-rich PPR motif-containing protein, mitochondrial OS=Homo sapiens OX=9606 GN=LRPPRC PE=1 SV=1	0	8.447	8	3	3	3	504	56.3	8.18	8.35	3				Pf12854, Pf13041, Pf13812		ENSG00000138095.18	2					0	0	100	High	1
2.69959e+18	FALSE	High	None	C9JCA9	Leucine-rich PPR motif-containing protein, mitochondrial (Fragment) OS=Homo sapiens OX=9606 GN=LRPPRC PE=1 SV=1	0	8.447	11	3	3	3	359	40.1	6.25	8.35	3				Pf12854, Pf13041, Pf13812		ENSG00000138095.18	2					0	0	100	High	1
-1.6757e+18	FALSE	High	None	A0A0C4DG06	Leucine-rich PPR motif-containing protein, mitochondrial OS=Homo sapiens OX=9606 GN=LRPPRC PE=1 SV=1	0	8.447	8	3	3	3	531	59.3	7.46	8.35	3				Pf12854, Pf13041, Pf13812	10128	ENSG00000138095.18	2		LRPPRC			0	0	100	High	1
2.45825e+18	FALSE	High	None	P16402	Histone H1.3 OS=Homo sapiens OX=9606 GN=H1-3 PE=1 SV=2	0	8.402	14	3	3	3	221	22.3	11.02	5.32	3				Pf00538	3007	ENSG00000124575.6	6		HIST1H1D		Formation of Senescence-Associated Heterochromatin Foci (SAHF); Activation of DNA fragmentation factor	10	0	100	High	1
2.94369e+18	FALSE	High	None	P10412	Histone H1.4 OS=Homo sapiens OX=9606 GN=H1-4 PE=1 SV=2	0	8.402	15	3	3	3	219	21.9	11.03	5.32	3				Pf00538	3008	ENSG00000168298.6	6	Pathways Affected in Adenoid Cystic Carcinoma	HIST1H1E		Formation of Senescence-Associated Heterochromatin Foci (SAHF); Activation of DNA fragmentation factor	11	0	100	High	1
-6.95025e+18	FALSE	High	IsMasterProtein	Q9H3N1	Thioredoxin-related transmembrane protein 1 OS=Homo sapiens OX=9606 GN=TMX1 PE=1 SV=1	0	8.36	14	5	5	5	280	31.8	4.98	11.44	5				Pf00085, Pf13098	81542	ENSG00000139921.12	14		TMX1			0	0	100	High	1
-9.85966e+17	FALSE	High	IsMasterProtein	Q8TEQ6	Gem-associated protein 5 OS=Homo sapiens OX=9606 GN=GEMIN5 PE=1 SV=3	0	8.347	2	3	3	3	1508	168.5	6.62	8.17	3				Pf00400	25929	ENSG00000082516.8	5		GEMIN5	RNA transport	snRNP Assembly	4	0	100	High	1
-2.67706e+18	FALSE	High	None	G8JLG1	Structural maintenance of chromosomes protein OS=Homo sapiens OX=9606 GN=SMC1A PE=1 SV=2	0	8.314	3	4	4	4	1211	140.8	7.4	9.46	4				Pf02463, Pf05262, Pf06470, Pf09726, Pf09731, Pf10186, Pf12128, Pf13304, Pf13558	8243	ENSG00000072501.17	X	miRNA Regulation of DNA Damage Response; Cell Cycle; Retinoblastoma (RB) in Cancer; Constitutive Androstane Receptor Pathway; Pathways Affected in Adenoid Cystic Carcinoma; ATM Signaling Network in Development and Disease; mRNA Processing; DNA Damage Response	SMC1A			8	0	100	High	1
-4.52016e+18	FALSE	High	IsMasterProtein	P51148	Ras-related protein Rab-5C OS=Homo sapiens OX=9606 GN=RAB5C PE=1 SV=2	0	8.306	16	3	3	3	216	23.5	8.41	7.37	3				Pf00009, Pf00025, Pf00071, Pf04670, Pf08477	5878	ENSG00000108774.14	17		RAB5C	Vasopressin-regulated water reabsorption; Amoebiasis; Phagosome; Endocytosis; Ras signaling pathway; Tuberculosis	TBC/RABGAPs; Neutrophil degranulation; Clathrin-mediated endocytosis; Golgi Associated Vesicle Biogenesis; RAB GEFs exchange GTP for GDP on RABs; RAB geranylgeranylation	21	0	100	High	1
-1.64829e+18	FALSE	High	IsMasterProteinCandidate	P51148-2	Isoform 2 of Ras-related protein Rab-5C OS=Homo sapiens OX=9606 GN=RAB5C	0	8.306	14	3	3	3	249	27	8.66	7.37	3				Pf00009, Pf00025, Pf00071, Pf04670, Pf08477	5878	ENSG00000108774.14	17		RAB5C			0	0	100	High	1
3.24868e+18	FALSE	High	IsMasterProtein	Q9BQ39	ATP-dependent RNA helicase DDX50 OS=Homo sapiens OX=9606 GN=DDX50 PE=1 SV=1	0	8.304	5	3	3	1	737	82.5	9.17	8.06	3				Pf00270, Pf00271, Pf04851, Pf08152, Pf14617	79009	ENSG00000107625.12	10		DDX50			0	0		High	1
3.4402e+18	FALSE	High	IsMasterProteinCandidate	A0A087WVC1	ATP-dependent RNA helicase DDX50 OS=Homo sapiens OX=9606 GN=DDX50 PE=1 SV=1	0	8.304	5	3	3	1	730	82.2	9.63	8.06	3				Pf00270, Pf00271, Pf04851, Pf08152, Pf14617		ENSG00000107625.12	10					0	0		High	1
-7.79172e+18	FALSE	High	None	O60832-2	Isoform 3 of H/ACA ribonucleoprotein complex subunit DKC1 OS=Homo sapiens OX=9606 GN=DKC1	0	8.292	13	4	5	4	420	47.6	9.33	13.54	4				Pf01472, Pf01509, Pf08068	1736	ENSG00000130826.17	X		DKC1			0	0	100	High	1
4.91541e+17	FALSE	High	IsMasterProtein	P02545	Prelamin-A/C OS=Homo sapiens OX=9606 GN=LMNA PE=1 SV=1	0	8.288	6	4	4	4	664	74.1	7.02	7.73	4				Pf00038, Pf00932	4000	ENSG00000160789.19	1	Arrhythmogenic Right Ventricular Cardiomyopathy; Adipogenesis; Fas Ligand (FasL) pathway and Stress induction of Heat Shock Proteins (HSP) regulation	LMNA	Hypertrophic cardiomyopathy (HCM); Dilated cardiomyopathy; Apoptosis; Arrhythmogenic right ventricular cardiomyopathy (ARVC)	Signaling by BRAF and RAF fusions; Breakdown of the nuclear lamina; XBP1(S) activates chaperone genes; Initiation of Nuclear Envelope Reformation; Clearance of Nuclear Envelope Membranes from Chromatin; Depolymerisation of the Nuclear Lamina; Deregulated CDK5 triggers multiple neurodegenerative pathways in Alzheimer's disease models	33	0	100	High	1
-4.76517e+18	FALSE	High	IsMasterProteinCandidate	P02545-6	Isoform 6 of Prelamin-A/C OS=Homo sapiens OX=9606 GN=LMNA	0	8.288	7	4	4	4	614	69.2	6.64	7.73	4				Pf00038, Pf00932	4000	ENSG00000160789.19	1	Arrhythmogenic Right Ventricular Cardiomyopathy; Adipogenesis; Fas Ligand (FasL) pathway and Stress induction of Heat Shock Proteins (HSP) regulation	LMNA			3	0	100	High	1
-1.09989e+18	FALSE	High	IsMasterProteinCandidate	P02545-2	Isoform C of Prelamin-A/C OS=Homo sapiens OX=9606 GN=LMNA	0	8.288	8	4	4	4	572	65.1	6.84	7.73	4				Pf00038, Pf00932	4000	ENSG00000160789.19	1	Arrhythmogenic Right Ventricular Cardiomyopathy; Adipogenesis; Fas Ligand (FasL) pathway and Stress induction of Heat Shock Proteins (HSP) regulation	LMNA		Meiotic synapsis; Depolymerisation of the Nuclear Lamina; Initiation of Nuclear Envelope Reformation; Clearance of Nuclear Envelope Membranes from Chromatin	17	0	100	High	1
2.17347e+18	FALSE	High	IsMasterProteinCandidate	P02545-3	Isoform ADelta10 of Prelamin-A/C OS=Homo sapiens OX=9606 GN=LMNA	0	8.288	7	4	4	4	634	70.6	8.4	7.73	4				Pf00038, Pf00932	4000	ENSG00000160789.19	1	Arrhythmogenic Right Ventricular Cardiomyopathy; Adipogenesis; Fas Ligand (FasL) pathway and Stress induction of Heat Shock Proteins (HSP) regulation	LMNA			3	0	100	High	1
1.2631e+18	FALSE	High	IsMasterProteinCandidate	Q3BDU5	Prelamin-A/C OS=Homo sapiens OX=9606 GN=LMNA PE=1 SV=1	0	8.288	9	4	4	4	487	55.6	6.65	7.73	4				Pf00038	4000	ENSG00000160789.19	1	Arrhythmogenic Right Ventricular Cardiomyopathy; Adipogenesis; Fas Ligand (FasL) pathway and Stress induction of Heat Shock Proteins (HSP) regulation	LMNA			3	0	100	High	1
-6.56524e+18	FALSE	High	None	H7C2U0	T-complex protein 1 subunit theta (Fragment) OS=Homo sapiens OX=9606 GN=CCT8 PE=1 SV=1	0	8.262	23	2	4	2	107	11.5	4.92	12.73	2				Pf00118		ENSG00000156261.12	21					0	0	100	High	1
8.4654e+18	FALSE	High	None	P25705-3	Isoform 3 of ATP synthase subunit alpha, mitochondrial OS=Homo sapiens OX=9606 GN=ATP5F1A	0	8.192	7	3	3	3	531	57.5	9.29	7.06	3				Pf00006, Pf00306, Pf02663, Pf02874, Pf05943	498	ENSG00000152234.15	18	Electron Transport Chain; Oxidative phosphorylation	ATP5A1			2	0	100	High	1
8.41692e+18	FALSE	High	IsMasterProteinCandidate	Q13263-2	Isoform 2 of Transcription intermediary factor 1-beta OS=Homo sapiens OX=9606 GN=TRIM28	0	8.171	10	3	3	3	753	79.4	5.99	10.24	3				Pf00628, Pf00643, Pf07649	10155	ENSG00000130726.11	19	Corticotropin-releasing hormone signaling pathway; Mesodermal Commitment Pathway; ATM Signaling Network in Development and Disease	TRIM28			3	0	100	High	1	Met-loss+Acetyl [N-Term]
-1.8662e+18	FALSE	High	IsMasterProtein	Q13263	Transcription intermediary factor 1-beta OS=Homo sapiens OX=9606 GN=TRIM28 PE=1 SV=5	0	8.171	9	3	3	3	835	88.5	5.77	10.24	3				Pf00628, Pf00643	10155	ENSG00000130726.11	19	Corticotropin-releasing hormone signaling pathway; Mesodermal Commitment Pathway; ATM Signaling Network in Development and Disease	TRIM28		Generic Transcription Pathway	6	0	100	High	1	Met-loss+Acetyl [N-Term]
7.64232e+18	FALSE	High	None	J3QL43	Eukaryotic initiation factor 4A-I (Fragment) OS=Homo sapiens OX=9606 GN=EIF4A1 PE=1 SV=1	0	8.171	16	4	4	4	271	30.6	5.05	9.43	4				Pf00270, Pf04851		ENSG00000161960.14	17					0	0	100	High	1
6.50934e+18	FALSE	High	None	A0A1W2PQD2	Ataxin-10 OS=Homo sapiens OX=9606 GN=ATXN10 PE=1 SV=1	0	8.17	10	4	4	4	395	44.6	5.6	7.12	4				Pf09759		ENSG00000130638.16	22					0	0		High	1
5.93025e+18	FALSE	High	None	Q92499-2	Isoform 2 of ATP-dependent RNA helicase DDX1 OS=Homo sapiens OX=9606 GN=DDX1	0	8.162	7	4	4	4	622	69.5	7.72	7.41	4				Pf00270, Pf00271, Pf00622	1653		2	mRNA Processing	DDX1			1	0	100	High	1
-9.01212e+18	FALSE	High	IsMasterProtein	P46977	Dolichyl-diphosphooligosaccharide--protein glycosyltransferase subunit STT3A OS=Homo sapiens OX=9606 GN=STT3A PE=1 SV=2	0	8.122	4	3	4	3	705	80.5	8.07	9	3				Pf02516	3703	ENSG00000134910.12	11		STT3A	N-Glycan biosynthesis; Metabolic pathways; Protein processing in endoplasmic reticulum	Asparagine N-linked glycosylation	6	0	100	High	1
-8.38235e+18	FALSE	High	None	H0Y9Q7	Calnexin (Fragment) OS=Homo sapiens OX=9606 GN=CANX PE=1 SV=1	0	8.116	16	2	3	2	170	18.8	6.92	9.07	2				Pf00262		ENSG00000127022.14	5					0	0	100	High	1
7.97851e+18	FALSE	High	IsMasterProtein	Q1KMD3	Heterogeneous nuclear ribonucleoprotein U-like protein 2 OS=Homo sapiens OX=9606 GN=HNRNPUL2 PE=1 SV=1	0	8.107	6	3	3	3	747	85.1	4.91	9.36	3				Pf00622, Pf02037, Pf08433, Pf13671	221092	ENSG00000214753.2	11		HNRNPUL2			0	0		High	1
4.87803e+18	FALSE	High	None	D6RF44	Heterogeneous nuclear ribonucleoprotein D0 (Fragment) OS=Homo sapiens OX=9606 GN=HNRNPD PE=1 SV=8	0	8.102	28	3	3	2	111	12.5	8.57	5.31	3				Pf00076, Pf13893, Pf14259		ENSG00000138668.18	4					0	0	100	High	1
5.65947e+18	FALSE	High	None	Q14103-2	Isoform 2 of Heterogeneous nuclear ribonucleoprotein D0 OS=Homo sapiens OX=9606 GN=HNRNPD	0	8.102	9	3	3	2	336	36.2	8.1	5.31	3				Pf00076, Pf13893, Pf14259	3184	ENSG00000138668.18	4	mRNA Processing	HNRNPD			1	0	100	High	1
-7.40786e+18	FALSE	High	None	H0Y8G5	Heterogeneous nuclear ribonucleoprotein D0 (Fragment) OS=Homo sapiens OX=9606 GN=HNRNPD PE=1 SV=8	0	8.102	12	3	3	2	260	29.6	9.16	5.31	3				Pf00076, Pf13893, Pf14259		ENSG00000138668.18	4					0	0	100	High	1
-7.07578e+18	FALSE	High	None	H0YA96	Heterogeneous nuclear ribonucleoprotein D0 (Fragment) OS=Homo sapiens OX=9606 GN=HNRNPD PE=1 SV=1	0	8.102	15	3	3	2	210	23.9	9.58	5.31	3				Pf00076, Pf13893, Pf14259		ENSG00000138668.18	4					0	0	100	High	1
8.37793e+18	FALSE	High	None	Q14103-4	Isoform 4 of Heterogeneous nuclear ribonucleoprotein D0 OS=Homo sapiens OX=9606 GN=HNRNPD	0	8.102	11	3	3	2	287	30.7	8.41	5.31	3				Pf00076, Pf13893, Pf14259	3184		4	mRNA Processing	HNRNPD		AUF1 (hnRNP D0) binds and destabilizes mRNA	4	0	100	High	1
6.02109e+18	FALSE	High	None	D6R9I9	ATP-binding cassette sub-family E member 1 OS=Homo sapiens OX=9606 GN=ABCE1 PE=1 SV=1	0	8.065	14	4	4	4	421	47	8.31	7.32	4				Pf00005, Pf04068, Pf05272		ENSG00000164163.10	4					0	0	100	High	1
2.05967e+18	FALSE	High	None	C9J165	Glutaminyl-tRNA synthetase 1 (Fragment) OS=Homo sapiens OX=9606 GN=QARS1 PE=1 SV=2	0	8.036	9	2	2	2	339	38	7.97	6.96	2				Pf00749, Pf04557, Pf04558		ENSG00000172053.17	3					0	0	100	High	1
-7.15265e+18	FALSE	High	None	A0A0U1RQT0	Glutaminyl-tRNA synthetase 1 (Fragment) OS=Homo sapiens OX=9606 GN=QARS1 PE=1 SV=1	0	8.036	9	2	2	2	342	38.5	6.54	6.96	2				Pf00749, Pf04557, Pf04558		ENSG00000172053.17	3					0	0	100	High	1
2.86959e+18	FALSE	High	IsMasterProteinCandidate	Q9Y265-2	Isoform 2 of RuvB-like 1 OS=Homo sapiens OX=9606 GN=RUVBL1	0	8.031	11	3	4	3	386	42.1	6.38	12.18	3				Pf00004, Pf01078, Pf01695, Pf02562, Pf05496, Pf06068, Pf06414, Pf07724, Pf07726, Pf13191, Pf13207, Pf13238, Pf13245, Pf13481	8607		3	Gastric Cancer Network 1	RUVBL1			1	0	100	High	1
9.649e+17	FALSE	High	IsMasterProtein	Q9Y265	RuvB-like 1 OS=Homo sapiens OX=9606 GN=RUVBL1 PE=1 SV=1	0	8.031	9	3	4	3	456	50.2	6.42	12.18	3				Pf00004, Pf01078, Pf01695, Pf05496, Pf06068, Pf06414, Pf07726, Pf13191, Pf13238, Pf13245, Pf13481	8607	ENSG00000175792.11	3	Gastric Cancer Network 1	RUVBL1	Wnt signaling pathway	Ub-specific processing proteases; UCH proteinases; DNA Damage Recognition in GG-NER; HATs acetylate histones; Formation of the beta-catenin:TCF transactivating complex; Telomere Extension By Telomerase; Deposition of new CENPA-containing nucleosomes at the centromere	25	0	100	High	1
9.00102e+18	FALSE	High	IsMasterProteinCandidate	Q9UQ80-2	Isoform 2 of Proliferation-associated protein 2G4 OS=Homo sapiens OX=9606 GN=PA2G4	0	8.026	12	4	4	4	340	38	7.53	6.89	4				Pf00557	5036		12		PA2G4			0	0	100	High	1
3.95192e+18	FALSE	High	IsMasterProtein	Q9UQ80	Proliferation-associated protein 2G4 OS=Homo sapiens OX=9606 GN=PA2G4 PE=1 SV=3	0	8.026	10	4	4	4	394	43.8	6.55	6.89	4				Pf00557	5036	ENSG00000170515.13	12		PA2G4		Neutrophil degranulation	3	0	100	High	1
-8.22775e+18	FALSE	High	None	D6RD83	Heterogeneous nuclear ribonucleoprotein D0 (Fragment) OS=Homo sapiens OX=9606 GN=HNRNPD PE=1 SV=1	0	8	33	3	3	2	92	9.9	5.06	4.56	3				Pf00076, Pf14259		ENSG00000138668.18	4					0	0	100	High	1
6.65862e+18	FALSE	High	None	J3KS65	Importin subunit alpha-1 (Fragment) OS=Homo sapiens OX=9606 GN=KPNA2 PE=1 SV=1	0	7.999	19	2	2	2	143	16.3	10.07	5.35	2				Pf00514, Pf01749		ENSG00000182481.8	17					0	0	100	High	1
-5.89744e+18	FALSE	High	None	J3QLL0	Importin subunit alpha-1 (Fragment) OS=Homo sapiens OX=9606 GN=KPNA2 PE=1 SV=1	0	7.999	20	2	2	2	134	15.2	10.21	5.35	2				Pf01749		ENSG00000182481.8	17					0	0	100	High	1
7.88173e+18	FALSE	High	IsMasterProteinCandidate	E5RG31	DNA replication licensing factor MCM4 (Fragment) OS=Homo sapiens OX=9606 GN=MCM4 PE=1 SV=9	0	7.996	6	3	3	3	582	65.7	6.71	7.94	3												0	0	100	High	1
6.60508e+18	FALSE	High	IsMasterProteinCandidate	A0A3B3IS57	DNA helicase OS=Homo sapiens OX=9606 GN=MCM4 PE=1 SV=1	0	7.996	5	3	3	3	749	83.7	6.93	7.94	3												0	0	100	High	1
-1.41469e+18	FALSE	High	IsMasterProteinCandidate	P33991	DNA replication licensing factor MCM4 OS=Homo sapiens OX=9606 GN=MCM4 PE=1 SV=5	0	7.996	4	3	3	3	863	96.5	6.74	7.94	3				Pf00493, Pf07728, Pf14551	4173	ENSG00000104738.16	8	Cell Cycle; Gastric Cancer Network 1; Retinoblastoma (RB) in Cancer; G1 to S cell cycle control; DNA Replication	MCM4	Cell cycle; DNA replication	M/G1 Transition; Assembly of the pre-replicative complex; Unwinding of DNA; Regulation of DNA replication; Activation of ATR in response to replication stress; Activation of the pre-replicative complex; Orc1 removal from chromatin; Removal of licensing factors from origins	27	0	100	High	1
-3.78414e+18	FALSE	High	IsMasterProtein	A0A3B3IT92	DNA helicase OS=Homo sapiens OX=9606 GN=MCM4 PE=1 SV=1	0	7.996	4	3	3	3	904	100.7	6.95	7.94	3												0	0	100	High	1
7.49979e+18	FALSE	High	IsMasterProteinCandidate	A0A3B3IU45	DNA helicase OS=Homo sapiens OX=9606 GN=MCM4 PE=1 SV=1	0	7.996	4	3	3	3	813	91.1	6.38	7.94	3												0	0	100	High	1
-3.58031e+18	FALSE	High	None	A0A0A0MSJ0	ATP-dependent RNA helicase DDX42 OS=Homo sapiens OX=9606 GN=DDX42 PE=1 SV=1	0	7.995	6	4	4	4	708	77.8	7.01	8.98	4				Pf00270, Pf00271, Pf13307		ENSG00000198231.12	17					0	0	100	High	1
4.43295e+18	FALSE	High	IsMasterProteinCandidate	P32929-3	Isoform 3 of Cystathionine gamma-lyase OS=Homo sapiens OX=9606 GN=CTH	0	7.926	15	4	4	4	373	41.2	6.86	7.14	4				Pf00155, Pf00266, Pf01053	1491	ENSG00000116761.11	1	Selenium Micronutrient Network; Vitamin B12 Metabolism; Folate Metabolism; Trans-sulfuration pathway; Trans-sulfuration and one carbon metabolism; Amino Acid metabolism; One carbon metabolism and related pathways	CTH			7	0	100	High	1
8.17318e+18	FALSE	High	IsMasterProtein	P32929	Cystathionine gamma-lyase OS=Homo sapiens OX=9606 GN=CTH PE=1 SV=3	0	7.926	14	4	4	4	405	44.5	6.7	7.14	4				Pf00155, Pf00266, Pf01041, Pf01053	1491	ENSG00000116761.11	1	Selenium Micronutrient Network; Vitamin B12 Metabolism; Folate Metabolism; Trans-sulfuration pathway; Trans-sulfuration and one carbon metabolism; Amino Acid metabolism; One carbon metabolism and related pathways	CTH	Glycine, serine and threonine metabolism; Biosynthesis of amino acids; Metabolic pathways; Selenocompound metabolism; Cysteine and methionine metabolism	Metabolism of ingested SeMet, Sec, MeSec into H2Se; Degradation of cysteine and homocysteine; Cysteine formation from homocysteine	19	0	100	High	1
3.81876e+18	FALSE	High	IsMasterProteinCandidate	P78347-2	Isoform 2 of General transcription factor II-I OS=Homo sapiens OX=9606 GN=GTF2I	0	7.899	7	3	3	3	957	107.9	7.94	11.49	3				Pf02946	2969	ENSG00000263001.5	7	B Cell Receptor Signaling Pathway	GTF2I			1	0	100	High	1
-6.91238e+18	FALSE	High	IsMasterProteinCandidate	P78347-3	Isoform 3 of General transcription factor II-I OS=Homo sapiens OX=9606 GN=GTF2I	0	7.899	7	3	3	3	978	110.2	6.74	11.49	3				Pf02946	2969	ENSG00000263001.5	7	B Cell Receptor Signaling Pathway	GTF2I			1	0	100	High	1
8.67888e+18	FALSE	High	IsMasterProteinCandidate	A0A494C1K3	General transcription factor II-I OS=Homo sapiens OX=9606 GN=GTF2I PE=1 SV=1	0	7.899	6	3	3	3	1159	131	8.69	11.49	3												0	0	100	High	1
2.32949e+18	FALSE	High	IsMasterProtein	P78347	General transcription factor II-I OS=Homo sapiens OX=9606 GN=GTF2I PE=1 SV=2	0	7.899	7	3	3	3	998	112.3	6.39	11.49	3				Pf02946	2969	ENSG00000263001.5	7	B Cell Receptor Signaling Pathway	GTF2I	Basal transcription factors; cGMP-PKG signaling pathway; Herpes simplex infection		4	0	100	High	1
2.18807e+18	FALSE	High	IsMasterProteinCandidate	P78347-4	Isoform 4 of General transcription factor II-I OS=Homo sapiens OX=9606 GN=GTF2I	0	7.899	7	3	3	3	977	110	7.4	11.49	3				Pf02946	2969	ENSG00000263001.5	7	B Cell Receptor Signaling Pathway	GTF2I			1	0	100	High	1
-7.13669e+18	FALSE	High	IsMasterProteinCandidate	Q14203-5	Isoform 5 of Dynactin subunit 1 OS=Homo sapiens OX=9606 GN=DCTN1	0	7.887	4	3	3	3	1139	126.7	5.43	9.51	3				Pf05622, Pf05667, Pf06160, Pf12128, Pf12455, Pf13166, Pf15035	1639	ENSG00000204843.12	2		DCTN1			0	0	100	High	1
3.28203e+18	FALSE	High	IsMasterProteinCandidate	E7EX90	Dynactin subunit 1 OS=Homo sapiens OX=9606 GN=DCTN1 PE=1 SV=1	0	7.887	4	3	3	3	1256	139	5.67	9.51	3				Pf00261, Pf01302, Pf04111, Pf05622, Pf05667, Pf06160, Pf08317, Pf12128, Pf12329, Pf12455, Pf13166, Pf13514, Pf15035		ENSG00000204843.12	2					0	0	100	High	1
-7.40818e+18	FALSE	High	IsMasterProteinCandidate	Q14203-6	Isoform 6 of Dynactin subunit 1 OS=Homo sapiens OX=9606 GN=DCTN1	0	7.887	4	3	3	3	1271	140.8	5.67	9.51	3				Pf00261, Pf01302, Pf04111, Pf05622, Pf05667, Pf06160, Pf08317, Pf12128, Pf12329, Pf12455, Pf13166, Pf13514, Pf15035	1639	ENSG00000204843.12	2		DCTN1			0	0	100	High	1
3.15484e+18	FALSE	High	IsMasterProteinCandidate	Q14203-2	Isoform p135 of Dynactin subunit 1 OS=Homo sapiens OX=9606 GN=DCTN1	0	7.887	4	3	3	3	1144	127.3	5.4	9.51	3				Pf05622, Pf05667, Pf06160, Pf08317, Pf12128, Pf12455, Pf13166, Pf15035	1639	ENSG00000204843.12	2		DCTN1		Regulation of PLK1 Activity at G2/M Transition; AURKA Activation by TPX2; Anchoring of the basal body to the plasma membrane; Recruitment of NuMA to mitotic centrosomes; Loss of Nlp from mitotic centrosomes; Recruitment of mitotic centrosome proteins and complexes	16	0	100	High	1
-6.46261e+18	FALSE	High	IsMasterProteinCandidate	Q14203-3	Isoform 3 of Dynactin subunit 1 OS=Homo sapiens OX=9606 GN=DCTN1	0	7.887	4	3	3	3	1236	136.7	5.4	9.51	3				Pf00261, Pf01302, Pf04111, Pf05622, Pf05667, Pf06160, Pf08317, Pf12128, Pf12329, Pf12455, Pf13166, Pf13514, Pf15035	1639	ENSG00000204843.12	2		DCTN1			0	0	100	High	1
-8.97766e+18	FALSE	High	IsMasterProteinCandidate	Q14203-4	Isoform 4 of Dynactin subunit 1 OS=Homo sapiens OX=9606 GN=DCTN1	0	7.887	4	3	3	3	1253	138.7	5.54	9.51	3				Pf00261, Pf01302, Pf04111, Pf05622, Pf05667, Pf06160, Pf08317, Pf12128, Pf12329, Pf12455, Pf13166, Pf13514, Pf15035	1639	ENSG00000204843.12	2		DCTN1			0	0	100	High	1
-8.29179e+18	FALSE	High	IsMasterProtein	Q14203	Dynactin subunit 1 OS=Homo sapiens OX=9606 GN=DCTN1 PE=1 SV=3	0	7.887	4	3	3	3	1278	141.6	5.81	9.51	3				Pf00261, Pf01302, Pf04111, Pf05622, Pf05667, Pf06160, Pf08317, Pf12128, Pf12329, Pf12455, Pf13166, Pf13514, Pf15035	1639	ENSG00000204843.12	2		DCTN1	Vasopressin-regulated water reabsorption; Huntington's disease	COPI-independent Golgi-to-ER retrograde traffic; COPI-mediated anterograde transport; XBP1(S) activates chaperone genes; MHC class II antigen presentation; HSP90 chaperone cycle for steroid hormone receptors (SHR)	22	0	100	High	1
8.8675e+18	FALSE	High	IsMasterProteinCandidate	Q15233-2	Isoform 2 of Non-POU domain-containing octamer-binding protein OS=Homo sapiens OX=9606 GN=NONO	0	7.887	9	4	6	3	382	43.8	8.63	10.4	4				Pf00076, Pf08075, Pf13893, Pf14259	4841	ENSG00000147140.15	X	mRNA Processing	NONO			1	0	100	High	1
7.17437e+18	FALSE	High	IsMasterProtein	Q15233	Non-POU domain-containing octamer-binding protein OS=Homo sapiens OX=9606 GN=NONO PE=1 SV=4	0	7.887	8	4	6	3	471	54.2	8.95	10.4	4				Pf00076, Pf08075, Pf13893, Pf14259	4841	ENSG00000147140.15	X	mRNA Processing	NONO			1	0	100	High	1
-7.61027e+18	FALSE	High	None	Q6P602	TUBB protein OS=Homo sapiens OX=9606 GN=TUBB PE=1 SV=1	0	7.88	25	3	4	0	124	14.4	4.27	10.2	3				Pf03953	203068		6	Pathogenic Escherichia coli infection; Parkin-Ubiquitin Proteasomal System pathway	TUBB			2	0	100	Not Found	2
2.63216e+18	FALSE	High	None	P56192-2	Isoform 2 of Methionine--tRNA ligase, cytoplasmic OS=Homo sapiens OX=9606 GN=MARS1	0	7.879	8	3	3	3	546	61.8	5.26	7.01	3				Pf00043, Pf00133, Pf09334, Pf10978, Pf13409, Pf13410, Pf14497	4141	ENSG00000166986.14	12		MARS			0	0		High	1
2.74558e+18	FALSE	High	None	E7EN77	Condensin complex subunit 1 (Fragment) OS=Homo sapiens OX=9606 GN=NCAPD2 PE=1 SV=2	0	7.873	6	4	4	4	919	102.6	5.94	8.53	4				Pf12922		ENSG00000010292.12	12					0	0	100	High	1
-4.55914e+18	FALSE	High	IsMasterProteinCandidate	P62917	60S ribosomal protein L8 OS=Homo sapiens OX=9606 GN=RPL8 PE=1 SV=2	0	7.87	11	2	7	2	257	28	11.03	23.43	2				Pf00181, Pf03947	6132	ENSG00000161016.17	8	Cytoplasmic Ribosomal Proteins	RPL8	Ribosome	Peptide chain elongation; Eukaryotic Translation Termination; Viral mRNA Translation; L13a-mediated translational silencing of Ceruloplasmin expression; Nonsense Mediated Decay (NMD) independent of the Exon Junction Complex (EJC); Selenocysteine synthesis; Nonsense Mediated Decay (NMD) enhanced by the Exon Junction Complex (EJC); GTP hydrolysis and joining of the 60S ribosomal subunit; Major path…	34	0	100	High	1
-7.79735e+18	FALSE	High	IsMasterProtein	E9PKZ0	60S ribosomal protein L8 (Fragment) OS=Homo sapiens OX=9606 GN=RPL8 PE=1 SV=1	0	7.87	13	2	7	2	205	22.4	10.76	23.43	2				Pf00181, Pf03947		ENSG00000161016.17	8					0	0	100	High	1
5.33984e+18	FALSE	High	IsMasterProtein	O95163	Elongator complex protein 1 OS=Homo sapiens OX=9606 GN=ELP1 PE=1 SV=3	0	7.837	4	3	3	3	1332	150.2	5.94	3.88	3				Pf04762	8518	ENSG00000070061.14	9		IKBKAP; ELP1		HATs acetylate histones	3	0	100	High	1
-6.92055e+18	FALSE	High	None	Q02880	DNA topoisomerase 2-beta OS=Homo sapiens OX=9606 GN=TOP2B PE=1 SV=3	0	7.835	3	5	5	5	1626	183.2	8	9.86	5				Pf00204, Pf00521, Pf01751, Pf02518, Pf08070, Pf13589	7155	ENSG00000077097.15	3		TOP2B	Platinum drug resistance	SUMOylation of DNA replication proteins	6	0	100	High	1
-6.58125e+18	FALSE	High	None	E9PCY5	DNA topoisomerase 2 (Fragment) OS=Homo sapiens OX=9606 GN=TOP2B PE=1 SV=1	0	7.835	4	5	5	5	1150	130.4	8.47	9.86	5				Pf00204, Pf00521, Pf01751, Pf02518, Pf13589		ENSG00000077097.15	3					0	0	100	High	1
-7.65691e+18	FALSE	High	None	Q02880-2	Isoform Beta-1 of DNA topoisomerase 2-beta OS=Homo sapiens OX=9606 GN=TOP2B	0	7.835	3	5	5	5	1621	182.5	8.06	9.86	5				Pf00204, Pf00521, Pf01751, Pf02518, Pf08070, Pf13589	7155	ENSG00000077097.15	3		TOP2B	Platinum drug resistance		1	0	100	High	1
4.58689e+17	FALSE	High	None	H3BS72	Very-long-chain (3R)-3-hydroxyacyl-CoA dehydratase OS=Homo sapiens OX=9606 GN=HACD3 PE=1 SV=1	0	7.833	8	3	5	3	400	47.1	8.85	13.89	3				Pf04387		ENSG00000074696.12	15					0	0	100	High	1
1.8127e+18	FALSE	High	None	H3BPZ1	Very-long-chain (3R)-3-hydroxyacyl-CoA dehydratase OS=Homo sapiens OX=9606 GN=HACD3 PE=1 SV=1	0	7.833	10	3	5	3	337	40	8.97	13.89	3				Pf04387		ENSG00000074696.12	15					0	0	100	High	1
-3.61318e+18	FALSE	High	None	D6R991	Matrin-3 (Fragment) OS=Homo sapiens OX=9606 GN=MATR3 PE=1 SV=1	0	7.824	11	3	3	3	433	48.1	7.5	5.18	3						ENSG00000015479.18	5					0	0	100	High	1
-4.89357e+18	FALSE	High	None	D6REM6	Matrin-3 OS=Homo sapiens OX=9606 GN=MATR3 PE=1 SV=1	0	7.824	6	3	3	3	794	88.3	5.76	5.18	3				Pf00076, Pf13893, Pf14259		ENSG00000015479.18	5					0	0	100	High	1
8.86785e+18	FALSE	High	None	A0A2R8YEM3	Ribosomal protein L15 (Fragment) OS=Homo sapiens OX=9606 GN=RPL15 PE=1 SV=1	0	7.802	18	3	4	3	169	20	11.19	10.43	3												0	0		High	1
9.11224e+17	FALSE	High	None	E7EX53	Ribosomal protein L15 (Fragment) OS=Homo sapiens OX=9606 GN=RPL15 PE=1 SV=1	0	7.802	23	3	4	3	133	15.7	11	10.43	3				Pf00827		ENSG00000174748.18	3					0	0		High	1
8.96712e+17	FALSE	High	None	E7EQV9	Ribosomal protein L15 (Fragment) OS=Homo sapiens OX=9606 GN=RPL15 PE=1 SV=1	0	7.802	17	3	4	3	174	20.5	11.28	10.43	3				Pf00827		ENSG00000174748.18	3					0	0		High	1
-7.87712e+18	FALSE	High	None	A0A2R8Y738	Ribosomal protein L15 (Fragment) OS=Homo sapiens OX=9606 GN=RPL15 PE=1 SV=1	0	7.802	22	3	4	3	138	16.3	10.87	10.43	3												0	0		High	1
-5.09268e+18	FALSE	High	None	E5RGA2	Eukaryotic translation initiation factor 3 subunit E OS=Homo sapiens OX=9606 GN=EIF3E PE=1 SV=1	0	7.792	13	4	5	4	352	41.3	6.55	11.86	4				Pf01399, Pf09440		ENSG00000104408.9	8					0	0	100	High	1
3.71575e+18	FALSE	High	None	F5H018	GTP-binding nuclear protein Ran (Fragment) OS=Homo sapiens OX=9606 GN=RAN PE=1 SV=8	0	7.763	17	3	5	3	198	22.4	8.73	11.64	3				Pf00025, Pf00071, Pf08477, Pf13191		ENSG00000132341.11	12					0	0	100	High	1
3.31913e+18	FALSE	High	None	E9PSF4	40S ribosomal protein S3 OS=Homo sapiens OX=9606 GN=RPS3 PE=1 SV=1	0	7.762	44	3	4	3	103	11.2	9.31	11.53	3				Pf00189		ENSG00000149273.14	11					0	0	100	High	1
3.41934e+18	FALSE	High	None	C9JKM9	Exportin-1 (Fragment) OS=Homo sapiens OX=9606 GN=XPO1 PE=1 SV=1	0	7.741	22	3	3	3	179	20.6	7.42	9.14	3				Pf03810, Pf08389		ENSG00000082898.16	2	eIF5A regulation in response to inhibition of the nuclear export system				1	0	100	High	1
-3.64817e+18	FALSE	High	None	J3KSZ0	Eukaryotic initiation factor 4A-I (Fragment) OS=Homo sapiens OX=9606 GN=EIF4A1 PE=1 SV=1	0	7.693	17	4	4	4	230	26.8	7.88	9.83	4				Pf00270, Pf00271		ENSG00000161960.14	17					0	0	100	High	1
1.6035e+18	FALSE	High	IsMasterProtein	P62805	Histone H4 OS=Homo sapiens OX=9606 GN=H4C1 PE=1 SV=2	0	7.679	29	3	4	3	103	11.4	11.36	9.01	3				Pf00125, Pf02969, Pf15630	8359; 8361; 8360; 8363; 8370; 554313; 8365; 8364; 121504; 8367; 8294; 8366; 8362; 8368	ENSG00000197061.4; ENSG00000275126.1; ENSG00000273542.1; ENSG00000197238.4; ENSG00000197837.3; ENSG00000276966.2; ENSG00000158406.4; ENSG00000270882.2; ENSG00000274618.1; ENSG00000278637.1; ENSG00000277157.1; ENSG00000278705.1; ENSG00000270276.2; ENSG00000276180.1	6; 1; 12	Gastric Cancer Network 1; Histone Modifications; Type II interferon signaling (IFNG)	HIST1H4A; HIST1H4F; HIST1H4D; HIST1H4J; HIST2H4A; HIST2H4B; HIST1H4H; HIST1H4C; HIST4H4; HIST1H4E; HIST1H4I; HIST1H4B; HIST1H4K; HIST1H4L	Viral carcinogenesis; Systemic lupus erythematosus; Alcoholism	SIRT1 negatively regulates rRNA expression; RMTs methylate histone arginines; Nonhomologous End-Joining (NHEJ); Activation of anterior HOX genes in hindbrain development during early embryogenesis; NoRC negatively regulates rRNA expression; Meiotic synapsis; Transcriptional regulation by small RNAs; Meiotic recombination; PRC2 methylates histones and DNA; Recruitment and ATM-mediated phosphorylat…	82	0	100	High	1
-5.50809e+18	FALSE	High	None	Q7Z3Y7	Keratin, type I cytoskeletal 28 OS=Homo sapiens OX=9606 GN=KRT28 PE=1 SV=2	0	7.676	5	3	14	1	464	50.5	5.47	28.78	3				Pf00038	162605	ENSG00000173908.8	17		KRT28		Formation of the cornified envelope	3	0	100	High	1
7.07197e+18	FALSE	High	None	E9PIX6	Protein arginine N-methyltransferase 1 (Fragment) OS=Homo sapiens OX=9606 GN=PRMT1 PE=1 SV=2	0	7.666	15	3	3	3	207	23.8	6.3	7.9	3				Pf05175, Pf06325, Pf08241, Pf12847, Pf13649, Pf13847		ENSG00000126457.21	19					0	0	100	High	1
-4.2144e+17	FALSE	High	None	E9PQ98	Protein arginine N-methyltransferase 1 (Fragment) OS=Homo sapiens OX=9606 GN=PRMT1 PE=1 SV=1	0	7.666	16	3	3	3	205	23.6	6.06	7.9	3				Pf05175, Pf06325, Pf08241, Pf12847, Pf13649, Pf13847		ENSG00000126457.21	19					0	0	100	High	1
4.05846e+18	FALSE	High	IsMasterProtein	Q06830	Peroxiredoxin-1 OS=Homo sapiens OX=9606 GN=PRDX1 PE=1 SV=1	0	7.658	19	4	5	2	199	22.1	8.13	9.59	4				Pf00578, Pf08534, Pf10417	5052	ENSG00000117450.13	1	Androgen receptor signaling pathway; Selenium Micronutrient Network; NRF2 pathway	PRDX1	Peroxisome	TP53 Regulates Metabolic Genes; Deregulated CDK5 triggers multiple neurodegenerative pathways in Alzheimer's disease models; Detoxification of Reactive Oxygen Species	15	1	100	High	1
8.64608e+18	FALSE	High	IsMasterProteinCandidate	A0A0A0MSI0	Peroxiredoxin-1 (Fragment) OS=Homo sapiens OX=9606 GN=PRDX1 PE=1 SV=1	0	7.658	22	4	5	2	171	19	6.92	9.59	4				Pf00578, Pf08534	5052	ENSG00000117450.13	1	Androgen receptor signaling pathway; Selenium Micronutrient Network; NRF2 pathway	PRDX1			3	0	100	High	1
8.07374e+18	FALSE	High	None	A0A494C024	Myosin-11 OS=Homo sapiens OX=9606 GN=MYH11 PE=1 SV=1	0	7.644	4	2	2	1	635	72.1	6.05	5.65	2												0	0	100	High	1
-4.35785e+18	FALSE	High	IsMasterProtein	P25205	DNA replication licensing factor MCM3 OS=Homo sapiens OX=9606 GN=MCM3 PE=1 SV=3	0	7.621	4	3	3	3	808	90.9	5.77	7.55	3				Pf00493, Pf01078, Pf07728, Pf14551	4172	ENSG00000112118.18	6	Cell Cycle; Retinoblastoma (RB) in Cancer; G1 to S cell cycle control; DNA Replication	MCM3	Cell cycle; DNA replication	M/G1 Transition; Assembly of the pre-replicative complex; Unwinding of DNA; Regulation of DNA replication; Activation of ATR in response to replication stress; Activation of the pre-replicative complex; Orc1 removal from chromatin; Removal of licensing factors from origins	26	0	100	High	1
6.70367e+18	FALSE	High	IsMasterProteinCandidate	P25205-2	Isoform 2 of DNA replication licensing factor MCM3 OS=Homo sapiens OX=9606 GN=MCM3	0	7.621	4	3	3	3	853	95.8	5.77	7.55	3				Pf00493, Pf01078, Pf07728, Pf14551	4172	ENSG00000112118.18	6	Cell Cycle; Retinoblastoma (RB) in Cancer; G1 to S cell cycle control; DNA Replication	MCM3			4	0	100	High	1
8.26475e+18	FALSE	High	None	B1AH99	Myosin-9 (Fragment) OS=Homo sapiens OX=9606 GN=MYH9 PE=1 SV=1	0	7.615	34	2	2	1	103	11.6	5.1	7.49	2				Pf00063, Pf02736	4627	ENSG00000100345.20	22	Primary Focal Segmental Glomerulosclerosis FSGS; VEGFA-VEGFR2 Signaling Pathway	MYH9			2	0		High	1
-6.80087e+18	FALSE	High	None	P19012-2	Isoform 2 of Keratin, type I cytoskeletal 15 OS=Homo sapiens OX=9606 GN=KRT15	0	7.613	8	4	13	0	251	28.6	4.72	35.79	4				Pf00038	3866		17		KRT15			0	0	100	Not Found	3
-2.33261e+18	FALSE	High	None	A8MT21	Keratin, type I cytoskeletal 15 OS=Homo sapiens OX=9606 GN=KRT15 PE=1 SV=1	0	7.613	7	4	13	0	291	32.7	4.78	35.79	4				Pf00038	3866	ENSG00000171346.15	17		KRT15			0	0	100	Not Found	3
4.33637e+18	FALSE	High	None	Q9P035-2	Isoform 2 of Very-long-chain (3R)-3-hydroxyacyl-CoA dehydratase 3 OS=Homo sapiens OX=9606 GN=HACD3	0	7.588	11	2	3	2	307	36.4	8.73	9.54	2				Pf04387, Pf04969	51495	ENSG00000074696.12	15		PTPLAD1; HACD3			0	0	100	High	1
-7.20006e+18	FALSE	High	IsMasterProtein	P12236	ADP/ATP translocase 3 OS=Homo sapiens OX=9606 GN=SLC25A6 PE=1 SV=4	0	7.57	12	4	5	1	298	32.8	9.74	11.74	4				Pf00153	293	ENSG00000169100.13	X|Y; X	Electron Transport Chain	SLC25A6	Calcium signaling pathway; HTLV-I infection; Influenza A; Huntington's disease; Parkinson's disease; cGMP-PKG signaling pathway	Mitochondrial protein import; Regulation of insulin secretion; Vpr-mediated induction of apoptosis by mitochondrial outer membrane permeabilization; Influenza Virus Induced Apoptosis; Metabolism of proteins	21	0	100	High	1	Met-loss+Acetyl [N-Term]
-4.73631e+18	FALSE	High	IsMasterProtein	P62277	40S ribosomal protein S13 OS=Homo sapiens OX=9606 GN=RPS13 PE=1 SV=2	0	7.558	25	3	4	3	151	17.2	10.54	9.68	3				Pf00312, Pf08069	6207	ENSG00000110700.6	11	Cytoplasmic Ribosomal Proteins	RPS13	Ribosome	Peptide chain elongation; Eukaryotic Translation Termination; Viral mRNA Translation; Formation of the ternary complex, and subsequently, the 43S complex; L13a-mediated translational silencing of Ceruloplasmin expression; Selenocysteine synthesis; Nonsense Mediated Decay (NMD) independent of the Exon Junction Complex (EJC); Nonsense Mediated Decay (NMD) enhanced by the Exon Junction Complex (EJC)…	38	0	100	High	1
6.13612e+18	FALSE	High	IsMasterProteinCandidate	J3KMX5	40S ribosomal protein S13 OS=Homo sapiens OX=9606 GN=RPS13 PE=1 SV=1	0	7.558	25	3	4	3	148	16.7	10.51	9.68	3				Pf00312, Pf08069		ENSG00000110700.6	11					0	0	100	High	1
5.28868e+18	FALSE	High	None	Q14240	Eukaryotic initiation factor 4A-II OS=Homo sapiens OX=9606 GN=EIF4A2 PE=1 SV=2	0	7.557	10	4	4	4	407	46.4	5.48	8.13	4				Pf00270, Pf00271, Pf04851	1974	ENSG00000156976.16	3	Translation Factors	EIF4A2	RNA transport	ISG15 antiviral mechanism; L13a-mediated translational silencing of Ceruloplasmin expression; Translation initiation complex formation; GTP hydrolysis and joining of the 60S ribosomal subunit; Deadenylation of mRNA; Ribosomal scanning and start codon recognition	19	0	100	High	1
2.03432e+18	FALSE	High	None	Q14240-2	Isoform 2 of Eukaryotic initiation factor 4A-II OS=Homo sapiens OX=9606 GN=EIF4A2	0	7.557	10	4	4	4	408	46.5	5.48	8.13	4				Pf00270, Pf00271, Pf04851	1974	ENSG00000156976.16	3	Translation Factors	EIF4A2			1	0	100	High	1
3.568e+18	FALSE	High	None	E7EQG2	Eukaryotic initiation factor 4A-II OS=Homo sapiens OX=9606 GN=EIF4A2 PE=1 SV=1	0	7.557	11	4	4	4	362	41.3	5.64	8.13	4				Pf00270, Pf00271, Pf04851		ENSG00000156976.16	3					0	0	100	High	1
-5.08904e+18	FALSE	High	IsMasterProteinCandidate	O00429-6	Isoform 6 of Dynamin-1-like protein OS=Homo sapiens OX=9606 GN=DNM1L	0	7.524	5	3	3	3	749	83.3	7.08	7.36	3				Pf00350, Pf01031, Pf02212	10059	ENSG00000087470.17	12	Synaptic Vesicle Pathway	DNM1L			1	0	100	High	1
1.59629e+18	FALSE	High	IsMasterProteinCandidate	O00429-3	Isoform 2 of Dynamin-1-like protein OS=Homo sapiens OX=9606 GN=DNM1L	0	7.524	5	3	3	3	710	79.4	6.93	7.36	3				Pf00350, Pf01031, Pf02212	10059	ENSG00000087470.17	12	Synaptic Vesicle Pathway	DNM1L			1	0	100	High	1
-8.81527e+18	FALSE	High	IsMasterProteinCandidate	O00429-4	Isoform 3 of Dynamin-1-like protein OS=Homo sapiens OX=9606 GN=DNM1L	0	7.524	6	3	3	3	699	78.1	6.81	7.36	3				Pf00350, Pf01031, Pf02212	10059	ENSG00000087470.17	12	Synaptic Vesicle Pathway	DNM1L			1	0	100	High	1
3.66208e+18	FALSE	High	IsMasterProteinCandidate	O00429-5	Isoform 5 of Dynamin-1-like protein OS=Homo sapiens OX=9606 GN=DNM1L	0	7.524	5	3	3	3	710	79.1	6.93	7.36	3				Pf00350, Pf01031, Pf02212	10059		12		DNM1L			0	0	100	High	1
-7.14657e+18	FALSE	High	IsMasterProteinCandidate	O00429-9	Isoform 9 of Dynamin-1-like protein OS=Homo sapiens OX=9606 GN=DNM1L	0	7.524	5	3	3	3	712	79.6	7.08	7.36	3												0	0	100	High	1
-2.86219e+18	FALSE	High	IsMasterProteinCandidate	O00429-8	Isoform 8 of Dynamin-1-like protein OS=Homo sapiens OX=9606 GN=DNM1L	0	7.524	5	3	3	3	738	82	6.96	7.36	3				Pf00350, Pf01031, Pf02212	10059	ENSG00000087470.17	12	Synaptic Vesicle Pathway	DNM1L			1	0	100	High	1
-6.01194e+18	FALSE	High	IsMasterProtein	O00429	Dynamin-1-like protein OS=Homo sapiens OX=9606 GN=DNM1L PE=1 SV=2	0	7.524	5	3	3	3	736	81.8	6.81	7.36	3				Pf00350, Pf01031, Pf02212	10059	ENSG00000087470.17	12	Synaptic Vesicle Pathway	DNM1L	NOD-like receptor signaling pathway; TNF signaling pathway	Apoptotic execution phase	6	0	100	High	1
8.95106e+18	FALSE	High	IsMasterProteinCandidate	O00429-2	Isoform 4 of Dynamin-1-like protein OS=Homo sapiens OX=9606 GN=DNM1L	0	7.524	5	3	3	3	725	80.5	6.71	7.36	3				Pf00350, Pf01031, Pf02212	10059	ENSG00000087470.17	12	Synaptic Vesicle Pathway	DNM1L			1	0	100	High	1
5.4032e+18	FALSE	High	IsMasterProtein	Q14692	Ribosome biogenesis protein BMS1 homolog OS=Homo sapiens OX=9606 GN=BMS1 PE=1 SV=1	0	7.52	2	3	3	3	1282	145.7	6.44	7.06	3				Pf04950, Pf08142	9790	ENSG00000165733.7	10		BMS1	Ribosome biogenesis in eukaryotes	Major pathway of rRNA processing in the nucleolus and cytosol; rRNA modification in the nucleus and cytosol	6	0	100	High	1
3.75805e+18	FALSE	High	None	P18621-2	Isoform 2 of 60S ribosomal protein L17 OS=Homo sapiens OX=9606 GN=RPL17	0	7.515	26	3	5	3	146	17.1	10.1	13.8	3				Pf00237	6139	ENSG00000265681.7	18	Cytoplasmic Ribosomal Proteins	RPL17			1	0	100	High	1
1.58943e+18	FALSE	High	IsMasterProteinCandidate	P51572-2	Isoform 2 of B-cell receptor-associated protein 31 OS=Homo sapiens OX=9606 GN=BCAP31	0	7.504	9	3	4	3	313	34.7	7.84	10.29	3				Pf05529, Pf13870	10134	ENSG00000185825.15	X		BCAP31			0	0	100	High	1
2.38135e+18	FALSE	High	IsMasterProtein	P51572	B-cell receptor-associated protein 31 OS=Homo sapiens OX=9606 GN=BCAP31 PE=1 SV=3	0	7.504	12	3	4	3	246	28	8.44	10.29	3				Pf05529, Pf13870	10134	ENSG00000185825.15	X		BCAP31	Protein processing in endoplasmic reticulum	Apoptotic cleavage of cellular proteins; Antigen Presentation: Folding, assembly and peptide loading of class I MHC	9	0	100	High	1
-5.3279e+18	FALSE	High	None	H0Y659	E3 ubiquitin-protein ligase HUWE1 (Fragment) OS=Homo sapiens OX=9606 GN=HUWE1 PE=1 SV=1	0	7.503	3	3	3	3	1197	133.2	6.81	5.16	3				Pf00632		ENSG00000086758.15	X					0	0	100	High	1
-1.31939e+18	FALSE	High	None	K7ER69	Interleukin enhancer-binding factor 3 (Fragment) OS=Homo sapiens OX=9606 GN=ILF3 PE=1 SV=1	0	7.465	17	3	4	3	161	17.9	4.93	8.79	3				Pf07528		ENSG00000129351.17	19					0	0	100	High	1
-4.06461e+18	FALSE	High	None	Q9BZZ5-1	Isoform 1 of Apoptosis inhibitor 5 OS=Homo sapiens OX=9606 GN=API5	0	7.463	11	3	4	3	438	49.5	6.46	9.27	3				Pf05918	8539		11		API5			0	0	100	High	1
-3.87626e+18	FALSE	High	IsMasterProtein	P62269	40S ribosomal protein S18 OS=Homo sapiens OX=9606 GN=RPS18 PE=1 SV=3	0	7.46	23	4	4	4	152	17.7	10.99	8.28	4				Pf00416	6222	ENSG00000223367.6; ENSG00000096150.9; ENSG00000235650.6; ENSG00000226225.6; ENSG00000231500.6	6; CHR_HSCHR6_MHC_DBB_CTG1; CHR_HSCHR6_MHC_QBL_CTG1; CHR_HSCHR6_MHC_COX_CTG1; CHR_HSCHR6_MHC_MCF_CTG1	Cytoplasmic Ribosomal Proteins	RPS18	Ribosome	Peptide chain elongation; Eukaryotic Translation Termination; Viral mRNA Translation; Formation of the ternary complex, and subsequently, the 43S complex; L13a-mediated translational silencing of Ceruloplasmin expression; Selenocysteine synthesis; Nonsense Mediated Decay (NMD) independent of the Exon Junction Complex (EJC); Nonsense Mediated Decay (NMD) enhanced by the Exon Junction Complex (EJC)…	38	0	100	High	1
4.80131e+18	FALSE	High	IsMasterProteinCandidate	P52701-4	Isoform 4 of DNA mismatch repair protein Msh6 OS=Homo sapiens OX=9606 GN=MSH6	0	7.457	3	3	3	3	1058	119.7	6.84	6.81	3				Pf00488, Pf01624, Pf05188, Pf05190, Pf05192	2956	ENSG00000116062.14	2	Signaling Pathways in Glioblastoma; Retinoblastoma (RB) in Cancer; Mismatch repair	MSH6			3	0		High	1
1.61998e+18	FALSE	High	IsMasterProteinCandidate	P52701-3	Isoform 3 of DNA mismatch repair protein Msh6 OS=Homo sapiens OX=9606 GN=MSH6	0	7.457	2	3	3	3	1230	137.9	7.06	6.81	3				Pf00488, Pf01624, Pf05188, Pf05190, Pf05192	2956	ENSG00000116062.14	2	Signaling Pathways in Glioblastoma; Retinoblastoma (RB) in Cancer; Mismatch repair	MSH6			3	0		High	1
8.43814e+18	FALSE	High	IsMasterProteinCandidate	A0A494C0M1	DNA mismatch repair protein OS=Homo sapiens OX=9606 GN=MSH6 PE=1 SV=1	0	7.457	2	3	3	3	1261	142.8	6.51	6.81	3												0	0		High	1
3.62907e+18	FALSE	High	IsMasterProtein	P52701	DNA mismatch repair protein Msh6 OS=Homo sapiens OX=9606 GN=MSH6 PE=1 SV=2	0	7.457	2	3	3	3	1360	152.7	6.9	6.81	3				Pf00488, Pf00855, Pf01624, Pf05188, Pf05190, Pf05192	2956	ENSG00000116062.14	2	Signaling Pathways in Glioblastoma; Retinoblastoma (RB) in Cancer; Mismatch repair	MSH6	Colorectal cancer; Platinum drug resistance; Pathways in cancer; Mismatch repair	Defective Mismatch Repair Associated With MSH2; Defective Mismatch Repair Associated With MSH6; Mismatch repair (MMR) directed by MSH2:MSH6 (MutSalpha)	14	0		High	1
-2.59895e+18	FALSE	High	IsMasterProtein	Q9Y295	Developmentally-regulated GTP-binding protein 1 OS=Homo sapiens OX=9606 GN=DRG1 PE=1 SV=1	0	7.454	16	4	4	4	367	40.5	8.9	9.05	4				Pf00009, Pf01926, Pf02421, Pf02824	4733	ENSG00000185721.12	22		DRG1			0	0	100	High	1
6.10507e+18	FALSE	High	None	O60260-4	Isoform 4 of E3 ubiquitin-protein ligase parkin OS=Homo sapiens OX=9606 GN=PRKN	0	7.43	19	4	4	4	274	30.6	6.74	9.78	4				Pf01485	5071	ENSG00000185345.18	6	Parkin-Ubiquitin Proteasomal System pathway; Parkinsons Disease Pathway	PARK2; PRKN			2	0	100	High	1
-5.67199e+17	FALSE	High	IsMasterProtein	P06702	Protein S100-A9 OS=Homo sapiens OX=9606 GN=S100A9 PE=1 SV=1	0	7.418	25	2	2	2	114	13.2	6.13	6.18	2				Pf00036, Pf01023, Pf13499, Pf13833	6280	ENSG00000163220.10	1	IL1 and megakaryocytes in obesity	S100A9		Neutrophil degranulation; Metal sequestration by antimicrobial proteins; Regulation of TLR by endogenous ligand	8	0	100	High	1
-6.20106e+18	FALSE	High	None	Q5JXT2	Nucleolar protein 56 (Fragment) OS=Homo sapiens OX=9606 GN=NOP56 PE=1 SV=1	0	7.418	14	3	4	3	281	31.2	7.77	7.64	3				Pf08060, Pf08156	10528	ENSG00000101361.16	20		NOP56			0	0		High	1
6.12159e+18	FALSE	High	None	D6RGY2	Calnexin (Fragment) OS=Homo sapiens OX=9606 GN=CANX PE=1 SV=1	0	7.406	10	2	2	2	308	35.2	4.58	7.45	2				Pf00262		ENSG00000127022.14; ENSG00000283777.1	5; CHR_HG30_PATCH					0	0	100	High	1
-7.19022e+18	FALSE	High	IsMasterProtein	Q9H0A0	RNA cytidine acetyltransferase OS=Homo sapiens OX=9606 GN=NAT10 PE=1 SV=2	0	7.401	5	4	4	4	1025	115.7	8.27	9.84	4				Pf00583, Pf05127, Pf08351, Pf13508, Pf13718, Pf13725	55226	ENSG00000135372.8	11	Metapathway biotransformation	NAT10	Ribosome biogenesis in eukaryotes	rRNA modification in the nucleus and cytosol	6	0	100	High	1
-8.69743e+18	FALSE	High	IsMasterProteinCandidate	Q9H0A0-2	Isoform 2 of RNA cytidine acetyltransferase OS=Homo sapiens OX=9606 GN=NAT10	0	7.401	6	4	4	4	953	107.2	6.99	9.84	4				Pf00583, Pf05127, Pf08351, Pf13508, Pf13718, Pf13725	55226	ENSG00000135372.8	11	Metapathway biotransformation	NAT10			1	0	100	High	1
-5.52758e+18	FALSE	High	None	H7C597	Staphylococcal nuclease domain-containing protein 1 (Fragment) OS=Homo sapiens OX=9606 GN=SND1 PE=1 SV=1	0	7.399	13	2	2	2	231	26.2	5.3	6.7	2				Pf00565, Pf00567		ENSG00000197157.10	7					0	0	100	High	1
-6.94597e+18	FALSE	High	IsMasterProtein	Q96ST3	Paired amphipathic helix protein Sin3a OS=Homo sapiens OX=9606 GN=SIN3A PE=1 SV=2	0	7.384	5	4	4	4	1273	145.1	7.25	9.4	4				Pf02671, Pf08295	25942	ENSG00000169375.15	15	Androgen receptor signaling pathway; Retinoblastoma (RB) in Cancer; Mecp2 and Associated Rett Syndrome; TGF-beta Signaling Pathway; Hedgehog Signaling Pathway	SIN3A	Transcriptional misregulation in cancer; Huntington's disease; Thyroid hormone signaling pathway	RUNX1 regulates genes involved in megakaryocyte differentiation and platelet function; Regulation of lipid metabolism by Peroxisome proliferator-activated receptor alpha (PPARalpha); NoRC negatively regulates rRNA expression; Factors involved in megakaryocyte development and platelet production	21	0	100	High	1
8.86288e+18	FALSE	High	None	F5GZI8	T-complex protein 1 subunit alpha OS=Homo sapiens OX=9606 GN=TCP1 PE=1 SV=1	0	7.369	31	3	3	3	100	10.4	4.48	8.01	3				Pf00118		ENSG00000120438.11	6					0	0	100	High	1	Acetyl [N-Term]
-3.58853e+18	FALSE	High	IsMasterProtein	P42285	Exosome RNA helicase MTR4 OS=Homo sapiens OX=9606 GN=MTREX PE=1 SV=3	0	7.356	5	4	6	4	1042	117.7	6.52	13.33	4				Pf00270, Pf04851, Pf08148, Pf13234	23517	ENSG00000039123.15	5		SKIV2L2	RNA degradation	Major pathway of rRNA processing in the nucleolus and cytosol; mRNA Splicing - Major Pathway	8	0	100	High	1	Met-loss+Acetyl [N-Term]
-3.9818e+18	FALSE	High	None	H0Y4Z6	Alpha-1,4 glucan phosphorylase (Fragment) OS=Homo sapiens OX=9606 GN=PYGB PE=1 SV=1	0	7.352	11	2	2	1	245	27.5	6.35	6.36	2				Pf00343		ENSG00000100994.11	20					0	0		High	1
8.92549e+18	FALSE	High	IsMasterProteinCandidate	A0A0C4DFV9	Protein SET OS=Homo sapiens OX=9606 GN=SET PE=1 SV=1	0	7.349	7	1	2	1	266	31.1	4.23	6.49	1				Pf00956	6418	ENSG00000119335.16	9	Histone Modifications	SET			1	0	100	High	1
-6.89836e+18	FALSE	High	IsMasterProtein	Q01105	Protein SET OS=Homo sapiens OX=9606 GN=SET PE=1 SV=3	0	7.349	6	1	2	1	290	33.5	4.32	6.49	1				Pf00956	6418	ENSG00000119335.16	9	Histone Modifications	SET		HuR (ELAVL1) binds and stabilizes mRNA; Condensation of Prophase Chromosomes	9	0	100	High	1
-5.0276e+18	FALSE	High	IsMasterProteinCandidate	A0A087X027	Protein SETSIP OS=Homo sapiens OX=9606 GN=SETSIP PE=1 SV=1	0	7.349	6	1	2	1	292	33.6	4.32	6.49	1				Pf00956		ENSG00000230667.5	1					0	0	100	High	1
-2.28075e+18	FALSE	High	IsMasterProteinCandidate	Q01105-2	Isoform 2 of Protein SET OS=Homo sapiens OX=9606 GN=SET	0	7.349	6	1	2	1	277	32.1	4.22	6.49	1				Pf00956	6418	ENSG00000119335.16	9	Histone Modifications	SET			1	0	100	High	1
2.05247e+17	FALSE	High	IsMasterProteinCandidate	Q01105-3	Isoform 3 of Protein SET OS=Homo sapiens OX=9606 GN=SET	0	7.349	7	1	2	1	265	31	4.23	6.49	1				Pf00956	6418	ENSG00000119335.16	9	Histone Modifications	SET			1	0	100	High	1
-6.7698e+18	FALSE	High	IsMasterProteinCandidate	Q01105-4	Isoform 4 of Protein SET OS=Homo sapiens OX=9606 GN=SET	0	7.349	7	1	2	1	268	31.3	4.21	6.49	1				Pf00956	6418	ENSG00000119335.16	9	Histone Modifications	SET			1	0	100	High	1
6.682e+16	FALSE	High	IsMasterProteinCandidate	P0DME0	Protein SETSIP OS=Homo sapiens OX=9606 GN=SETSIP PE=1 SV=1	0	7.349	6	1	2	1	302	34.9	4.31	6.49	1				Pf00956	646817	ENSG00000230667.5	1		SETP18; SETSIP			0	0	100	High	1
7.50631e+18	FALSE	High	None	G3V4N7	Creatine kinase B-type (Fragment) OS=Homo sapiens OX=9606 GN=CKB PE=1 SV=1	0	7.311	12	2	2	2	217	24.1	5.07	6.36	2				Pf00217, Pf02807	1152	ENSG00000166165.12	14	Urea cycle and metabolism of amino groups	CKB			1	0		High	1
-8.17727e+18	FALSE	High	None	F6WLT2	Spliceosome RNA helicase DDX39B (Fragment) OS=Homo sapiens OX=9606 GN=DDX39B PE=1 SV=1	0	7.308	10	3	3	3	289	32.9	5.83	7.77	3				Pf00270, Pf14617		ENSG00000225859.10; ENSG00000215425.11; ENSG00000198563.13; ENSG00000235439.10; ENSG00000230624.10; ENSG00000225073.10; ENSG00000229496.10	CHR_HSCHR6_MHC_MANN_CTG1; CHR_HSCHR6_MHC_QBL_CTG1; 6; CHR_HSCHR6_MHC_SSTO_CTG1; CHR_HSCHR6_MHC_DBB_CTG1; CHR_HSCHR6_MHC_COX_CTG1; CHR_HSCHR6_MHC_MCF_CTG1					0	0	100	High	1
-4.25421e+18	FALSE	High	None	A0A140T996	Spliceosome RNA helicase DDX39B (Fragment) OS=Homo sapiens OX=9606 GN=DDX39B PE=1 SV=1	0	7.308	15	3	3	3	189	22.2	8.41	7.77	3				Pf00270, Pf14617		ENSG00000237889.11	CHR_HSCHR6_MHC_APD_CTG1					0	0	100	High	1
-1.3958e+18	FALSE	High	IsMasterProteinCandidate	A0A494C1L1	Delta(14)-sterol reductase LBR OS=Homo sapiens OX=9606 GN=LBR PE=1 SV=1	0	7.3	11	4	4	4	411	46.9	9.54	8.58	4												0	0	100	High	1
-4.92533e+18	FALSE	High	IsMasterProtein	Q14739	Delta(14)-sterol reductase LBR OS=Homo sapiens OX=9606 GN=LBR PE=1 SV=2	0	7.3	7	4	4	4	615	70.7	9.36	8.58	4				Pf01222, Pf06966, Pf09465	3930	ENSG00000143815.14	1	Gastric cancer network 2; ATM Signaling Network in Development and Disease	LBR		Cholesterol biosynthesis	6	0	100	High	1
3.09935e+18	FALSE	High	IsMasterProtein	Q00796	Sorbitol dehydrogenase OS=Homo sapiens OX=9606 GN=SORD PE=1 SV=4	0	7.266	7	2	2	2	357	38.3	7.97	5.34	2				Pf00107, Pf08240, Pf12847	6652	ENSG00000140263.13	15	Polyol Pathway	SORD	Pentose and glucuronate interconversions; Metabolic pathways; Fructose and mannose metabolism	Catabolism of glucuronate to xylulose-5-phosphate; Fructose biosynthesis	9	0		High	1
6.19263e+16	FALSE	High	IsMasterProtein	O60885	Bromodomain-containing protein 4 OS=Homo sapiens OX=9606 GN=BRD4 PE=1 SV=2	0	7.255	3	4	4	4	1362	152.1	9.19	8.33	4				Pf00439	23476	ENSG00000141867.17	19		BRD4			0	0	100	High	1
-1.94185e+18	FALSE	High	IsMasterProteinCandidate	Q93009	Ubiquitin carboxyl-terminal hydrolase 7 OS=Homo sapiens OX=9606 GN=USP7 PE=1 SV=2	0	7.214	3	2	2	2	1102	128.2	5.55	6.59	2				Pf00443, Pf00917, Pf12436, Pf13423, Pf14533	7874	ENSG00000187555.14	16	Regulation of toll-like receptor signaling pathway	USP7	Herpes simplex infection; FoxO signaling pathway; Epstein-Barr virus infection; Viral carcinogenesis	Synthesis of active ubiquitin: roles of E1 and E2 enzymes; Ub-specific processing proteases; Gap-filling DNA repair synthesis and ligation in TC-NER; Regulation of TP53 Degradation; Dual incision in TC-NER; Formation of TC-NER Pre-Incision Complex; Regulation of PTEN localization	29	0		High	1
-3.75818e+18	FALSE	High	IsMasterProtein	H3BND8	Ubiquitin carboxyl-terminal hydrolase (Fragment) OS=Homo sapiens OX=9606 GN=USP7 PE=1 SV=1	0	7.214	3	2	2	2	909	105.5	5.58	6.59	2				Pf00443, Pf00917, Pf12436, Pf13423, Pf14533		ENSG00000187555.14	16	Regulation of toll-like receptor signaling pathway				1	0		High	1
3.5995e+18	FALSE	High	IsMasterProteinCandidate	Q93009-3	Isoform 3 of Ubiquitin carboxyl-terminal hydrolase 7 OS=Homo sapiens OX=9606 GN=USP7	0	7.214	3	2	2	2	1086	126.2	5.71	6.59	2				Pf00443, Pf00917, Pf12436, Pf13423, Pf14533	7874	ENSG00000187555.14	16	Regulation of toll-like receptor signaling pathway	USP7			1	0		High	1
5.46807e+18	FALSE	High	IsMasterProtein	P37837	Transaldolase OS=Homo sapiens OX=9606 GN=TALDO1 PE=1 SV=2	0	7.192	9	3	3	3	337	37.5	6.81	6.66	3				Pf00923	6888	ENSG00000177156.10	11	Pentose Phosphate Pathway; Cori Cycle	TALDO1	Biosynthesis of amino acids; Pentose phosphate pathway; Metabolic pathways; Carbon metabolism	Gene and protein expression by JAK-STAT signaling after Interleukin-12 stimulation; Insulin effects increased synthesis of Xylulose-5-Phosphate; TALDO1 deficiency: failed conversion of Fru(6)P, E4P to SH7P, GA3P; Interleukin-12 family signaling; TALDO1 deficiency: failed conversion of SH7P, GA3P to Fru(6)P, E4P; Pentose phosphate pathway (hexose monophosphate shunt)	22	0	100	High	1
-5.41782e+18	FALSE	High	None	U3KQR5	60S ribosomal protein L6 (Fragment) OS=Homo sapiens OX=9606 GN=RPL6 PE=1 SV=1	0	7.151	23	3	4	3	160	17.9	10.78	7.5	3				Pf03868		ENSG00000089009.15	12					0	0	100	High	1
-4.98356e+18	FALSE	High	None	F8VZ45	60S ribosomal protein L6 (Fragment) OS=Homo sapiens OX=9606 GN=RPL6 PE=1 SV=1	0	7.151	23	3	4	3	159	17.8	10.77	7.5	3				Pf03868		ENSG00000089009.15	12					0	0	100	High	1
8.97327e+18	FALSE	High	IsMasterProtein	Q06203	Amidophosphoribosyltransferase OS=Homo sapiens OX=9606 GN=PPAT PE=1 SV=1	0	7.151	6	3	3	3	517	57.4	6.76	7.88	3				Pf00156, Pf00310, Pf13230, Pf13522, Pf13537	5471	ENSG00000128059.8	4	Fluoropyrimidine Activity	PPAT	Alanine, aspartate and glutamate metabolism; Metabolic pathways; Purine metabolism	Purine ribonucleoside monophosphate biosynthesis	8	0		High	1
-2.42642e+18	FALSE	High	IsMasterProtein	Q13523	Serine/threonine-protein kinase PRP4 homolog OS=Homo sapiens OX=9606 GN=PRPF4B PE=1 SV=3	0	7.145	3	3	3	3	1007	116.9	10.26	7.98	3				Pf00069, Pf07714	8899	ENSG00000112739.16	6	mRNA Processing	PRPF4B			1	0	100	High	1	Met-loss+Acetyl [N-Term]
5.12983e+18	FALSE	High	IsMasterProteinCandidate	Q9NTJ3-2	Isoform 2 of Structural maintenance of chromosomes protein 4 OS=Homo sapiens OX=9606 GN=SMC4	0	7.139	2	2	2	2	1230	140.2	6.8	5.7	2				Pf02463, Pf06470, Pf13166, Pf13304, Pf13476, Pf13555	10051	ENSG00000113810.15	3		SMC4			0	0		High	1
5.58154e+18	FALSE	High	IsMasterProteinCandidate	E9PD53	Structural maintenance of chromosomes protein OS=Homo sapiens OX=9606 GN=SMC4 PE=1 SV=1	0	7.139	2	2	2	2	1263	144.4	7.12	5.7	2				Pf02463, Pf04012, Pf04111, Pf04156, Pf06470, Pf12128, Pf13166, Pf13304, Pf13476, Pf13555	10051	ENSG00000113810.15	3		SMC4			0	0		High	1
-3.758e+18	FALSE	High	IsMasterProtein	Q9NTJ3	Structural maintenance of chromosomes protein 4 OS=Homo sapiens OX=9606 GN=SMC4 PE=1 SV=2	0	7.139	2	2	2	2	1288	147.1	6.79	5.7	2				Pf02463, Pf04012, Pf04111, Pf04156, Pf06470, Pf12128, Pf13166, Pf13304, Pf13476, Pf13555	10051	ENSG00000113810.15	3		SMC4		Condensation of Prometaphase Chromosomes; Condensation of Prophase Chromosomes	7	0		High	1
-9.39823e+17	FALSE	High	IsMasterProteinCandidate	Q00526	Cyclin-dependent kinase 3 OS=Homo sapiens OX=9606 GN=CDK3 PE=1 SV=1	0	7.124	5	1	2	1	305	35	8.79	5.5	1				Pf00069, Pf07714, Pf14531	1018	ENSG00000250506.7	17		CDK3			0	0	100	High	1
5.12792e+18	FALSE	High	IsMasterProteinCandidate	G3V5T9	Cyclin-dependent kinase 2 OS=Homo sapiens OX=9606 GN=CDK2 PE=1 SV=1	0	7.124	4	1	2	1	346	39.2	8.62	5.5	1				Pf00069, Pf07714	1017	ENSG00000123374.10	12	miRNA Regulation of DNA Damage Response; Cell Cycle; Human Thyroid Stimulating Hormone (TSH) signaling pathway; Signaling Pathways in Glioblastoma; Oncostatin M Signaling Pathway; Spinal Cord Injury; Retinoblastoma (RB) in Cancer; Aryl Hydrocarbon Receptor; G1 to S cell cycle control; DNA Replication; ID signaling pathway; DNA Damage Response	CDK2			12	0	100	High	1
-2.77636e+18	FALSE	High	IsMasterProteinCandidate	E7ESI2	Cyclin-dependent kinase 2 OS=Homo sapiens OX=9606 GN=CDK2 PE=1 SV=1	0	7.124	6	1	2	1	238	27.1	9.31	5.5	1				Pf00069, Pf07714	1017	ENSG00000123374.10	12	miRNA Regulation of DNA Damage Response; Cell Cycle; Human Thyroid Stimulating Hormone (TSH) signaling pathway; Signaling Pathways in Glioblastoma; Oncostatin M Signaling Pathway; Spinal Cord Injury; Retinoblastoma (RB) in Cancer; Aryl Hydrocarbon Receptor; G1 to S cell cycle control; DNA Replication; ID signaling pathway; DNA Damage Response	CDK2			12	0	100	High	1
-6.98073e+18	FALSE	High	IsMasterProtein	P24941	Cyclin-dependent kinase 2 OS=Homo sapiens OX=9606 GN=CDK2 PE=1 SV=2	0	7.124	5	1	2	1	298	33.9	8.68	5.5	1				Pf00069, Pf07714, Pf14531	1017	ENSG00000123374.10	12	miRNA Regulation of DNA Damage Response; Cell Cycle; Human Thyroid Stimulating Hormone (TSH) signaling pathway; Signaling Pathways in Glioblastoma; Oncostatin M Signaling Pathway; Spinal Cord Injury; Retinoblastoma (RB) in Cancer; Aryl Hydrocarbon Receptor; G1 to S cell cycle control; DNA Replication; ID signaling pathway; DNA Damage Response	CDK2	Hepatitis B; Cell cycle; Measles; Prostate cancer; Epstein-Barr virus infection; PI3K-Akt signaling pathway; Viral carcinogenesis; Small cell lung cancer; p53 signaling pathway; Progesterone-mediated oocyte maturation; Herpes simplex infection; Oocyte meiosis; Pathways in cancer; FoxO signaling pathway	p53-Dependent G1 DNA Damage Response; G0 and Early G1; Regulation of DNA replication; Activation of the pre-replicative complex; TP53 Regulates Transcription of Genes Involved in G1 Cell Cycle Arrest; SCF(Skp2)-mediated degradation of p27/p21; Factors involved in megakaryocyte development and platelet production; G2 Phase; Meiotic recombination; Regulation of APC/C activators between G1/S and ear…	88	0	100	High	1
6.1685e+18	FALSE	High	IsMasterProteinCandidate	K7EJ83	Cyclin-dependent kinase 3 (Fragment) OS=Homo sapiens OX=9606 GN=CDK3 PE=1 SV=1	0	7.124	7	1	2	1	213	24.4	8.02	5.5	1				Pf00069, Pf07714, Pf14531		ENSG00000250506.7	17					0	0	100	High	1
-5.8051e+17	FALSE	High	IsMasterProteinCandidate	P24941-2	Isoform 2 of Cyclin-dependent kinase 2 OS=Homo sapiens OX=9606 GN=CDK2	0	7.124	5	1	2	1	264	30	9.14	5.5	1				Pf00069, Pf07714	1017	ENSG00000123374.10	12	miRNA Regulation of DNA Damage Response; Cell Cycle; Human Thyroid Stimulating Hormone (TSH) signaling pathway; Signaling Pathways in Glioblastoma; Oncostatin M Signaling Pathway; Spinal Cord Injury; Retinoblastoma (RB) in Cancer; Aryl Hydrocarbon Receptor; G1 to S cell cycle control; DNA Replication; ID signaling pathway; DNA Damage Response	CDK2			12	0	100	High	1
-8.78844e+18	FALSE	High	IsMasterProtein	Q92621	Nuclear pore complex protein Nup205 OS=Homo sapiens OX=9606 GN=NUP205 PE=1 SV=3	0	7.08	1	3	3	3	2012	227.8	6.19	6.69	3				Pf11894	23165	ENSG00000155561.14	7		NUP205	RNA transport	Rev-mediated nuclear export of HIV RNA; ISG15 antiviral mechanism; NEP/NS2 Interacts with the Cellular Export Machinery; tRNA processing in the nucleus; Transcriptional regulation by small RNAs; Nuclear Pore Complex (NPC) Disassembly; Regulation of Glucokinase by Glucokinase Regulatory Protein; Vpr-mediated nuclear import of PICs; Regulation of HSF1-mediated heat shock response; snRNP Assembly; S…	64	0	100	High	1
-7.01787e+18	FALSE	High	IsMasterProtein	P18206	Vinculin OS=Homo sapiens OX=9606 GN=VCL PE=1 SV=4	0	7.063	4	3	3	3	1134	123.7	5.66	8.99	3				Pf01044	7414	ENSG00000035403.17	10	Integrin-mediated Cell Adhesion; Primary Focal Segmental Glomerulosclerosis FSGS; Focal Adhesion; VEGFA-VEGFR2 Signaling Pathway; Regulation of Actin Cytoskeleton	VCL	Leukocyte transendothelial migration; Focal adhesion; Shigellosis; Regulation of actin cytoskeleton; Amoebiasis; Bacterial invasion of epithelial cells; Adherens junction	Signaling by BRAF and RAF fusions; MAP2K and MAPK activation; Smooth Muscle Contraction; Signaling by RAS mutants; Signaling by high-kinase activity BRAF mutants; Signaling by moderate kinase activity BRAF mutants; Platelet degranulation ; Paradoxical activation of RAF signaling by kinase inactive BRAF; Neutrophil degranulation; Interleukin-20 family signaling	37	0		High	1
-8.32793e+18	FALSE	High	IsMasterProteinCandidate	P18206-2	Isoform 1 of Vinculin OS=Homo sapiens OX=9606 GN=VCL	0	7.063	5	3	3	3	1066	116.6	6.09	8.99	3				Pf01044	7414	ENSG00000035403.17	10	Integrin-mediated Cell Adhesion; Primary Focal Segmental Glomerulosclerosis FSGS; Focal Adhesion; VEGFA-VEGFR2 Signaling Pathway; Regulation of Actin Cytoskeleton	VCL			5	0		High	1
-1.64724e+18	FALSE	High	None	H7C0R3	Glutaminyl-tRNA synthetase 1 (Fragment) OS=Homo sapiens OX=9606 GN=QARS1 PE=1 SV=1	0	7.061	13	3	3	3	253	28.5	7.47	7.33	3				Pf00749, Pf03950		ENSG00000172053.17	3					0	0	100	High	1
-6.76908e+18	FALSE	High	IsMasterProtein	Q9NVP1	ATP-dependent RNA helicase DDX18 OS=Homo sapiens OX=9606 GN=DDX18 PE=1 SV=2	0	7.036	5	3	4	3	670	75.4	9.5	10.28	3				Pf00270, Pf00271, Pf04851, Pf13959	8886	ENSG00000088205.12	2		DDX18			0	0	100	High	1
-7.9707e+18	FALSE	High	IsMasterProtein	Q9Y230	RuvB-like 2 OS=Homo sapiens OX=9606 GN=RUVBL2 PE=1 SV=3	0	7.029	7	3	3	3	463	51.1	5.64	6.5	3				Pf00004, Pf03796, Pf06068, Pf13481	10856	ENSG00000183207.13	19		RUVBL2		HATs acetylate histones; Telomere Extension By Telomerase	8	0	100	High	1
1.55306e+18	FALSE	High	IsMasterProteinCandidate	P35606-2	Isoform 2 of Coatomer subunit beta' OS=Homo sapiens OX=9606 GN=COPB2	0	6.984	5	4	5	4	877	99	5.16	11.07	4				Pf00400, Pf04053	9276	ENSG00000184432.9	3		COPB2			0	0	100	High	1
6.14892e+18	FALSE	High	IsMasterProtein	P35606	Coatomer subunit beta' OS=Homo sapiens OX=9606 GN=COPB2 PE=1 SV=2	0	6.984	5	4	5	4	906	102.4	5.27	11.07	4				Pf00400, Pf04053	9276	ENSG00000184432.9	3		COPB2		COPI-dependent Golgi-to-ER retrograde traffic; COPI-mediated anterograde transport	11	0	100	High	1
-2.97177e+18	FALSE	High	None	S4R359	Heterogeneous nuclear ribonucleoprotein K (Fragment) OS=Homo sapiens OX=9606 GN=HNRNPK PE=1 SV=1	0	6.968	39	3	3	3	100	10.7	5.38	8.38	3						ENSG00000165119.20	9					0	0	100	High	1
-8.62096e+18	FALSE	High	None	O14787-2	Isoform 2 of Transportin-2 OS=Homo sapiens OX=9606 GN=TNPO2	0	6.96	3	2	2	2	887	100.3	4.98	5.17	2				Pf03810, Pf13513	30000	ENSG00000105576.15	19		TNPO2			0	0	100	High	1
1.22084e+18	FALSE	High	IsMasterProteinCandidate	Q7L2E3	ATP-dependent RNA helicase DHX30 OS=Homo sapiens OX=9606 GN=DHX30 PE=1 SV=1	0	6.943	3	4	4	4	1194	133.9	8.78	8.42	4				Pf00270, Pf00271, Pf04408, Pf07717	22907	ENSG00000132153.14	3		DHX30			0	0	100	High	1
8.4995e+18	FALSE	High	IsMasterProteinCandidate	Q7L2E3-3	Isoform 3 of ATP-dependent RNA helicase DHX30 OS=Homo sapiens OX=9606 GN=DHX30	0	6.943	3	4	4	4	1155	129.4	8.53	8.42	4				Pf00270, Pf00271, Pf04408, Pf07717	22907	ENSG00000132153.14	3		DHX30			0	0	100	High	1
-4.26909e+18	FALSE	High	IsMasterProteinCandidate	Q7L2E3-2	Isoform 2 of ATP-dependent RNA helicase DHX30 OS=Homo sapiens OX=9606 GN=DHX30	0	6.943	3	4	4	4	1222	136	8.6	8.42	4				Pf00270, Pf00271, Pf04408, Pf07717	22907	ENSG00000132153.14	3		DHX30			0	0	100	High	1
-3.16941e+18	FALSE	High	IsMasterProtein	H7BXY3	ATP-dependent RNA helicase DHX30 OS=Homo sapiens OX=9606 GN=DHX30 PE=1 SV=1	0	6.943	3	4	4	4	1166	130.5	8.56	8.42	4				Pf00270, Pf00271, Pf04408, Pf07717	22907	ENSG00000132153.14	3		DHX30			0	0	100	High	1
-4.39617e+18	FALSE	High	None	A0A1B0GUS4	Ubiquitin-conjugating enzyme E2 L5 OS=Homo sapiens OX=9606 GN=UBE2L5 PE=2 SV=1	0	6.927	14	1	4	1	154	17.9	7.84	15.39	1				Pf00179, Pf05743, Pf14461	171222	ENSG00000236444.4	13		UBE2L5P; UBE2L5			0	0	100	High	1
3.58979e+18	FALSE	High	None	E9PG15	14-3-3 protein theta (Fragment) OS=Homo sapiens OX=9606 GN=YWHAQ PE=1 SV=1	0	6.912	21	3	4	2	149	17	5.78	8.79	3				Pf00244		ENSG00000134308.13	2	Primary Focal Segmental Glomerulosclerosis FSGS				1	0	100	High	1
-8.03514e+18	FALSE	High	None	Q7Z406-2	Isoform 2 of Myosin-14 OS=Homo sapiens OX=9606 GN=MYH14	0	6.901	1	2	2	0	2036	231.9	5.6	5.69	2				Pf00063, Pf01576	79784	ENSG00000105357.15	19		MYH14			0	0	100	Not Found	2
7.28829e+18	FALSE	High	None	Q7Z406-6	Isoform 6 of Myosin-14 OS=Homo sapiens OX=9606 GN=MYH14	0	6.901	1	2	2	0	2003	228.5	5.6	5.69	2				Pf00063, Pf01576	79784	ENSG00000105357.15	19		MYH14			0	0	100	Not Found	2
5.81593e+18	FALSE	High	None	Q7Z406	Myosin-14 OS=Homo sapiens OX=9606 GN=MYH14 PE=1 SV=2	0	6.901	1	2	2	0	1995	227.7	5.6	5.69	2				Pf00063, Pf01576	79784	ENSG00000105357.15	19		MYH14	Salmonella infection; Regulation of actin cytoskeleton; Tight junction	RHO GTPases activate PAKs; EPHA-mediated growth cone collapse; RHO GTPases Activate ROCKs; Sema4D induced cell migration and growth-cone collapse; RHO GTPases activate CIT; RHO GTPases activate PKNs	17	0	100	Not Found	2
4.5312e+18	FALSE	High	None	Q13200-2	Isoform 2 of 26S proteasome non-ATPase regulatory subunit 2 OS=Homo sapiens OX=9606 GN=PSMD2	0	6.896	5	3	3	3	749	82.1	5.14	7	3				Pf01851	5708	ENSG00000175166.16	3	Proteasome Degradation; TNF alpha Signaling Pathway; Parkin-Ubiquitin Proteasomal System pathway	PSMD2			3	0	100	High	1
-5.67455e+17	FALSE	High	None	H0Y400	Spliceosome RNA helicase DDX39B (Fragment) OS=Homo sapiens OX=9606 GN=DDX39B PE=1 SV=1	0	6.876	16	3	3	3	187	21.8	5.12	7.19	3				Pf00271		ENSG00000225859.10; ENSG00000215425.11; ENSG00000198563.13; ENSG00000235439.10; ENSG00000230624.10; ENSG00000225073.10; ENSG00000229496.10; ENSG00000237889.11	CHR_HSCHR6_MHC_MANN_CTG1; CHR_HSCHR6_MHC_QBL_CTG1; 6; CHR_HSCHR6_MHC_SSTO_CTG1; CHR_HSCHR6_MHC_DBB_CTG1; CHR_HSCHR6_MHC_COX_CTG1; CHR_HSCHR6_MHC_MCF_CTG1; CHR_HSCHR6_MHC_APD_CTG1					0	0	100	High	1
-3.8393e+18	FALSE	High	None	P34932-2	Isoform 2 of Heat shock 70 kDa protein 4 OS=Homo sapiens OX=9606 GN=HSPA4	0	6.873	29	3	4	3	148	15.7	4.77	10.51	3				Pf00012	3308		5	Parkin-Ubiquitin Proteasomal System pathway	HSPA4			1	0	100	High	1
5.23566e+18	FALSE	High	None	K7EJ74	116 kDa U5 small nuclear ribonucleoprotein component (Fragment) OS=Homo sapiens OX=9606 GN=EFTUD2 PE=1 SV=1	0	6.861	24	3	3	2	134	14.9	7.5	7.08	3				Pf03764		ENSG00000108883.12	17					0	0	100	High	1
-8.29308e+18	FALSE	High	IsMasterProtein	P14625	Endoplasmin OS=Homo sapiens OX=9606 GN=HSP90B1 PE=1 SV=1	0	6.849	4	3	5	2	803	92.4	4.84	9.67	3				Pf00183, Pf02518, Pf13589	7184	ENSG00000166598.14	12	Photodynamic therapy-induced unfolded protein response; Focal Adhesion-PI3K-Akt-mTOR-signaling pathway; Sudden Infant Death Syndrome (SIDS) Susceptibility Pathways	HSP90B1	PI3K-Akt signaling pathway; Protein processing in endoplasmic reticulum; Thyroid hormone synthesis; Pathways in cancer; Estrogen signaling pathway; Prostate cancer	Post-translational protein phosphorylation; Regulation of Insulin-like Growth Factor (IGF) transport and uptake by Insulin-like Growth Factor Binding Proteins (IGFBPs); ATF6 (ATF6-alpha) activates chaperone genes; Interleukin-4 and 13 signaling; Trafficking and processing of endosomal TLR; Scavenging by Class A Receptors	26	0	100	High	1
-8.29353e+18	FALSE	High	IsMasterProtein	O75347	Tubulin-specific chaperone A OS=Homo sapiens OX=9606 GN=TBCA PE=1 SV=3	0	6.845	27	3	3	3	108	12.8	5.29	7.29	3				Pf02970	6902	ENSG00000171530.13	5		TBCA		Post-chaperonin tubulin folding pathway	3	0	100	High	1
-5.54872e+18	FALSE	High	IsMasterProteinCandidate	O75347-2	Isoform 2 of Tubulin-specific chaperone A OS=Homo sapiens OX=9606 GN=TBCA	0	6.845	22	3	3	3	129	15.8	9.35	7.29	3				Pf02970	6902	ENSG00000171530.13	5		TBCA			0	0	100	High	1
2.37546e+17	FALSE	High	IsMasterProteinCandidate	E5RJD8	Tubulin-specific chaperone A OS=Homo sapiens OX=9606 GN=TBCA PE=1 SV=1	0	6.845	24	3	3	3	119	14.3	5.12	7.29	3				Pf02970		ENSG00000171530.13	5					0	0	100	High	1
2.70648e+18	FALSE	High	IsMasterProteinCandidate	E5RIW3	Tubulin-specific chaperone A OS=Homo sapiens OX=9606 GN=TBCA PE=1 SV=1	0	6.845	35	3	3	3	84	10.1	4.63	7.29	3				Pf02970		ENSG00000171530.13	5					0	0	100	High	1
1.78449e+18	FALSE	High	None	H0Y9Y4	40S ribosomal protein S3a (Fragment) OS=Homo sapiens OX=9606 GN=RPS3A PE=1 SV=1	0	6.839	19	4	5	4	208	23.5	9.86	10.48	4				Pf01015		ENSG00000145425.9	4					0	0	100	High	1
3.45368e+18	FALSE	High	IsMasterProtein	Q8WUM4	Programmed cell death 6-interacting protein OS=Homo sapiens OX=9606 GN=PDCD6IP PE=1 SV=1	0	6.814	5	4	4	4	868	96	6.52	7.45	4				Pf03097, Pf08391, Pf13949	10015	ENSG00000170248.13	3		PDCD6IP	Endocytosis	Budding and maturation of HIV virion; Uptake and function of anthrax toxins	9	0	100	High	1
7.51206e+18	FALSE	High	IsMasterProteinCandidate	P63244	Receptor of activated protein C kinase 1 OS=Homo sapiens OX=9606 GN=RACK1 PE=1 SV=3	0	6.809	9	3	4	3	317	35.1	7.69	8.71	3				Pf00400	10399	ENSG00000204628.11	5	Androgen receptor signaling pathway; Brain-Derived Neurotrophic Factor (BDNF) signaling pathway; VEGFA-VEGFR2 Signaling Pathway; Interferon type I signaling pathways	GNB2L1; RACK1	Measles	Regulation of TNFR1 signaling; TNFR1-mediated ceramide production; TNFR1-induced NFkappaB signaling pathway	11	0	100	High	1
3.85105e+16	FALSE	High	IsMasterProteinCandidate	D6R9L0	Receptor of-activated protein C kinase 1 (Fragment) OS=Homo sapiens OX=9606 GN=RACK1 PE=1 SV=1	0	6.809	10	3	4	3	300	32.6	8.75	8.71	3				Pf00400		ENSG00000204628.11	5					0	0	100	High	1
3.36754e+18	FALSE	High	IsMasterProteinCandidate	D6RFX4	Receptor of-activated protein C kinase 1 (Fragment) OS=Homo sapiens OX=9606 GN=RACK1 PE=1 SV=1	0	6.809	15	3	4	3	194	21.4	7.81	8.71	3				Pf00400		ENSG00000204628.11	5					0	0	100	High	1
-1.91131e+18	FALSE	High	IsMasterProteinCandidate	D6RFZ9	Receptor of-activated protein C kinase 1 (Fragment) OS=Homo sapiens OX=9606 GN=RACK1 PE=1 SV=8	0	6.809	15	3	4	3	197	21.8	8.78	8.71	3				Pf00400		ENSG00000204628.11	5					0	0	100	High	1
8.3938e+18	FALSE	High	IsMasterProteinCandidate	D6RHH4	Receptor of-activated protein C kinase 1 OS=Homo sapiens OX=9606 GN=RACK1 PE=1 SV=1	0	6.809	13	3	4	3	233	25.9	9.14	8.71	3				Pf00400		ENSG00000204628.11	5					0	0	100	High	1
-4.99705e+18	FALSE	High	IsMasterProteinCandidate	D6RAU2	Receptor of-activated protein C kinase 1 OS=Homo sapiens OX=9606 GN=RACK1 PE=1 SV=1	0	6.809	20	3	4	3	147	16.4	9.7	8.71	3				Pf00400		ENSG00000204628.11	5					0	0	100	High	1
-8.02045e+18	FALSE	High	IsMasterProtein	D6R9Z1	Receptor of-activated protein C kinase 1 (Fragment) OS=Homo sapiens OX=9606 GN=RACK1 PE=1 SV=8	0	6.809	13	3	4	3	236	26.3	8.84	8.71	3				Pf00400		ENSG00000204628.11	5					0	0	100	High	1
-1.61342e+18	FALSE	High	IsMasterProteinCandidate	E9PD14	Receptor of-activated protein C kinase 1 OS=Homo sapiens OX=9606 GN=RACK1 PE=1 SV=1	0	6.809	20	3	4	3	153	17	9.7	8.71	3				Pf00400		ENSG00000204628.11	5					0	0	100	High	1
6.9468e+18	FALSE	High	IsMasterProteinCandidate	Q9NVI1-1	Isoform 1 of Fanconi anemia group I protein OS=Homo sapiens OX=9606 GN=FANCI	0	6.807	3	4	4	4	1268	142.5	6.76	7.92	4				Pf14674, Pf14675, Pf14676, Pf14677, Pf14678, Pf14679, Pf14680	55215	ENSG00000140525.17	15	Gastric cancer network 2	FANCI			1	0	100	High	1
-8.84048e+18	FALSE	High	IsMasterProtein	Q9NVI1	Fanconi anemia group I protein OS=Homo sapiens OX=9606 GN=FANCI PE=1 SV=4	0	6.807	3	4	4	4	1328	149.2	6.74	7.92	4				Pf14674, Pf14675, Pf14676, Pf14677, Pf14678, Pf14679, Pf14680	55215	ENSG00000140525.17	15	Gastric cancer network 2	FANCI	Fanconi anemia pathway	Fanconi Anemia Pathway; TP53 Regulates Transcription of DNA Repair Genes	9	0	100	High	1
1.28084e+18	FALSE	High	IsMasterProteinCandidate	Q9NVI1-2	Isoform 2 of Fanconi anemia group I protein OS=Homo sapiens OX=9606 GN=FANCI	0	6.807	3	4	4	4	1267	142.4	6.81	7.92	4				Pf14674, Pf14675, Pf14676, Pf14677, Pf14678, Pf14679, Pf14680	55215		15	Gastric cancer network 2	FANCI			1	0	100	High	1
5.60665e+18	FALSE	High	IsMasterProteinCandidate	F8W7R3	Fanconi anemia group I protein OS=Homo sapiens OX=9606 GN=FANCI PE=1 SV=1	0	6.807	3	4	4	4	1095	123.2	6.27	7.92	4				Pf14674, Pf14675, Pf14676, Pf14677, Pf14678, Pf14679, Pf14680		ENSG00000140525.17	15					0	0	100	High	1
2.52718e+18	FALSE	High	IsMasterProtein	Q9NUQ9	Protein FAM49B OS=Homo sapiens OX=9606 GN=FAM49B PE=1 SV=1	0	6.797	20	4	4	4	324	36.7	6.06	10.44	4				Pf07159	51571	ENSG00000153310.19	8		FAM49B		Platelet degranulation	4	0	100	High	1
6.06264e+18	FALSE	High	None	D6RGE0	40S ribosomal protein S3a (Fragment) OS=Homo sapiens OX=9606 GN=RPS3A PE=1 SV=1	0	6.786	40	2	4	2	65	7.3	9.38	11.13	2				Pf01015		ENSG00000145425.9	4					0	0	100	High	1
2.07052e+17	FALSE	High	None	D6RI02	40S ribosomal protein S3a OS=Homo sapiens OX=9606 GN=RPS3A PE=1 SV=1	0	6.783	26	2	4	2	95	10.6	9.95	11.43	2				Pf01015		ENSG00000145425.9	4					0	0	100	High	1
6.37528e+18	FALSE	High	None	H7BZR6	26S proteasome non-ATPase regulatory subunit 1 (Fragment) OS=Homo sapiens OX=9606 GN=PSMD1 PE=1 SV=1	0	6.77	28	3	3	3	164	18.4	7.71	9.29	3						ENSG00000173692.12	2					0	0	100	High	1
-6.61835e+18	FALSE	High	None	J3QLN6	Eukaryotic initiation factor 4A-I (Fragment) OS=Homo sapiens OX=9606 GN=EIF4A1 PE=1 SV=1	0	6.766	22	3	3	3	163	18	7.85	7.64	3				Pf00270, Pf04851		ENSG00000161960.14	17					0	0	100	High	1
7.19098e+18	FALSE	High	None	J3KS25	Eukaryotic initiation factor 4A-I (Fragment) OS=Homo sapiens OX=9606 GN=EIF4A1 PE=1 SV=8	0	6.766	19	3	3	3	187	20.5	4.88	7.64	3				Pf00270, Pf04851		ENSG00000161960.14	17					0	0	100	High	1
-7.31228e+17	FALSE	High	None	J3QKZ9	Eukaryotic initiation factor 4A-I (Fragment) OS=Homo sapiens OX=9606 GN=EIF4A1 PE=1 SV=8	0	6.766	27	3	3	3	134	14.6	8.65	7.64	3				Pf00270, Pf04851		ENSG00000161960.14	17					0	0	100	High	1
-4.45978e+18	FALSE	High	None	J3QR64	Eukaryotic initiation factor 4A-I (Fragment) OS=Homo sapiens OX=9606 GN=EIF4A1 PE=1 SV=1	0	6.766	17	3	3	3	214	23.8	6.54	7.64	3				Pf00270, Pf04851		ENSG00000161960.14	17					0	0	100	High	1
-7.19779e+18	FALSE	High	None	M0R1H5	40S ribosomal protein S11 OS=Homo sapiens OX=9606 GN=RPS11 PE=1 SV=1	0	6.748	23	1	2	1	79	9.5	10.65	7.1	1				Pf00366		ENSG00000142534.6	19					0	0	100	High	1
-5.05643e+17	FALSE	High	IsMasterProtein	B4E1E0	CTP synthase OS=Homo sapiens OX=9606 GN=CTPS1 PE=1 SV=1	0	6.745	7	3	3	3	435	49.7	7.52	6.48	3				Pf00117, Pf06418, Pf07722	1503		1		CTPS1			0	0	100	High	1
8.51339e+18	FALSE	High	IsMasterProteinCandidate	A0A3B3IRI2	CTP synthase OS=Homo sapiens OX=9606 GN=CTPS1 PE=1 SV=1	0	6.745	5	3	3	3	564	63.7	6.77	6.48	3												0	0	100	High	1
1.24427e+18	FALSE	High	IsMasterProteinCandidate	P17812-2	Isoform 2 of CTP synthase 1 OS=Homo sapiens OX=9606 GN=CTPS1	0	6.745	9	3	3	3	360	41.2	6.89	6.48	3				Pf00117, Pf06418, Pf07722	1503		1		CTPS1			0	0	100	High	1
8.31261e+18	FALSE	High	IsMasterProteinCandidate	P17812	CTP synthase 1 OS=Homo sapiens OX=9606 GN=CTPS1 PE=1 SV=2	0	6.745	5	3	3	3	591	66.6	6.46	6.48	3				Pf00117, Pf06418, Pf07722	1503	ENSG00000171793.13	1		CTPS1	Metabolic pathways; Pyrimidine metabolism	Interconversion of nucleotide di- and triphosphates	5	0	100	High	1
4.0227e+17	FALSE	High	None	A5YKK6-4	Isoform 4 of CCR4-NOT transcription complex subunit 1 OS=Homo sapiens OX=9606 GN=CNOT1	0	6.737	3	4	4	4	1551	173.7	7.34	8.72	4				Pf12842	23019	ENSG00000125107.17	16		CNOT1			0	0	100	High	1
-7.19942e+18	FALSE	High	None	H7C0M1	H/ACA ribonucleoprotein complex subunit DKC1 (Fragment) OS=Homo sapiens OX=9606 GN=DKC1 PE=1 SV=1	0	6.735	18	3	4	3	229	25.8	9.1	11.07	3				Pf01509, Pf08068		ENSG00000130826.17	X					0	0	100	High	1
3.02782e+18	FALSE	High	None	C9IYT0	H/ACA ribonucleoprotein complex subunit DKC1 (Fragment) OS=Homo sapiens OX=9606 GN=DKC1 PE=1 SV=8	0	6.735	16	3	4	3	258	29.7	9.41	11.07	3				Pf01509, Pf08068		ENSG00000130826.17	X					0	0	100	High	1
4.63649e+18	FALSE	High	IsMasterProtein	P14868	Aspartate--tRNA ligase, cytoplasmic OS=Homo sapiens OX=9606 GN=DARS1 PE=1 SV=2	0	6.726	8	3	5	3	501	57.1	6.55	11.69	3				Pf00152, Pf01336	1615	ENSG00000115866.10	2	Alanine and aspartate metabolism	DARS	Aminoacyl-tRNA biosynthesis	Cytosolic tRNA aminoacylation; SeMet incorporation into proteins	10	0	100	High	1
5.09157e+18	FALSE	High	IsMasterProteinCandidate	P14868-2	Isoform 2 of Aspartate--tRNA ligase, cytoplasmic OS=Homo sapiens OX=9606 GN=DARS1	0	6.726	9	3	5	3	401	45.7	5.71	11.69	3				Pf00152	1615		2	Alanine and aspartate metabolism	DARS			1	0	100	High	1
-6.81029e+18	FALSE	High	IsMasterProtein	Q15758	Neutral amino acid transporter B(0) OS=Homo sapiens OX=9606 GN=SLC1A5 PE=1 SV=2	0	6.712	6	2	2	2	541	56.6	5.48	5.68	2				Pf00375	6510	ENSG00000105281.12	19	TYROBP Causal Network	SLC1A5	Protein digestion and absorption; Central carbon metabolism in cancer	Amino acid transport across the plasma membrane	7	0	100	High	1
-4.21321e+18	FALSE	High	None	V9H015	MSH2 protein OS=Homo sapiens OX=9606 GN=MSH2 PE=1 SV=1	0	6.699	8	2	2	2	341	37.6	5.91	5.81	2				Pf01624, Pf05188	4436		2	Rac1/Pak1/p38/MMP-2 pathway; Mismatch repair	MSH2			2	0	100	High	1
[truncated: 3,023 more rows]

## Sheet: OUT cells_02
Proteins Unique Sequence ID	Checked	Protein FDR Confidence: Combined	Master	Accession	Description	Exp. q-value: Combined	Sum PEP Score	Coverage [%]	# Peptides	# PSMs	# Protein Unique Peptides	# Unique Peptides	# AAs	MW [kDa]	calc. pI	Score Sequest HT: Sequest HT	# Peptides (by Search Engine): Sequest HT	Biological Process	Cellular Component	Molecular Function	Pfam IDs	Entrez Gene ID	Ensembl Gene ID	Chromosome	Gene Symbol	WikiPathways	KEGG Pathways	Reactome Pathways	# Protein Pathway Groups	# Razor Peptides	Abundances (Normalized): F4: Sample	Abundance: F4: Sample	Found in Sample: [S4] F4: Sample	# Protein Groups	Modifications
[truncated: 6,366 more rows]

[truncated: 4 more sheets: OUT cells_03, Control cells_01, Contro cells_02, Control cells_03]
