# Supplementary material for: Engineering a cell-based orthogonal ubiquitin transfer cascade for profiling the substrates of RBR E3 Parkin
Source: iScience. 2025 Jun 17;28(7):112913. doi: 10.1016/j.isci.2025.112913 (PMC12271601; doi:10.1016/j.isci.2025.112913)
Supplement: Table S2. Assignment of potential substrates of Parkin based on the calculation of the Log2[PSM ratio OUT/Control cells] and -Log10P values [file mmc3.xlsx]

## Sheet: Table Description
Table Description
Table S2. Assignment of potential substrates of Parkin based on the calculation of the Log2[PSM ratio OUT/Control cells] and -Log10[P] values.
The ratio of the average PSM for each protein purified from three independent repeats of OUT and control cell cultures was calculated as Log2[PSM ratio OUT/Control cells].
The P value for each protein was calculated based on the PSM values from three independent datasets from the OUT and control cells.
The data were used to plot the volcano plots in Figure 4C and supplemental Figure S5B.
Red dots designate proteins with Log2[PSM ratio OUT/control] >1 and -Log10P > 1.
Verified substrates in this study were highlighted with a green background.

## Sheet: PSM ratio and -LogP
Accession	Description	GeneID	T1_PSMs	T2_PSMs	T3_PSMs	C1_PSMs	C2_PSMs	C3_PSMs	p_val	ctl_mean	tre_mean	Log2 [PSM ratio OUT/Control cells]	log_pval
Q13523	Serine/threonine-protein kinase PRP4 homolog OS=Homo sapiens OX=9606 GN=PRPF4B PE=1 SV=3	PRPF4B	3	5	3	0.01	2	0.01	1.24e-06	0.673333	3.66667	2.44508	5.90655
Q7Z2T5	TRMT1-like protein OS=Homo sapiens OX=9606 GN=TRMT1L PE=1 SV=2	TRMT1L	3	3	2	1	1	0.01	2.79e-06	0.67	2.66667	1.9928	5.55486
Q7Z406	Myosin-14 OS=Homo sapiens OX=9606 GN=MYH14 PE=1 SV=2	MYH14	2	3	2	0.01	1	0.01	2.8e-06	0.34	2.33333	2.77879	5.5534
A0A1B0GTG2	Alpha-aminoadipic semialdehyde dehydrogenase OS=Homo sapiens OX=9606 GN=ALDH7A1 PE=1 SV=1	ALDH7A1	1	3	1	0.01	2	0.01	1.13e-05	0.673333	1.66667	1.30757	4.94844
Q9UKN8	General transcription factor 3C polypeptide 4 OS=Homo sapiens OX=9606 GN=GTF3C4 PE=1 SV=2	GTF3C4	1	3	1	0.01	2	0.01	1.13e-05	0.673333	1.66667	1.30757	4.94844
E9PC52	Histone-binding protein RBBP7 OS=Homo sapiens OX=9606 GN=RBBP7 PE=1 SV=1	RBBP7	1	2	1	0.01	1	0.01	1.13e-05	0.34	1.33333	1.97143	4.94844
E9PRZ1	Protein SAAL1 OS=Homo sapiens OX=9606 GN=SAAL1 PE=1 SV=1	SAAL1	1	2	1	0.01	1	0.01	1.13e-05	0.34	1.33333	1.97143	4.94844
Q02978	Mitochondrial 2-oxoglutarate/malate carrier protein OS=Homo sapiens OX=9606 GN=SLC25A11 PE=1 SV=3	SLC25A11	1	1	2	0.01	0.01	1	1.13e-05	0.34	1.33333	1.97143	4.94844
Q13547	Histone deacetylase 1 OS=Homo sapiens OX=9606 GN=HDAC1 PE=1 SV=1	HDAC1	1	2	1	0.01	1	0.01	1.13e-05	0.34	1.33333	1.97143	4.94844
Q5JVF3	PCI domain-containing protein 2 OS=Homo sapiens OX=9606 GN=PCID2 PE=1 SV=2	PCID2	1	2	1	0.01	1	0.01	1.13e-05	0.34	1.33333	1.97143	4.94844
Q8IWX8	Calcium homeostasis endoplasmic reticulum protein OS=Homo sapiens OX=9606 GN=CHERP PE=1 SV=3	CHERP	2	1	1	1	0.01	0.01	1.13e-05	0.34	1.33333	1.97143	4.94844
Q8WUM0	Nuclear pore complex protein Nup133 OS=Homo sapiens OX=9606 GN=NUP133 PE=1 SV=2	NUP133	1	2	1	0.01	1	0.01	1.13e-05	0.34	1.33333	1.97143	4.94844
Q92769	Histone deacetylase 2 OS=Homo sapiens OX=9606 GN=HDAC2 PE=1 SV=2	HDAC2	1	2	1	0.01	1	0.01	1.13e-05	0.34	1.33333	1.97143	4.94844
Q9UGP8	Translocation protein SEC63 homolog OS=Homo sapiens OX=9606 GN=SEC63 PE=1 SV=2	SEC63	1	2	1	0.01	1	0.01	1.13e-05	0.34	1.33333	1.97143	4.94844
P19338	Nucleolin OS=Homo sapiens OX=9606 GN=NCL PE=1 SV=3	NCL	8	12	10	1	5	4	0.00249066	3.33333	10	1.58496	2.60368
Q15393	Splicing factor 3B subunit 3 OS=Homo sapiens OX=9606 GN=SF3B3 PE=1 SV=4	SF3B3	8	10	6	2	3	0.01	0.00278929	1.67	8	2.26015	2.55451
P35580	Myosin-10 OS=Homo sapiens OX=9606 GN=MYH10 PE=1 SV=3	MYH10	11	15	12	1	6	1	0.00331676	2.66667	12.6667	2.24793	2.47929
P49327	Fatty acid synthase OS=Homo sapiens OX=9606 GN=FASN PE=1 SV=3	FASN	16	16	13	2	5	0.01	0.00480843	2.33667	15	2.68244	2.318
P42285	Exosome RNA helicase MTR4 OS=Homo sapiens OX=9606 GN=MTREX PE=1 SV=3	MTREX	6	5	6	1	1	1	0.00506332	1	5.66667	2.5025	2.29556
Q14204	Cytoplasmic dynein 1 heavy chain 1 OS=Homo sapiens OX=9606 GN=DYNC1H1 PE=1 SV=5	DYNC1H1	17	19	13	1	6	0.01	0.00508253	2.33667	16.3333	2.8053	2.29392
Q06830	Peroxiredoxin-1 OS=Homo sapiens OX=9606 GN=PRDX1 PE=1 SV=1	PRDX1	5	8	6	2	4	2	0.0081634	2.66667	6.33333	1.24793	2.08813
Q5SW79	Centrosomal protein of 170 kDa OS=Homo sapiens OX=9606 GN=CEP170 PE=1 SV=1	CEP170	3	7	4	0.01	3	0.01	0.00827453	1.00667	4.66667	2.21281	2.08226
P52701	DNA mismatch repair protein Msh6 OS=Homo sapiens OX=9606 GN=MSH6 PE=1 SV=2	MSH6	3	5	4	0.01	1	0.01	0.00827453	0.34	4	3.55639	2.08226
Q92499	ATP-dependent RNA helicase DDX1 OS=Homo sapiens OX=9606 GN=DDX1 PE=1 SV=2	DDX1	5	12	6	0.01	5	0.01	0.00924322	1.67333	7.66667	2.19587	2.03418
P48643	T-complex protein 1 subunit epsilon OS=Homo sapiens OX=9606 GN=CCT5 PE=1 SV=1	CCT5	3	5	4	0.01	2	0.01	0.00979491	0.673333	4	2.57061	2.009
P51149	Ras-related protein Rab-7a OS=Homo sapiens OX=9606 GN=RAB7A PE=1 SV=1	P51149_RAB7A	4	4	3	0.01	1	0.01	0.00979491	0.34	3.66667	3.43086	2.009
O60841	Eukaryotic translation initiation factor 5B OS=Homo sapiens OX=9606 GN=EIF5B PE=1 SV=4	EIF5B	3	6	3	0.01	2	0.01	0.0100872	0.673333	4	2.57061	1.99623
Q8NI27	THO complex subunit 2 OS=Homo sapiens OX=9606 GN=THOC2 PE=1 SV=2	THOC2	3	6	3	0.01	2	0.01	0.0100872	0.673333	4	2.57061	1.99623
P50990	T-complex protein 1 subunit theta OS=Homo sapiens OX=9606 GN=CCT8 PE=1 SV=4	CCT8	17	14	12	6	6	0.01	0.0132176	4.00333	14.3333	1.8401	1.87885
P04843	Dolichyl-diphosphooligosaccharide--protein glycosyltransferase subunit 1 OS=Homo sapiens OX=9606 GN=RPN1 PE=1 SV=1	RPN1	6	11	6	1	4	1	0.0135599	2	7.66667	1.9386	1.86774
P35579	Myosin-9 OS=Homo sapiens OX=9606 GN=MYH9 PE=1 SV=4	MYH9	13	26	20	1	12	2	0.0141564	5	19.6667	1.97575	1.84905
Q9NY93	Probable ATP-dependent RNA helicase DDX56 OS=Homo sapiens OX=9606 GN=DDX56 PE=1 SV=1	DDX56	3	4	3	0.01	2	0.01	0.0150445	0.673333	3.33333	2.30757	1.82262
C9J4S4	Ras-related protein Rab-7a OS=Homo sapiens OX=9606 GN=RAB7A PE=1 SV=1	C9J4S4_RAB7A	3	3	3	0.01	1	0.01	0.0150445	0.34	3	3.14136	1.82262
E9PLL6	60S ribosomal protein L27a OS=Homo sapiens OX=9606 GN=RPL27A PE=1 SV=1	RPL27A	8	5	5	5	2	3	0.0152681	3.33333	6	0.847997	1.81622
Q14684	Ribosomal RNA processing protein 1 homolog B OS=Homo sapiens OX=9606 GN=RRP1B PE=1 SV=3	RRP1B	5	8	4	2	6	1	0.0152681	3	5.66667	0.917538	1.81622
P42166	Lamina-associated polypeptide 2, isoform alpha OS=Homo sapiens OX=9606 GN=TMPO PE=1 SV=2	TMPO	4	7	3	1	4	1	0.0152681	2	4.66667	1.22239	1.81622
Q9NZL9	Methionine adenosyltransferase 2 subunit beta OS=Homo sapiens OX=9606 GN=MAT2B PE=1 SV=1	MAT2B	3	3	2	0.01	0.01	0.01	0.0153806	0.01	2.66667	8.05889	1.81303
A0A087WUC6	Signal peptidase complex subunit 2 OS=Homo sapiens OX=9606 GN=SPCS2 PE=1 SV=1	SPCS2	3	4	2	0.01	1	0.01	0.0154943	0.34	3	3.14136	1.80983
A0A087WX41	Clathrin heavy chain 2 OS=Homo sapiens OX=9606 GN=CLTCL1 PE=1 SV=1	CLTCL1	12	8	9	1	1	0.01	0.0160771	0.67	9.66667	3.85079	1.79379
O60260	E3 ubiquitin-protein ligase parkin OS=Homo sapiens OX=9606 GN=PRKN PE=1 SV=2	PRKN	11	19	14	4	11	3	0.0186932	6	14.6667	1.28951	1.72832
Q9HC35	Echinoderm microtubule-associated protein-like 4 OS=Homo sapiens OX=9606 GN=EML4 PE=1 SV=3	EML4	2	3	3	0.01	1	0.01	0.0197229	0.34	2.66667	2.97143	1.70503
P46781	40S ribosomal protein S9 OS=Homo sapiens OX=9606 GN=RPS9 PE=1 SV=3	RPS9	4	6	4	2	3	2	0.0198039	2.33333	4.66667	1	1.70325
B5MCF9	Pescadillo homolog OS=Homo sapiens OX=9606 GN=PES1 PE=1 SV=1	PES1	3	5	4	1	3	1	0.0198039	1.66667	4	1.26303	1.70325
F8VZX2	Poly(rC)-binding protein 2 OS=Homo sapiens OX=9606 GN=PCBP2 PE=1 SV=1	PCBP2	6	3	3	3	1	1	0.0198039	1.66667	4	1.26303	1.70325
O00571	ATP-dependent RNA helicase DDX3X OS=Homo sapiens OX=9606 GN=DDX3X PE=1 SV=3	DDX3X	2	3	2	0.01	0.01	0.01	0.0199697	0.01	2.33333	7.86625	1.69963
P49773	Histidine triad nucleotide-binding protein 1 OS=Homo sapiens OX=9606 GN=HINT1 PE=1 SV=2	HINT1	2	3	2	0.01	0.01	0.01	0.0199697	0.01	2.33333	7.86625	1.69963
Q92945	Far upstream element-binding protein 2 OS=Homo sapiens OX=9606 GN=KHSRP PE=1 SV=4	KHSRP	2	3	2	0.01	0.01	0.01	0.0199697	0.01	2.33333	7.86625	1.69963
H7BY16	Nucleolin (Fragment) OS=Homo sapiens OX=9606 GN=NCL PE=1 SV=8	NCL	4	7	5	1	2	1	0.0202041	1.33333	5.33333	2	1.69456
P78527	DNA-dependent protein kinase catalytic subunit OS=Homo sapiens OX=9606 GN=PRKDC PE=1 SV=3	PRKDC	28	31	25	8	17	1	0.0218543	8.66667	28	1.69188	1.66046
P46013	Proliferation marker protein Ki-67 OS=Homo sapiens OX=9606 GN=MKI67 PE=1 SV=2	MKI67	4	14	12	1	9	7	0.0228602	5.66667	10	0.819428	1.64092
Q14692	Ribosome biogenesis protein BMS1 homolog OS=Homo sapiens OX=9606 GN=BMS1 PE=1 SV=1	BMS1	3	11	5	0.01	6	0.01	0.0230395	2.00667	6.33333	1.65816	1.63753
Q9BQG0	Myb-binding protein 1A OS=Homo sapiens OX=9606 GN=MYBBP1A PE=1 SV=2	Q9BQG0_MYBBP1A	5	7	6	1	0.01	0.01	0.0232675	0.34	6	4.14136	1.63325
B7Z4L4	Dolichyl-diphosphooligosaccharide--protein glycosyltransferase subunit 1 OS=Homo sapiens OX=9606 GN=RPN1 PE=1 SV=1	RPN1	6	10	5	0.01	3	1	0.0233701	1.33667	7	2.38872	1.63134
Q00839	Heterogeneous nuclear ribonucleoprotein U OS=Homo sapiens OX=9606 GN=HNRNPU PE=1 SV=6	HNRNPU	11	14	9	5	10	2	0.0233755	5.66667	11.3333	1	1.63124
P11498	Pyruvate carboxylase, mitochondrial OS=Homo sapiens OX=9606 GN=PC PE=1 SV=2	PC	88	85	51	65	50	29	0.023664	48	74.6667	0.63743	1.62591
P53396	ATP-citrate synthase OS=Homo sapiens OX=9606 GN=ACLY PE=1 SV=3	ACLY	12	11	8	2	5	1	0.0237044	2.66667	10.3333	1.9542	1.62517
P06737	Glycogen phosphorylase, liver form OS=Homo sapiens OX=9606 GN=PYGL PE=1 SV=4	PYGL	12	8	7	7	4	0.01	0.0261224	3.67	9	1.29414	1.58299
P05165	Propionyl-CoA carboxylase alpha chain, mitochondrial OS=Homo sapiens OX=9606 GN=PCCA PE=1 SV=4	PCCA	62	90	82	42	63	46	0.0268908	50.3333	78	0.63196	1.5704
E9PKE3	Heat shock cognate 71 kDa protein OS=Homo sapiens OX=9606 GN=HSPA8 PE=1 SV=1	E9PKE3_HSPA8	27	31	37	4	13	5	0.0271854	7.33333	31.6667	2.11042	1.56566
P11142	Heat shock cognate 71 kDa protein OS=Homo sapiens OX=9606 GN=HSPA8 PE=1 SV=1	P11142_HSPA8	30	34	41	4	14	5	0.0279337	7.66667	35	2.19068	1.55387
A0A087WVQ6	Clathrin heavy chain OS=Homo sapiens OX=9606 GN=CLTC PE=1 SV=1	CLTC	62	43	69	4	7	2	0.0281966	4.33333	58	3.7425	1.5498
Q96RQ3	Methylcrotonoyl-CoA carboxylase subunit alpha, mitochondrial OS=Homo sapiens OX=9606 GN=MCCC1 PE=1 SV=3	MCCC1	34	44	18	17	25	8	0.0302349	16.6667	32	0.941106	1.51949
P56192	Methionine--tRNA ligase, cytoplasmic OS=Homo sapiens OX=9606 GN=MARS1 PE=1 SV=2	MARS1	5	4	3	0.01	1	0.01	0.0314636	0.34	4	3.55639	1.50219
P39023	60S ribosomal protein L3 OS=Homo sapiens OX=9606 GN=RPL3 PE=1 SV=2	RPL3	8	8	6	3	5	3	0.031504	3.66667	7.33333	1	1.50163
Q04917	14-3-3 protein eta OS=Homo sapiens OX=9606 GN=YWHAH PE=1 SV=4	YWHAH	4	5	6	1	2	1	0.031504	1.33333	5	1.90689	1.50163
Q15424	Scaffold attachment factor B1 OS=Homo sapiens OX=9606 GN=SAFB PE=1 SV=4	SAFB	4	13	6	1	8	0.01	0.0337704	3.00333	7.66667	1.35203	1.47146
Q99460	26S proteasome non-ATPase regulatory subunit 1 OS=Homo sapiens OX=9606 GN=PSMD1 PE=1 SV=2	PSMD1	7	9	6	4	4	0.01	0.0337704	2.67	7.33333	1.45763	1.47146
A0A0D9SGE8	PHD finger protein 6 OS=Homo sapiens OX=9606 GN=PHF6 PE=1 SV=1	PHF6	5	10	5	0.01	4	2	0.0339087	2.00333	6.66667	1.73456	1.46969
Q14137	Ribosome biogenesis protein BOP1 OS=Homo sapiens OX=9606 GN=BOP1 PE=1 SV=2	BOP1	7	4	5	1	1	0.01	0.0339087	0.67	5.33333	2.9928	1.46969
J3KTA4	Probable ATP-dependent RNA helicase DDX5 OS=Homo sapiens OX=9606 GN=DDX5 PE=1 SV=1	DDX5	4	5	4	2	2	0.01	0.0348403	1.33667	4.33333	1.69684	1.45792
P25205	DNA replication licensing factor MCM3 OS=Homo sapiens OX=9606 GN=MCM3 PE=1 SV=3	MCM3	3	5	4	1	2	0.01	0.0348403	1.00333	4	1.9952	1.45792
E9PCA1	T-complex protein 1 subunit epsilon OS=Homo sapiens OX=9606 GN=CCT5 PE=1 SV=1	CCT5	3	4	4	0.01	2	0.01	0.0349139	0.673333	3.66667	2.44508	1.457
P62701	40S ribosomal protein S4, X isoform OS=Homo sapiens OX=9606 GN=RPS4X PE=1 SV=2	RPS4X	7	11	6	3	9	3	0.0350987	5	8	0.678072	1.45471
F5H5D3	Tubulin alpha chain OS=Homo sapiens OX=9606 GN=TUBA1C PE=1 SV=1	TUBA1C	15	12	12	9	8	4	0.0350987	7	13	0.893085	1.45471
A8MXP9	Matrin-3 OS=Homo sapiens OX=9606 GN=MATR3 PE=1 SV=1	MATR3	4	4	6	1	2	2	0.0350987	1.66667	4.66667	1.48543	1.45471
P31946	14-3-3 protein beta/alpha OS=Homo sapiens OX=9606 GN=YWHAB PE=1 SV=3	YWHAB	3	5	6	1	2	2	0.0350987	1.66667	4.66667	1.48543	1.45471
Q14008	Cytoskeleton-associated protein 5 OS=Homo sapiens OX=9606 GN=CKAP5 PE=1 SV=3	CKAP5	3	7	6	0.01	5	2	0.0351739	2.33667	5.33333	1.19059	1.45378
E7ET15	U2 snRNP-associated SURP motif-containing protein OS=Homo sapiens OX=9606 GN=U2SURP PE=1 SV=1	U2SURP	3	5	5	0.01	3	1	0.0351739	1.33667	4.33333	1.69684	1.45378
J3KN16	Proteasome adapter and scaffold protein ECM29 OS=Homo sapiens OX=9606 GN=ECPAS PE=1 SV=1	ECPAS	2	4	3	0.01	0.01	0.01	0.0353216	0.01	3	8.22882	1.45196
Q9P2J5	Leucine--tRNA ligase, cytoplasmic OS=Homo sapiens OX=9606 GN=LARS1 PE=1 SV=2	LARS1	2	4	3	0.01	0.01	0.01	0.0353216	0.01	3	8.22882	1.45196
P17066	Heat shock 70 kDa protein 6 OS=Homo sapiens OX=9606 GN=HSPA6 PE=1 SV=2	HSPA6	14	17	20	4	6	2	0.0354922	4	17	2.08746	1.44987
Q9BVP2	Guanine nucleotide-binding protein-like 3 OS=Homo sapiens OX=9606 GN=GNL3 PE=1 SV=2	GNL3	5	8	2	2	4	0.01	0.0355071	2.00333	5	1.31953	1.44968
P06733	Alpha-enolase OS=Homo sapiens OX=9606 GN=ENO1 PE=1 SV=2	P06733_ENO1	10	9	10	3	4	0.01	0.0369705	2.33667	9.66667	2.04857	1.43214
A0A2R8Y6G6	Alpha-enolase OS=Homo sapiens OX=9606 GN=ENO1 PE=1 SV=1	A0A2R8Y6G6_ENO1	10	8	10	3	3	0.01	0.0369705	2.00333	9.33333	2.21999	1.43214
Q7Z3K3	Pogo transposable element with ZNF domain OS=Homo sapiens OX=9606 GN=POGZ PE=1 SV=2	POGZ	2	3	2	0.01	2	0.01	0.0373212	0.673333	2.33333	1.793	1.42804
Q99714	3-hydroxyacyl-CoA dehydrogenase type-2 OS=Homo sapiens OX=9606 GN=HSD17B10 PE=1 SV=3	HSD17B10	2	2	2	0.01	1	0.01	0.0373212	0.34	2	2.55639	1.42804
P51572	B-cell receptor-associated protein 31 OS=Homo sapiens OX=9606 GN=BCAP31 PE=1 SV=3	BCAP31	4	5	4	0.01	3	0.01	0.0375355	1.00667	4.33333	2.10589	1.42556
Q96ST3	Paired amphipathic helix protein Sin3a OS=Homo sapiens OX=9606 GN=SIN3A PE=1 SV=2	SIN3A	4	3	4	0.01	1	0.01	0.0375355	0.34	3.66667	3.43086	1.42556
Q99873-3	Isoform 3 of Protein arginine N-methyltransferase 1 OS=Homo sapiens OX=9606 GN=PRMT1	PRMT1	4	5	2	2	4	0.01	0.0375382	2.00333	3.66667	0.872067	1.42553
A0A0J9YWZ2	14-3-3 protein beta/alpha (Fragment) OS=Homo sapiens OX=9606 GN=YWHAB PE=1 SV=1	YWHAB	2	3	4	0.01	2	2	0.0375382	1.33667	3	1.16632	1.42553
E9PKG1	Protein arginine N-methyltransferase 1 OS=Homo sapiens OX=9606 GN=PRMT1 PE=1 SV=1	PRMT1	4	3	2	2	2	0.01	0.0375382	1.33667	3	1.16632	1.42553
A0A024R326	60S ribosomal protein L29 OS=Homo sapiens OX=9606 GN=RPL29 PE=1 SV=1	RPL29	2	4	2	1	2	0.01	0.0375382	1.00333	2.66667	1.41024	1.42553
Q00325	Phosphate carrier protein, mitochondrial OS=Homo sapiens OX=9606 GN=SLC25A3 PE=1 SV=2	SLC25A3	2	3	2	1	1	0.01	0.0375382	0.67	2.33333	1.80016	1.42553
Q8WYA6	Beta-catenin-like protein 1 OS=Homo sapiens OX=9606 GN=CTNNBL1 PE=1 SV=1	CTNNBL1	2	2	3	0.01	1	1	0.0375382	0.67	2.33333	1.80016	1.42553
P17987	T-complex protein 1 subunit alpha OS=Homo sapiens OX=9606 GN=TCP1 PE=1 SV=1	TCP1	7	11	7	3	7	0.01	0.0375595	3.33667	8.33333	1.32049	1.42528
I3L1L3	Myb-binding protein 1A (Fragment) OS=Homo sapiens OX=9606 GN=MYBBP1A PE=1 SV=1	I3L1L3_MYBBP1A	4	6	6	1	0.01	0.01	0.0376069	0.34	5.33333	3.97143	1.42473
O15042	U2 snRNP-associated SURP motif-containing protein OS=Homo sapiens OX=9606 GN=U2SURP PE=1 SV=2	U2SURP	4	6	5	0.01	4	1	0.0376433	1.67	5	1.58208	1.42431
P04406	Glyceraldehyde-3-phosphate dehydrogenase OS=Homo sapiens OX=9606 GN=GAPDH PE=1 SV=3	GAPDH	13	15	10	5	11	2	0.0377496	6	12.6667	1.078	1.42309
Q13200	26S proteasome non-ATPase regulatory subunit 2 OS=Homo sapiens OX=9606 GN=PSMD2 PE=1 SV=3	PSMD2	4	6	2	0.01	2	0.01	0.0380722	0.673333	4	2.57061	1.41939
O94906	Pre-mRNA-processing factor 6 OS=Homo sapiens OX=9606 GN=PRPF6 PE=1 SV=1	PRPF6	2	4	5	0.01	0.01	1	0.0380722	0.34	3.66667	3.43086	1.41939
D6RE99	Histidine triad nucleotide-binding protein 1 OS=Homo sapiens OX=9606 GN=HINT1 PE=1 SV=1	HINT1	1	2	2	0.01	0.01	0.01	0.0381808	0.01	1.66667	7.38082	1.41815
E7EVL6	Replication initiator 1 (Fragment) OS=Homo sapiens OX=9606 GN=REPIN1 PE=1 SV=1	REPIN1	1	2	2	0.01	0.01	0.01	0.0381808	0.01	1.66667	7.38082	1.41815
F8VTV8	Cyclin-dependent kinase 4 OS=Homo sapiens OX=9606 GN=CDK4 PE=1 SV=1	CDK4	2	2	1	0.01	0.01	0.01	0.0381808	0.01	1.66667	7.38082	1.41815
P50053-2	Isoform A of Ketohexokinase OS=Homo sapiens OX=9606 GN=KHK	KHK	1	2	2	0.01	0.01	0.01	0.0381808	0.01	1.66667	7.38082	1.41815
P69905	Hemoglobin subunit alpha OS=Homo sapiens OX=9606 GN=HBA1 PE=1 SV=2	HBA1	2	2	1	0.01	0.01	0.01	0.0381808	0.01	1.66667	7.38082	1.41815
Q8N684	Cleavage and polyadenylation specificity factor subunit 7 OS=Homo sapiens OX=9606 GN=CPSF7 PE=1 SV=1	CPSF7	1	2	2	0.01	0.01	0.01	0.0381808	0.01	1.66667	7.38082	1.41815
Q99986	Serine/threonine-protein kinase VRK1 OS=Homo sapiens OX=9606 GN=VRK1 PE=1 SV=1	VRK1	2	1	2	0.01	0.01	0.01	0.0381808	0.01	1.66667	7.38082	1.41815
O75396	Vesicle-trafficking protein SEC22b OS=Homo sapiens OX=9606 GN=SEC22B PE=1 SV=4	SEC22B	2	4	1	0.01	2	0.01	0.0383986	0.673333	2.33333	1.793	1.41568
P46063	ATP-dependent DNA helicase Q1 OS=Homo sapiens OX=9606 GN=RECQL PE=1 SV=3	RECQL	1	3	2	0.01	1	0.01	0.0383986	0.34	2	2.55639	1.41568
Q14697	Neutral alpha-glucosidase AB OS=Homo sapiens OX=9606 GN=GANAB PE=1 SV=3	GANAB	3	3	1	1	1	0.01	0.0386106	0.67	2.33333	1.80016	1.41329
A0A0G2JIW1	Heat shock 70 kDa protein 1B OS=Homo sapiens OX=9606 GN=HSPA1B PE=1 SV=1	HSPA1B	35	25	41	6	8	5	0.0388131	6.33333	33.6667	2.41028	1.41102
P34931	Heat shock 70 kDa protein 1-like OS=Homo sapiens OX=9606 GN=HSPA1L PE=1 SV=2	HSPA1L	20	18	25	4	6	1	0.0390123	3.66667	21	2.51785	1.4088
P11388	DNA topoisomerase 2-alpha OS=Homo sapiens OX=9606 GN=TOP2A PE=1 SV=3	TOP2A	12	14	15	2	8	2	0.0412896	4	13.6667	1.77259	1.38416
P00338	L-lactate dehydrogenase A chain OS=Homo sapiens OX=9606 GN=LDHA PE=1 SV=2	LDHA	22	13	13	14	9	4	0.0444669	9	16	0.830075	1.35196
P55060	Exportin-2 OS=Homo sapiens OX=9606 GN=CSE1L PE=1 SV=3	CSE1L	14	5	9	9	2	2	0.0494136	4.33333	9.33333	1.10692	1.30615
F8W7C6	60S ribosomal protein L10 OS=Homo sapiens OX=9606 GN=RPL10 PE=1 SV=2	RPL10	3	7	5	1	3	0.01	0.0530797	1.33667	5	1.90329	1.27507
A0A3B3IU89	Coatomer subunit alpha (Fragment) OS=Homo sapiens OX=9606 GN=COPA PE=1 SV=1	COPA	8	5	7	4	3	2	0.0532707	3	6.66667	1.152	1.27351
A0A0C4DGH5	Cullin-associated NEDD8-dissociated protein 1 (Fragment) OS=Homo sapiens OX=9606 GN=CAND1 PE=1 SV=1	CAND1	15	8	9	5	4	1	0.0532707	3.33333	10.6667	1.67807	1.27351
Q13098	COP9 signalosome complex subunit 1 OS=Homo sapiens OX=9606 GN=GPS1 PE=1 SV=4	GPS1	2	7	6	0.01	3	1	0.0537118	1.33667	5	1.90329	1.26993
A0A384ME17	Elongation factor Tu OS=Homo sapiens OX=9606 GN=TUFM PE=1 SV=1	TUFM	2	7	5	0.01	2	1	0.0537118	1.00333	4.66667	2.21759	1.26993
A0A087WY61	Nuclear mitotic apparatus protein 1 OS=Homo sapiens OX=9606 GN=NUMA1 PE=1 SV=1	NUMA1	21	52	53	0.01	7	0.01	0.0540612	2.34	42	4.16581	1.26711
Q14152	Eukaryotic translation initiation factor 3 subunit A OS=Homo sapiens OX=9606 GN=EIF3A PE=1 SV=1	EIF3A	10	13	15	2	8	3	0.0544132	4.33333	12.6667	1.54749	1.2643
Q14980-2	Isoform 2 of Nuclear mitotic apparatus protein 1 OS=Homo sapiens OX=9606 GN=NUMA1	NUMA1	21	53	54	0.01	8	0.01	0.0556415	2.67333	42.6667	3.9964	1.2546
D6R9Z1	Receptor of-activated protein C kinase 1 (Fragment) OS=Homo sapiens OX=9606 GN=RACK1 PE=1 SV=8	RACK1	4	3	2	3	2	0.01	0.0564053	1.67	3	0.845114	1.24868
Q9NSD9	Phenylalanine--tRNA ligase beta subunit OS=Homo sapiens OX=9606 GN=FARSB PE=1 SV=3	FARSB	3	2	2	2	0.01	1	0.0564053	1.00333	2.33333	1.21759	1.24868
A0A2R8Y811	40S ribosomal protein S14 (Fragment) OS=Homo sapiens OX=9606 GN=RPS14 PE=1 SV=1	RPS14	2	2	2	1	0.01	1	0.0564053	0.67	2	1.57777	1.24868
F8VVM2	Phosphate carrier protein, mitochondrial OS=Homo sapiens OX=9606 GN=SLC25A3 PE=1 SV=1	SLC25A3	2	2	2	1	1	0.01	0.0564053	0.67	2	1.57777	1.24868
F8WEF0	Bifunctional purine biosynthesis protein PURH OS=Homo sapiens OX=9606 GN=ATIC PE=1 SV=1	ATIC	2	2	2	0.01	1	1	0.0564053	0.67	2	1.57777	1.24868
O75643	U5 small nuclear ribonucleoprotein 200 kDa helicase OS=Homo sapiens OX=9606 GN=SNRNP200 PE=1 SV=2	SNRNP200	33	17	29	13	6	1	0.0570555	6.66667	26.3333	1.98185	1.2437
P30153	Serine/threonine-protein phosphatase 2A 65 kDa regulatory subunit A alpha isoform OS=Homo sapiens OX=9606 GN=PPP2R1A PE=1 SV=4	PPP2R1A	5	4	2	3	3	1	0.057191	2.33333	3.66667	0.652077	1.24267
Q14739	Delta(14)-sterol reductase LBR OS=Homo sapiens OX=9606 GN=LBR PE=1 SV=2	LBR	4	4	2	2	3	1	0.057191	2	3.33333	0.736966	1.24267
Q9NPD8	Ubiquitin-conjugating enzyme E2 T OS=Homo sapiens OX=9606 GN=UBE2T PE=1 SV=1	UBE2T	7	5	7	3	3	5	0.057191	3.66667	6.33333	0.788496	1.24267
E7EUT5	Glyceraldehyde-3-phosphate dehydrogenase OS=Homo sapiens OX=9606 GN=GAPDH PE=1 SV=1	GAPDH	7	12	7	2	10	2	0.057191	4.66667	8.66667	0.893085	1.24267
P62241	40S ribosomal protein S8 OS=Homo sapiens OX=9606 GN=RPS8 PE=1 SV=2	RPS8	9	10	7	3	7	4	0.057191	4.66667	8.66667	0.893085	1.24267
Q15046	Lysine--tRNA ligase OS=Homo sapiens OX=9606 GN=KARS1 PE=1 SV=3	KARS1	3	6	5	1	4	1	0.057191	2	4.66667	1.22239	1.24267
O75390	Citrate synthase, mitochondrial OS=Homo sapiens OX=9606 GN=CS PE=1 SV=2	CS	3	6	3	1	2	1	0.057191	1.33333	4	1.58496	1.24267
Q9P035	Very-long-chain (3R)-3-hydroxyacyl-CoA dehydratase 3 OS=Homo sapiens OX=9606 GN=HACD3 PE=1 SV=2	HACD3	6	3	3	2	1	1	0.057191	1.33333	4	1.58496	1.24267
G5E972	Lamina-associated polypeptide 2, isoforms beta/gamma OS=Homo sapiens OX=9606 GN=TMPO PE=1 SV=1	TMPO	6	8	3	1	3	1	0.057191	1.66667	5.66667	1.76553	1.24267
P43246	DNA mismatch repair protein Msh2 OS=Homo sapiens OX=9606 GN=MSH2 PE=1 SV=1	MSH2	5	6	3	2	0.01	0.01	0.0571914	0.673333	4.66667	2.793	1.24267
E7EX73	Eukaryotic translation initiation factor 4 gamma 1 OS=Homo sapiens OX=9606 GN=EIF4G1 PE=1 SV=1	EIF4G1	2	6	4	0.01	4	0.01	0.0571919	1.34	4	1.57777	1.24267
O43776	Asparagine--tRNA ligase, cytoplasmic OS=Homo sapiens OX=9606 GN=NARS1 PE=1 SV=1	NARS1	4	2	4	2	0.01	0.01	0.0571919	0.673333	3.33333	2.30757	1.24267
A0A087WUL9	26S proteasome non-ATPase regulatory subunit 13 OS=Homo sapiens OX=9606 GN=PSMD13 PE=1 SV=1	PSMD13	2	3	4	0.01	1	0.01	0.0571919	0.34	3	3.14136	1.24267
Q9UHB9	Signal recognition particle subunit SRP68 OS=Homo sapiens OX=9606 GN=SRP68 PE=1 SV=2	SRP68	2	5	1	0.01	4	0.01	0.0571949	1.34	2.66667	0.992804	1.24264
O14646	Chromodomain-helicase-DNA-binding protein 1 OS=Homo sapiens OX=9606 GN=CHD1 PE=1 SV=2	CHD1	2	3	1	0.01	2	0.01	0.0571949	0.673333	2	1.57061	1.24264
P27816	Microtubule-associated protein 4 OS=Homo sapiens OX=9606 GN=MAP4 PE=1 SV=3	MAP4	1	3	2	0.01	2	0.01	0.0571949	0.673333	2	1.57061	1.24264
A0A087WTV2	Proteasome activator complex subunit 3 OS=Homo sapiens OX=9606 GN=PSME3 PE=1 SV=1	PSME3	2	2	1	0.01	1	0.01	0.0571949	0.34	1.66667	2.29336	1.24264
E7EUI8	Glucose-6-phosphate 1-dehydrogenase (Fragment) OS=Homo sapiens OX=9606 GN=G6PD PE=1 SV=8	G6PD	2	2	1	0.01	1	0.01	0.0571949	0.34	1.66667	2.29336	1.24264
J3KR97	Tubulin-specific chaperone D OS=Homo sapiens OX=9606 GN=TBCD PE=1 SV=1	TBCD	2	2	1	0.01	1	0.01	0.0571949	0.34	1.66667	2.29336	1.24264
O00487	26S proteasome non-ATPase regulatory subunit 14 OS=Homo sapiens OX=9606 GN=PSMD14 PE=1 SV=1	PSMD14	1	2	2	0.01	1	0.01	0.0571949	0.34	1.66667	2.29336	1.24264
O15381	Nuclear valosin-containing protein-like OS=Homo sapiens OX=9606 GN=NVL PE=1 SV=1	NVL	1	2	2	0.01	1	0.01	0.0571949	0.34	1.66667	2.29336	1.24264
O95292	Vesicle-associated membrane protein-associated protein B/C OS=Homo sapiens OX=9606 GN=VAPB PE=1 SV=3	VAPB	2	2	1	0.01	1	0.01	0.0571949	0.34	1.66667	2.29336	1.24264
P00492	Hypoxanthine-guanine phosphoribosyltransferase OS=Homo sapiens OX=9606 GN=HPRT1 PE=1 SV=2	HPRT1	1	2	2	0.01	1	0.01	0.0571949	0.34	1.66667	2.29336	1.24264
P04181	Ornithine aminotransferase, mitochondrial OS=Homo sapiens OX=9606 GN=OAT PE=1 SV=1	OAT	1	2	2	0.01	1	0.01	0.0571949	0.34	1.66667	2.29336	1.24264
P08237	ATP-dependent 6-phosphofructokinase, muscle type OS=Homo sapiens OX=9606 GN=PFKM PE=1 SV=2	PFKM	2	1	2	0.01	0.01	1	0.0571949	0.34	1.66667	2.29336	1.24264
P56545	C-terminal-binding protein 2 OS=Homo sapiens OX=9606 GN=CTBP2 PE=1 SV=1	CTBP2	1	2	2	0.01	1	0.01	0.0571949	0.34	1.66667	2.29336	1.24264
Q00796	Sorbitol dehydrogenase OS=Homo sapiens OX=9606 GN=SORD PE=1 SV=4	SORD	2	2	1	0.01	1	0.01	0.0571949	0.34	1.66667	2.29336	1.24264
Q14CX7	N-alpha-acetyltransferase 25, NatB auxiliary subunit OS=Homo sapiens OX=9606 GN=NAA25 PE=1 SV=1	NAA25	1	2	2	0.01	1	0.01	0.0571949	0.34	1.66667	2.29336	1.24264
Q9H0D6	5'-3' exoribonuclease 2 OS=Homo sapiens OX=9606 GN=XRN2 PE=1 SV=1	XRN2	1	2	2	0.01	0.01	1	0.0571949	0.34	1.66667	2.29336	1.24264
O14617	AP-3 complex subunit delta-1 OS=Homo sapiens OX=9606 GN=AP3D1 PE=1 SV=1	AP3D1	3	3	6	0.01	0.01	0.01	0.0574537	0.01	4	8.64386	1.24068
Q14566	DNA replication licensing factor MCM6 OS=Homo sapiens OX=9606 GN=MCM6 PE=1 SV=1	MCM6	5	2	5	0.01	0.01	0.01	0.0574537	0.01	4	8.64386	1.24068
Q92621	Nuclear pore complex protein Nup205 OS=Homo sapiens OX=9606 GN=NUP205 PE=1 SV=3	NUP205	3	3	6	0.01	0.01	0.01	0.0574537	0.01	4	8.64386	1.24068
A0A0C4DGI3	Citrate synthase OS=Homo sapiens OX=9606 GN=CS PE=1 SV=1	CS	2	5	3	0.01	1	1	0.0575858	0.67	3.33333	2.31473	1.23968
Q01433	AMP deaminase 2 OS=Homo sapiens OX=9606 GN=AMPD2 PE=1 SV=2	AMPD2	2	5	2	0.01	1	0.01	0.0579806	0.34	3	3.14136	1.23672
Q08554	Desmocollin-1 OS=Homo sapiens OX=9606 GN=DSC1 PE=1 SV=2	DSC1	1	6	4	0.01	5	2	0.0579845	2.33667	3.66667	0.650017	1.23669
D3YTB1	60S ribosomal protein L32 (Fragment) OS=Homo sapiens OX=9606 GN=RPL32 PE=1 SV=1	RPL32	1	3	3	0.01	2	1	0.0579845	1.00333	2.33333	1.21759	1.23669
H0YCG1	Splicing factor 3B subunit 2 (Fragment) OS=Homo sapiens OX=9606 GN=SF3B2 PE=1 SV=1	SF3B2	1	4	2	0.01	2	1	0.0579845	1.00333	2.33333	1.21759	1.23669
P40938	Replication factor C subunit 3 OS=Homo sapiens OX=9606 GN=RFC3 PE=1 SV=2	RFC3	1	3	3	0.01	2	1	0.0579845	1.00333	2.33333	1.21759	1.23669
E7EW00	U2 snRNP-associated SURP motif-containing protein OS=Homo sapiens OX=9606 GN=U2SURP PE=1 SV=1	U2SURP	1	2	3	0.01	1	1	0.0579845	0.67	2	1.57777	1.23669
E9PD92	Glucose-6-phosphate 1-dehydrogenase (Fragment) OS=Homo sapiens OX=9606 GN=G6PD PE=1 SV=1	G6PD	2	1	1	0.01	0.01	0.01	0.0579846	0.01	1.33333	7.05889	1.23669
E9PMH2	Peptidylprolyl isomerase (Fragment) OS=Homo sapiens OX=9606 GN=AIP PE=1 SV=2	AIP	1	2	1	0.01	0.01	0.01	0.0579846	0.01	1.33333	7.05889	1.23669
H0YJ50	Serine/threonine-protein kinase VRK1 (Fragment) OS=Homo sapiens OX=9606 GN=VRK1 PE=1 SV=1	VRK1	2	1	1	0.01	0.01	0.01	0.0579846	0.01	1.33333	7.05889	1.23669
H0YLR3	U2 small nuclear ribonucleoprotein A' (Fragment) OS=Homo sapiens OX=9606 GN=SNRPA1 PE=1 SV=1	SNRPA1	2	1	1	0.01	0.01	0.01	0.0579846	0.01	1.33333	7.05889	1.23669
K7ENI5	Nucleoporin SEH1 (Fragment) OS=Homo sapiens OX=9606 GN=SEH1L PE=1 SV=1	SEH1L	1	2	1	0.01	0.01	0.01	0.0579846	0.01	1.33333	7.05889	1.23669
O75351	Vacuolar protein sorting-associated protein 4B OS=Homo sapiens OX=9606 GN=VPS4B PE=1 SV=2	VPS4B	1	2	1	0.01	0.01	0.01	0.0579846	0.01	1.33333	7.05889	1.23669
P31153	S-adenosylmethionine synthase isoform type-2 OS=Homo sapiens OX=9606 GN=MAT2A PE=1 SV=1	MAT2A	1	1	2	0.01	0.01	0.01	0.0579846	0.01	1.33333	7.05889	1.23669
P33992	DNA replication licensing factor MCM5 OS=Homo sapiens OX=9606 GN=MCM5 PE=1 SV=5	MCM5	1	1	2	0.01	0.01	0.01	0.0579846	0.01	1.33333	7.05889	1.23669
P34897	Serine hydroxymethyltransferase, mitochondrial OS=Homo sapiens OX=9606 GN=SHMT2 PE=1 SV=3	SHMT2	1	2	1	0.01	0.01	0.01	0.0579846	0.01	1.33333	7.05889	1.23669
P51153	Ras-related protein Rab-13 OS=Homo sapiens OX=9606 GN=RAB13 PE=1 SV=1	RAB13	1	1	2	0.01	0.01	0.01	0.0579846	0.01	1.33333	7.05889	1.23669
P61158	Actin-related protein 3 OS=Homo sapiens OX=9606 GN=ACTR3 PE=1 SV=3	ACTR3	1	2	1	0.01	0.01	0.01	0.0579846	0.01	1.33333	7.05889	1.23669
Q00535	Cyclin-dependent-like kinase 5 OS=Homo sapiens OX=9606 GN=CDK5 PE=1 SV=3	CDK5	1	2	1	0.01	0.01	0.01	0.0579846	0.01	1.33333	7.05889	1.23669
Q14651	Plastin-1 OS=Homo sapiens OX=9606 GN=PLS1 PE=1 SV=2	PLS1	1	1	2	0.01	0.01	0.01	0.0579846	0.01	1.33333	7.05889	1.23669
Q14C86	GTPase-activating protein and VPS9 domain-containing protein 1 OS=Homo sapiens OX=9606 GN=GAPVD1 PE=1 SV=2	GAPVD1	2	1	1	0.01	0.01	0.01	0.0579846	0.01	1.33333	7.05889	1.23669
Q15843	NEDD8 OS=Homo sapiens OX=9606 GN=NEDD8 PE=1 SV=1	NEDD8	1	2	1	0.01	0.01	0.01	0.0579846	0.01	1.33333	7.05889	1.23669
Q96HS1	Serine/threonine-protein phosphatase PGAM5, mitochondrial OS=Homo sapiens OX=9606 GN=PGAM5 PE=1 SV=2	PGAM5	2	1	1	0.01	0.01	0.01	0.0579846	0.01	1.33333	7.05889	1.23669
Q96KP4	Cytosolic non-specific dipeptidase OS=Homo sapiens OX=9606 GN=CNDP2 PE=1 SV=2	CNDP2	1	1	2	0.01	0.01	0.01	0.0579846	0.01	1.33333	7.05889	1.23669
Q9NRG9	Aladin OS=Homo sapiens OX=9606 GN=AAAS PE=1 SV=1	AAAS	2	1	1	0.01	0.01	0.01	0.0579846	0.01	1.33333	7.05889	1.23669
V9GYM8	Rho guanine nucleotide exchange factor 2 OS=Homo sapiens OX=9606 GN=ARHGEF2 PE=1 SV=1	ARHGEF2	1	2	1	0.01	0.01	0.01	0.0579846	0.01	1.33333	7.05889	1.23669
H7C3A1	Serrate RNA effector molecule homolog (Fragment) OS=Homo sapiens OX=9606 GN=SRRT PE=1 SV=1	SRRT	1	3	1	0.01	1	0.01	0.0587781	0.34	1.66667	2.29336	1.23078
M0R2B7	DNA polymerase OS=Homo sapiens OX=9606 GN=POLD1 PE=1 SV=1	POLD1	1	1	3	0.01	0.01	1	0.0587781	0.34	1.66667	2.29336	1.23078
O00429	Dynamin-1-like protein OS=Homo sapiens OX=9606 GN=DNM1L PE=1 SV=2	DNM1L	3	1	1	1	0.01	0.01	0.0587781	0.34	1.66667	2.29336	1.23078
Q96A65	Exocyst complex component 4 OS=Homo sapiens OX=9606 GN=EXOC4 PE=1 SV=1	EXOC4	1	3	1	0.01	1	0.01	0.0587781	0.34	1.66667	2.29336	1.23078
Q9Y5K5	Ubiquitin carboxyl-terminal hydrolase isozyme L5 OS=Homo sapiens OX=9606 GN=UCHL5 PE=1 SV=3	UCHL5	1	3	1	0.01	1	0.01	0.0587781	0.34	1.66667	2.29336	1.23078
P78371	T-complex protein 1 subunit beta OS=Homo sapiens OX=9606 GN=CCT2 PE=1 SV=4	CCT2	10	5	8	3	2	0.01	0.0590308	1.67	7.66667	2.19875	1.22892
P09960	Leukotriene A-4 hydrolase OS=Homo sapiens OX=9606 GN=LTA4H PE=1 SV=2	LTA4H	8	10	10	3	6	1	0.0591249	3.33333	9.33333	1.48543	1.22823
P07900	Heat shock protein HSP 90-alpha OS=Homo sapiens OX=9606 GN=HSP90AA1 PE=1 SV=5	HSP90AA1	30	27	38	5	15	6	0.0591978	8.66667	31.6667	1.86942	1.22769
A0A3B3IRQ9	Double-stranded RNA-specific adenosine deaminase (Fragment) OS=Homo sapiens OX=9606 GN=ADAR PE=1 SV=1	ADAR	6	11	11	0.01	8	3	0.0599337	3.67	9.33333	1.34661	1.22233
Q07065	Cytoskeleton-associated protein 4 OS=Homo sapiens OX=9606 GN=CKAP4 PE=1 SV=2	CKAP4	10	11	6	2	8	0.01	0.0599337	3.33667	9	1.43152	1.22233
Q14980	Nuclear mitotic apparatus protein 1 OS=Homo sapiens OX=9606 GN=NUMA1 PE=1 SV=2	NUMA1	20	52	54	0.01	8	0.01	0.0599594	2.67333	42	3.97368	1.22214
P12270	Nucleoprotein TPR OS=Homo sapiens OX=9606 GN=TPR PE=1 SV=3	TPR	16	39	43	0.01	6	0.01	0.0601781	2.00667	32.6667	4.02495	1.22056
P60228	Eukaryotic translation initiation factor 3 subunit E OS=Homo sapiens OX=9606 GN=EIF3E PE=1 SV=1	EIF3E	7	5	4	0.01	2	0.01	0.0603273	0.673333	5.33333	2.98564	1.21949
Q8WUM4	Programmed cell death 6-interacting protein OS=Homo sapiens OX=9606 GN=PDCD6IP PE=1 SV=1	PDCD6IP	4	5	7	0.01	2	0.01	0.0603273	0.673333	5.33333	2.98564	1.21949
P63267	Actin, gamma-enteric smooth muscle OS=Homo sapiens OX=9606 GN=ACTG2 PE=1 SV=1	ACTG2	15	11	10	8	7	7	0.0603815	7.33333	12	0.710493	1.2191
A0A3B3ITJ4	Heterogeneous nuclear ribonucleoprotein L (Fragment) OS=Homo sapiens OX=9606 GN=HNRNPL PE=1 SV=1	HNRNPL	6	15	8	3	8	4	0.0603815	5	9.66667	0.95109	1.2191
P26373	60S ribosomal protein L13 OS=Homo sapiens OX=9606 GN=RPL13 PE=1 SV=4	RPL13	8	10	7	1	7	3	0.0603815	3.66667	8.33333	1.18442	1.2191
O60264	SWI/SNF-related matrix-associated actin-dependent regulator of chromatin subfamily A member 5 OS=Homo sapiens OX=9606 GN=SMARCA5 PE=1 SV=1	SMARCA5	4	10	10	1	2	2	0.0627991	1.66667	8	2.26303	1.20205
O60260-3	Isoform 3 of E3 ubiquitin-protein ligase parkin OS=Homo sapiens OX=9606 GN=PRKN	PRKN	5	8	5	2	6	0.01	0.0631185	2.67	6	1.16812	1.19984
P62269	40S ribosomal protein S18 OS=Homo sapiens OX=9606 GN=RPS18 PE=1 SV=3	RPS18	4	11	6	2	8	1	0.0634142	3.66667	7	0.932886	1.19781
P12004	Proliferating cell nuclear antigen OS=Homo sapiens OX=9606 GN=PCNA PE=1 SV=1	PCNA	8	4	3	3	2	0.01	0.0636125	1.67	5	1.58208	1.19646
Q14151	Scaffold attachment factor B2 OS=Homo sapiens OX=9606 GN=SAFB2 PE=1 SV=1	SAFB2	4	11	2	1	6	0.01	0.0638592	2.33667	5.66667	1.27805	1.19478
P61221	ATP-binding cassette sub-family E member 1 OS=Homo sapiens OX=9606 GN=ABCE1 PE=1 SV=1	ABCE1	5	5	8	0.01	2	0.01	0.0667897	0.673333	6	3.15557	1.17529
A0A1X7SBS1	Heterogeneous nuclear ribonucleoprotein U OS=Homo sapiens OX=9606 GN=HNRNPU PE=1 SV=1	HNRNPU	9	13	9	4	10	1	0.0668611	5	10.3333	1.04731	1.17483
A0A2U3TZM0	Chromodomain-helicase-DNA-binding protein 4 OS=Homo sapiens OX=9606 GN=CHD4 PE=1 SV=1	CHD4	3	8	8	0.01	3	0.01	0.0669806	1.00667	6.33333	2.65338	1.17405
E9PK47	Alpha-1,4 glucan phosphorylase OS=Homo sapiens OX=9606 GN=PYGL PE=1 SV=1	PYGL	12	5	6	7	3	0.01	0.0689076	3.33667	7.66667	1.20019	1.16173
P42167	Lamina-associated polypeptide 2, isoforms beta/gamma OS=Homo sapiens OX=9606 GN=TMPO PE=1 SV=2	TMPO	7	8	3	1	3	1	0.0690507	1.66667	6	1.848	1.16083
Q9UQE7	Structural maintenance of chromosomes protein 3 OS=Homo sapiens OX=9606 GN=SMC3 PE=1 SV=2	SMC3	6	17	14	1	2	2	0.0692324	1.66667	12.3333	2.88753	1.15969
P62258	14-3-3 protein epsilon OS=Homo sapiens OX=9606 GN=YWHAE PE=1 SV=1	YWHAE	5	13	10	1	1	1	0.07024	1	9.33333	3.22239	1.15342
H7C3T4	Peroxiredoxin-4 (Fragment) OS=Homo sapiens OX=9606 GN=PRDX4 PE=1 SV=1	PRDX4	3	3	3	2	0.01	0.01	0.0725479	0.673333	3	2.15557	1.13938
P61026	Ras-related protein Rab-10 OS=Homo sapiens OX=9606 GN=RAB10 PE=1 SV=1	RAB10	2	3	3	1	0.01	0.01	0.0725479	0.34	2.66667	2.97143	1.13938
Q8TEQ6	Gem-associated protein 5 OS=Homo sapiens OX=9606 GN=GEMIN5 PE=1 SV=3	GEMIN5	3	2	3	0.01	1	0.01	0.0725479	0.34	2.66667	2.97143	1.13938
Q15365	Poly(rC)-binding protein 1 OS=Homo sapiens OX=9606 GN=PCBP1 PE=1 SV=2	PCBP1	6	6	3	5	3	0.01	0.072689	2.67	5	0.905088	1.13853
Q12996	Cleavage stimulation factor subunit 3 OS=Homo sapiens OX=9606 GN=CSTF3 PE=1 SV=1	CSTF3	6	5	7	0.01	3	1	0.0727579	1.33667	6	2.16632	1.13812
P50991	T-complex protein 1 subunit delta OS=Homo sapiens OX=9606 GN=CCT4 PE=1 SV=4	CCT4	11	12	15	2	9	6	0.0728273	5.66667	12.6667	1.16046	1.13771
M0R3D6	60S ribosomal protein L18a (Fragment) OS=Homo sapiens OX=9606 GN=RPL18A PE=1 SV=1	RPL18A	2	6	4	1	3	1	0.0728273	1.66667	4	1.26303	1.13771
Q14203	Dynactin subunit 1 OS=Homo sapiens OX=9606 GN=DCTN1 PE=1 SV=3	DCTN1	3	3	1	0.01	0.01	0.01	0.0733881	0.01	2.33333	7.86625	1.13437
E9PPJ0	Splicing factor 3B subunit 2 OS=Homo sapiens OX=9606 GN=SF3B2 PE=1 SV=1	SF3B2	1	5	4	0.01	2	1	0.0736666	1.00333	3.33333	1.73216	1.13273
P18077	60S ribosomal protein L35a OS=Homo sapiens OX=9606 GN=RPL35A PE=1 SV=2	RPL35A	3	3	3	0.01	2	1	0.0737393	1.00333	3	1.58016	1.1323
Q9Y230	RuvB-like 2 OS=Homo sapiens OX=9606 GN=RUVBL2 PE=1 SV=3	RUVBL2	3	3	3	1	2	0.01	0.0737393	1.00333	3	1.58016	1.1323
P62820	Ras-related protein Rab-1A OS=Homo sapiens OX=9606 GN=RAB1A PE=1 SV=3	RAB1A	3	2	3	1	1	0.01	0.0737393	0.67	2.66667	1.9928	1.1323
Q93008-1	Isoform 2 of Probable ubiquitin carboxyl-terminal hydrolase FAF-X OS=Homo sapiens OX=9606 GN=USP9X	USP9X	3	4	2	0.01	3	0.01	0.0739594	1.00667	3	1.57538	1.13101
O75400	Pre-mRNA-processing factor 40 homolog A OS=Homo sapiens OX=9606 GN=PRPF40A PE=1 SV=2	PRPF40A	3	3	2	0.01	2	0.01	0.0739594	0.673333	2.66667	1.98564	1.13101
P18085	ADP-ribosylation factor 4 OS=Homo sapiens OX=9606 GN=ARF4 PE=1 SV=3	ARF4	3	3	2	0.01	2	0.01	0.0739594	0.673333	2.66667	1.98564	1.13101
V9H0B2	MSH2 protein OS=Homo sapiens OX=9606 GN=MSH2 PE=1 SV=1	MSH2	3	3	2	2	0.01	0.01	0.0739594	0.673333	2.66667	1.98564	1.13101
C9J1Z8	ADP-ribosylation factor 5 (Fragment) OS=Homo sapiens OX=9606 GN=ARF5 PE=1 SV=1	ARF5	3	2	2	0.01	1	0.01	0.0739594	0.34	2.33333	2.77879	1.13101
D6RBZ0	Heterogeneous nuclear ribonucleoprotein A/B OS=Homo sapiens OX=9606 GN=HNRNPAB PE=1 SV=1	HNRNPAB	2	2	3	0.01	1	0.01	0.0739594	0.34	2.33333	2.77879	1.13101
K7EJL1	AP-1 complex subunit mu-1 OS=Homo sapiens OX=9606 GN=AP1M1 PE=1 SV=1	AP1M1	3	2	2	0.01	1	0.01	0.0739594	0.34	2.33333	2.77879	1.13101
H3BVG0	Nuclear pore complex protein Nup93 OS=Homo sapiens OX=9606 GN=NUP93 PE=1 SV=1	NUP93	6	4	4	0.01	2	0.01	0.0740697	0.673333	4.66667	2.793	1.13036
B5MDF5	GTP-binding nuclear protein Ran OS=Homo sapiens OX=9606 GN=RAN PE=1 SV=1	RAN	8	5	6	5	4	4	0.0741799	4.33333	6.33333	0.547488	1.12971
P16104	Histone H2AX OS=Homo sapiens OX=9606 GN=H2AX PE=1 SV=2	H2AX	5	5	4	4	3	1	0.0741799	2.66667	4.66667	0.807355	1.12971
Q71UI9	Histone H2A.V OS=Homo sapiens OX=9606 GN=H2AFV PE=1 SV=3	H2AFV	6	4	4	5	2	1	0.0741799	2.66667	4.66667	0.807355	1.12971
P11216	Glycogen phosphorylase, brain form OS=Homo sapiens OX=9606 GN=PYGB PE=1 SV=5	PYGB	5	3	4	3	2	1	0.0741799	2	4	1	1.12971
P31947	14-3-3 protein sigma OS=Homo sapiens OX=9606 GN=SFN PE=1 SV=1	SFN	3	3	4	1	2	1	0.0741799	1.33333	3.33333	1.32193	1.12971
Q9Y3I0	RNA-splicing ligase RtcB homolog OS=Homo sapiens OX=9606 GN=RTCB PE=1 SV=1	RTCB	2	9	7	0.01	5	1	0.0746217	2.00333	6	1.58256	1.12713
E9PKU7	Neutral alpha-glucosidase AB OS=Homo sapiens OX=9606 GN=GANAB PE=1 SV=1	GANAB	3	3	1	1	0.01	0.01	0.0746249	0.34	2.33333	2.77879	1.12712
Q15459	Splicing factor 3A subunit 1 OS=Homo sapiens OX=9606 GN=SF3A1 PE=1 SV=1	SF3A1	1	3	3	0.01	1	0.01	0.0746249	0.34	2.33333	2.77879	1.12712
P51148	Ras-related protein Rab-5C OS=Homo sapiens OX=9606 GN=RAB5C PE=1 SV=2	RAB5C	3	2	1	0.01	0.01	0.01	0.0748455	0.01	2	7.64386	1.12583
Q53GS7	Nucleoporin GLE1 OS=Homo sapiens OX=9606 GN=GLE1 PE=1 SV=2	GLE1	1	3	2	0.01	0.01	0.01	0.0748455	0.01	2	7.64386	1.12583
Q9BV38	WD repeat-containing protein 18 OS=Homo sapiens OX=9606 GN=WDR18 PE=1 SV=2	WDR18	3	1	2	0.01	0.01	0.01	0.0748455	0.01	2	7.64386	1.12583
Q9Y2A7	Nck-associated protein 1 OS=Homo sapiens OX=9606 GN=NCKAP1 PE=1 SV=1	NCKAP1	1	2	3	0.01	0.01	0.01	0.0748455	0.01	2	7.64386	1.12583
P34932	Heat shock 70 kDa protein 4 OS=Homo sapiens OX=9606 GN=HSPA4 PE=1 SV=4	HSPA4	8	16	15	3	8	1	0.0766195	4	13	1.70044	1.11566
Q13085	Acetyl-CoA carboxylase 1 OS=Homo sapiens OX=9606 GN=ACACA PE=1 SV=2	ACACA	133	179	100	112	113	34	0.0766867	86.3333	137.333	0.669692	1.11528
P11387	DNA topoisomerase 1 OS=Homo sapiens OX=9606 GN=TOP1 PE=1 SV=2	TOP1	12	13	7	3	9	3	0.0766867	5	10.6667	1.09311	1.11528
B1AKC3	E3 ubiquitin-protein ligase parkin OS=Homo sapiens OX=9606 GN=PRKN PE=1 SV=1	PRKN	10	15	14	4	11	3	0.0782023	6	13	1.11548	1.10678
P53621	Coatomer subunit alpha OS=Homo sapiens OX=9606 GN=COPA PE=1 SV=2	COPA	16	8	10	6	5	2	0.0782023	4.33333	11.3333	1.38702	1.10678
O75717	WD repeat and HMG-box DNA-binding protein 1 OS=Homo sapiens OX=9606 GN=WDHD1 PE=1 SV=1	WDHD1	2	7	6	0.01	0.01	0.01	0.0823044	0.01	5	8.96578	1.08458
P05023	Sodium/potassium-transporting ATPase subunit alpha-1 OS=Homo sapiens OX=9606 GN=ATP1A1 PE=1 SV=1	ATP1A1	5	11	3	1	3	0.01	0.082318	1.33667	6.33333	2.24433	1.08451
P27695	DNA-(apurinic or apyrimidinic site) lyase OS=Homo sapiens OX=9606 GN=APEX1 PE=1 SV=2	APEX1	8	9	5	1	6	2	0.0830507	3	7.33333	1.28951	1.08066
Q86VP6	Cullin-associated NEDD8-dissociated protein 1 OS=Homo sapiens OX=9606 GN=CAND1 PE=1 SV=2	CAND1	19	11	14	5	7	1	0.0830649	4.33333	14.6667	1.75899	1.08058
Q12788	Transducin beta-like protein 3 OS=Homo sapiens OX=9606 GN=TBL3 PE=1 SV=2	TBL3	7	4	3	0.01	1	0.01	0.0830932	0.34	4.66667	3.77879	1.08043
P14866	Heterogeneous nuclear ribonucleoprotein L OS=Homo sapiens OX=9606 GN=HNRNPL PE=1 SV=2	HNRNPL	8	16	8	3	7	5	0.0847508	5	10.6667	1.09311	1.07186
P23246	Splicing factor, proline- and glutamine-rich OS=Homo sapiens OX=9606 GN=SFPQ PE=1 SV=2	SFPQ	7	9	12	2	7	5	0.0847914	4.66667	9.33333	1	1.07165
Q5RI18	Heterogeneous nuclear ribonucleoprotein U OS=Homo sapiens OX=9606 GN=HNRNPU PE=1 SV=9	HNRNPU	11	7	6	4	5	1	0.0847914	3.33333	8	1.26303	1.07165
J3KRX5	60S ribosomal protein L17 (Fragment) OS=Homo sapiens OX=9606 GN=RPL17 PE=1 SV=1	RPL17	8	8	6	1	3	4	0.0847914	2.66667	7.33333	1.45943	1.07165
P27348	14-3-3 protein theta OS=Homo sapiens OX=9606 GN=YWHAQ PE=1 SV=1	YWHAQ	5	7	8	3	2	1	0.0847914	2	6.66667	1.73697	1.07165
Q99575	Ribonucleases P/MRP protein subunit POP1 OS=Homo sapiens OX=9606 GN=POP1 PE=1 SV=2	POP1	7	7	2	0.01	2	0.01	0.0850437	0.673333	5.33333	2.98564	1.07036
Q14683	Structural maintenance of chromosomes protein 1A OS=Homo sapiens OX=9606 GN=SMC1A PE=1 SV=2	SMC1A	5	12	14	0.01	5	0.01	0.0865131	1.67333	10.3333	2.62651	1.06292
Q6P2Q9	Pre-mRNA-processing-splicing factor 8 OS=Homo sapiens OX=9606 GN=PRPF8 PE=1 SV=2	PRPF8	34	20	26	13	13	0.01	0.086938	8.67	26.6667	1.62093	1.06079
P31939	Bifunctional purine biosynthesis protein PURH OS=Homo sapiens OX=9606 GN=ATIC PE=1 SV=3	ATIC	12	7	7	2	4	1	0.0890197	2.33333	8.66667	1.89308	1.05051
F8WEJ5	Asparagine synthetase [glutamine-hydrolyzing] OS=Homo sapiens OX=9606 GN=ASNS PE=1 SV=1	ASNS	6	4	3	0.01	1	1	0.092449	0.67	4.33333	2.69324	1.0341
A0A087X253	AP complex subunit beta OS=Homo sapiens OX=9606 GN=AP2B1 PE=1 SV=1	AP2B1	9	3	4	3	1	1	0.0927353	1.66667	5.33333	1.67807	1.03275
Q6FI35	Proliferating cell nuclear antigen OS=Homo sapiens OX=9606 GN=PCNA PE=1 SV=1	PCNA	8	4	3	2	2	0.01	0.0930055	1.33667	5	1.90329	1.03149
A0A2R8Y880	E3 ubiquitin-protein ligase RBBP6 (Fragment) OS=Homo sapiens OX=9606 GN=RBBP6 PE=1 SV=1	RBBP6	15	27	6	4	15	3	0.0931459	7.33333	16	1.12553	1.03084
P40227	T-complex protein 1 subunit zeta OS=Homo sapiens OX=9606 GN=CCT6A PE=1 SV=3	CCT6A	7	3	2	1	0.01	0.01	0.0934612	0.34	4	3.55639	1.02937
Q8IY81	pre-rRNA 2'-O-ribose RNA methyltransferase FTSJ3 OS=Homo sapiens OX=9606 GN=FTSJ3 PE=1 SV=2	FTSJ3	4	5	4	1	4	0.01	0.0939173	1.67	4.33333	1.37563	1.02725
J3KQ69	DNA replication licensing factor MCM3 OS=Homo sapiens OX=9606 GN=MCM3 PE=1 SV=3	MCM3	2	5	4	1	2	0.01	0.0939173	1.00333	3.66667	1.86967	1.02725
A6NLN1	Polypyrimidine tract binding protein 1, isoform CRA_b OS=Homo sapiens OX=9606 GN=PTBP1 PE=1 SV=4	PTBP1	2	4	4	1	1	0.01	0.0939173	0.67	3.33333	2.31473	1.02725
Q16777	Histone H2A type 2-C OS=Homo sapiens OX=9606 GN=HIST2H2AC PE=1 SV=4	HIST2H2AC	6	7	6	5	4	2	0.0941784	3.66667	6.33333	0.788496	1.02605
A0AVT1	Ubiquitin-like modifier-activating enzyme 6 OS=Homo sapiens OX=9606 GN=UBA6 PE=1 SV=1	UBA6	5	5	5	2	4	1	0.0941784	2.33333	5	1.09954	1.02605
A0A0A0MT26	Sodium/potassium-transporting ATPase subunit alpha-3 OS=Homo sapiens OX=9606 GN=ATP1A3 PE=1 SV=1	ATP1A3	2	6	3	1	2	0.01	0.0942667	1.00333	3.66667	1.86967	1.02564
Q9Y295	Developmentally-regulated GTP-binding protein 1 OS=Homo sapiens OX=9606 GN=DRG1 PE=1 SV=1	DRG1	4	3	1	0.01	0.01	0.01	0.0947909	0.01	2.66667	8.05889	1.02323
P21333	Filamin-A OS=Homo sapiens OX=9606 GN=FLNA PE=1 SV=4	FLNA	1	9	3	0.01	5	0.01	0.0950531	1.67333	4.33333	1.37275	1.02203
Q08J23	RNA cytosine C(5)-methyltransferase NSUN2 OS=Homo sapiens OX=9606 GN=NSUN2 PE=1 SV=2	NSUN2	1	5	3	0.01	1	0.01	0.0950531	0.34	3	3.14136	1.02203
Q15233	Non-POU domain-containing octamer-binding protein OS=Homo sapiens OX=9606 GN=NONO PE=1 SV=4	NONO	6	5	4	2	4	0.01	0.0953752	2.00333	5	1.31953	1.02056
Q7Z6E9	E3 ubiquitin-protein ligase RBBP6 OS=Homo sapiens OX=9606 GN=RBBP6 PE=1 SV=1	RBBP6	16	29	7	4	17	4	0.095466	8.33333	17.3333	1.05658	1.02015
Q9Y265	RuvB-like 1 OS=Homo sapiens OX=9606 GN=RUVBL1 PE=1 SV=1	RUVBL1	4	6	6	2	4	1	0.095466	2.33333	5.33333	1.19265	1.02015
D6REX3	Protein transport protein Sec31A OS=Homo sapiens OX=9606 GN=SEC31A PE=1 SV=1	SEC31A	5	3	2	0.01	1	0.01	0.0955582	0.34	3.33333	3.29336	1.01973
P60709	Actin, cytoplasmic 1 OS=Homo sapiens OX=9606 GN=ACTB PE=1 SV=1	ACTB	27	20	17	12	15	10	0.0984962	12.3333	21.3333	0.790547	1.00658
P18206	Vinculin OS=Homo sapiens OX=9606 GN=VCL PE=1 SV=4	VCL	3	14	12	0.01	1	0.01	0.0993389	0.34	9.66667	4.82941	1.00288
Q9UIG0	Tyrosine-protein kinase BAZ1B OS=Homo sapiens OX=9606 GN=BAZ1B PE=1 SV=2	BAZ1B	8	13	3	0.01	4	1	0.101321	1.67	8	2.26015	0.994298
Q13263	Transcription intermediary factor 1-beta OS=Homo sapiens OX=9606 GN=TRIM28 PE=1 SV=5	TRIM28	3	12	10	1	4	1	0.101331	2	8.33333	2.05889	0.994258
Q12906	Interleukin enhancer-binding factor 3 OS=Homo sapiens OX=9606 GN=ILF3 PE=1 SV=3	ILF3	22	22	17	12	19	12	0.102242	14.3333	20.3333	0.504473	0.990372
Q01082	Spectrin beta chain, non-erythrocytic 1 OS=Homo sapiens OX=9606 GN=SPTBN1 PE=1 SV=2	SPTBN1	3	14	12	0.01	0.01	0.01	0.103942	0.01	9.66667	9.91687	0.983209
Q96QK1	Vacuolar protein sorting-associated protein 35 OS=Homo sapiens OX=9606 GN=VPS35 PE=1 SV=2	VPS35	6	5	8	3	2	0.01	0.107159	1.67	6.33333	1.92312	0.96997
P08238	Heat shock protein HSP 90-beta OS=Homo sapiens OX=9606 GN=HSP90AB1 PE=1 SV=4	HSP90AB1	43	28	34	14	22	6	0.107527	14	35	1.32193	0.968483
O43242	26S proteasome non-ATPase regulatory subunit 3 OS=Homo sapiens OX=9606 GN=PSMD3 PE=1 SV=2	PSMD3	4	6	5	0.01	5	0.01	0.109002	1.67333	5	1.5792	0.962567
E5RGA2	Eukaryotic translation initiation factor 3 subunit E OS=Homo sapiens OX=9606 GN=EIF3E PE=1 SV=1	EIF3E	5	3	4	0.01	2	0.01	0.109002	0.673333	4	2.57061	0.962567
E7ESC6	Exportin-7 OS=Homo sapiens OX=9606 GN=XPO7 PE=1 SV=1	XPO7	4	2	5	0.01	1	0.01	0.109002	0.34	3.66667	3.43086	0.962567
Q9NUQ9	Protein FAM49B OS=Homo sapiens OX=9606 GN=FAM49B PE=1 SV=1	FAM49B	4	2	5	0.01	1	0.01	0.109002	0.34	3.66667	3.43086	0.962567
B1AHC9	X-ray repair cross-complementing protein 6 OS=Homo sapiens OX=9606 GN=XRCC6 PE=1 SV=1	XRCC6	10	6	8	0.01	4	0.01	0.109066	1.34	8	2.57777	0.962313
A2A274	Aconitate hydratase, mitochondrial OS=Homo sapiens OX=9606 GN=ACO2 PE=1 SV=1	ACO2	4	1	5	0.01	0.01	0.01	0.109683	0.01	3.33333	8.38082	0.959862
P54136	Arginine--tRNA ligase, cytoplasmic OS=Homo sapiens OX=9606 GN=RARS1 PE=1 SV=2	RARS1	5	3	5	0.01	2	0.01	0.110576	0.673333	4.33333	2.68608	0.95634
P61247	40S ribosomal protein S3a OS=Homo sapiens OX=9606 GN=RPS3A PE=1 SV=2	RPS3A	10	7	7	5	6	2	0.110703	4.33333	8	0.884523	0.955842
O75533	Splicing factor 3B subunit 1 OS=Homo sapiens OX=9606 GN=SF3B1 PE=1 SV=3	SF3B1	13	11	15	3	9	5	0.110703	5.66667	13	1.19794	0.955842
Q58FF6	Putative heat shock protein HSP 90-beta 4 OS=Homo sapiens OX=9606 GN=HSP90AB4P PE=5 SV=1	HSP90AB4P	7	5	7	2	4	2	0.110703	2.66667	6.33333	1.24793	0.955842
B4DY09	Interleukin enhancer-binding factor 2 OS=Homo sapiens OX=9606 GN=ILF2 PE=1 SV=1	ILF2	8	4	6	3	3	1	0.110703	2.33333	6	1.36257	0.955842
O95347	Structural maintenance of chromosomes protein 2 OS=Homo sapiens OX=9606 GN=SMC2 PE=1 SV=2	SMC2	6	11	15	0.01	6	0.01	0.112406	2.00667	10.6667	2.41024	0.949211
P13010	X-ray repair cross-complementing protein 5 OS=Homo sapiens OX=9606 GN=XRCC5 PE=1 SV=3	XRCC5	15	8	14	8	6	4	0.113156	6	12.3333	1.03953	0.946323
P26641	Elongation factor 1-gamma OS=Homo sapiens OX=9606 GN=EEF1G PE=1 SV=3	EEF1G	15	11	8	4	7	4	0.113156	5	11.3333	1.18057	0.946323
P12277	Creatine kinase B-type OS=Homo sapiens OX=9606 GN=CKB PE=1 SV=1	CKB	3	6	4	1	5	0.01	0.117663	2.00333	4.33333	1.11307	0.929361
A0A0B4J1R6	Transketolase OS=Homo sapiens OX=9606 GN=TKT PE=1 SV=1	TKT	2	5	4	1	3	0.01	0.117663	1.33667	3.66667	1.45583	0.929361
Q9UQ80	Proliferation-associated protein 2G4 OS=Homo sapiens OX=9606 GN=PA2G4 PE=1 SV=3	PA2G4	4	4	3	0.01	3	1	0.117663	1.33667	3.66667	1.45583	0.929361
Q7L7L0	Histone H2A type 3 OS=Homo sapiens OX=9606 GN=HIST3H2A PE=1 SV=3	HIST3H2A	6	7	6	5	5	2	0.118083	4	6.33333	0.662965	0.927813
A0A286YFM8	D-3-phosphoglycerate dehydrogenase (Fragment) OS=Homo sapiens OX=9606 GN=PHGDH PE=1 SV=1	PHGDH	6	4	5	2	3	3	0.118083	2.66667	5	0.906891	0.927813
P10155	60 kDa SS-A/Ro ribonucleoprotein OS=Homo sapiens OX=9606 GN=RO60 PE=1 SV=2	RO60	4	4	8	0.01	2	0.01	0.118083	0.673333	5.33333	2.98564	0.927812
O00232	26S proteasome non-ATPase regulatory subunit 12 OS=Homo sapiens OX=9606 GN=PSMD12 PE=1 SV=3	PSMD12	2	3	4	0.01	2	0.01	0.118083	0.673333	3	2.15557	0.927811
A0A0A0MTB8	WD repeat-containing protein 36 OS=Homo sapiens OX=9606 GN=WDR36 PE=1 SV=1	WDR36	4	2	2	0.01	1	0.01	0.118083	0.34	2.66667	2.97143	0.927811
P17858	ATP-dependent 6-phosphofructokinase, liver type OS=Homo sapiens OX=9606 GN=PFKL PE=1 SV=6	PFKL	6	3	2	2	2	0.01	0.118505	1.33667	3.66667	1.45583	0.926263
Q9Y617	Phosphoserine aminotransferase OS=Homo sapiens OX=9606 GN=PSAT1 PE=1 SV=2	PSAT1	2	2	5	0.01	1	1	0.118505	0.67	3	2.16273	0.926263
Q13409-2	Isoform 2B of Cytoplasmic dynein 1 intermediate chain 2 OS=Homo sapiens OX=9606 GN=DYNC1I2	DYNC1I2	1	4	4	0.01	2	0.01	0.118506	0.673333	3	2.15557	0.926261
P02545	Prelamin-A/C OS=Homo sapiens OX=9606 GN=LMNA PE=1 SV=1	LMNA	4	10	2	0.01	2	0.01	0.118714	0.673333	5.33333	2.98564	0.925498
P27824	Calnexin OS=Homo sapiens OX=9606 GN=CANX PE=1 SV=2	CANX	11	10	2	2	5	0.01	0.11962	2.33667	7.66667	1.71415	0.922197
E9PKZ0	60S ribosomal protein L8 (Fragment) OS=Homo sapiens OX=9606 GN=RPL8 PE=1 SV=1	RPL8	7	8	4	0.01	5	2	0.119857	2.33667	6.33333	1.43851	0.921337
P11586	C-1-tetrahydrofolate synthase, cytoplasmic OS=Homo sapiens OX=9606 GN=MTHFD1 PE=1 SV=3	MTHFD1	13	9	14	2	7	2	0.119958	3.66667	12	1.71049	0.92097
P14618	Pyruvate kinase PKM OS=Homo sapiens OX=9606 GN=PKM PE=1 SV=4	PKM	24	13	9	10	9	3	0.120117	7.33333	15.3333	1.06413	0.920394
P49368	T-complex protein 1 subunit gamma OS=Homo sapiens OX=9606 GN=CCT3 PE=1 SV=4	CCT3	8	9	6	2	8	1	0.120117	3.66667	7.66667	1.06413	0.920394
P00558	Phosphoglycerate kinase 1 OS=Homo sapiens OX=9606 GN=PGK1 PE=1 SV=3	PGK1	6	8	8	3	6	1	0.120117	3.33333	7.33333	1.1375	0.920394
A0A0C4DG89	Probable ATP-dependent RNA helicase DDX46 OS=Homo sapiens OX=9606 GN=DDX46 PE=1 SV=1	DDX46	1	7	6	0.01	2	0.01	0.120592	0.673333	4.66667	2.793	0.918682
Q96JM3	Chromosome alignment-maintaining phosphoprotein 1 OS=Homo sapiens OX=9606 GN=CHAMP1 PE=1 SV=2	CHAMP1	2	7	3	0.01	0.01	0.01	0.120615	0.01	4	8.64386	0.918597
P13639	Elongation factor 2 OS=Homo sapiens OX=9606 GN=EEF2 PE=1 SV=4	EEF2	27	13	16	10	10	4	0.121224	8	18.6667	1.22239	0.916412
O00148	ATP-dependent RNA helicase DDX39A OS=Homo sapiens OX=9606 GN=DDX39A PE=1 SV=2	DDX39A	4	3	5	1	2	0.01	0.121411	1.00333	4	1.9952	0.915742
Q9Y678	Coatomer subunit gamma-1 OS=Homo sapiens OX=9606 GN=COPG1 PE=1 SV=1	COPG1	5	2	4	0.01	1	1	0.121411	0.67	3.66667	2.45224	0.915742
Q4VCS5	Angiomotin OS=Homo sapiens OX=9606 GN=AMOT PE=1 SV=1	AMOT	6	7	1	0.01	1	0.01	0.122052	0.34	4.66667	3.77879	0.913456
P31948	Stress-induced-phosphoprotein 1 OS=Homo sapiens OX=9606 GN=STIP1 PE=1 SV=1	STIP1	2	11	6	0.01	1	0.01	0.122165	0.34	6.33333	4.21936	0.913054
P27635	60S ribosomal protein L10 OS=Homo sapiens OX=9606 GN=RPL10 PE=1 SV=4	RPL10	2	8	6	1	4	0.01	0.127449	1.67	5.33333	1.67519	0.894664
O95373	Importin-7 OS=Homo sapiens OX=9606 GN=IPO7 PE=1 SV=1	IPO7	9	3	4	3	2	0.01	0.127779	1.67	5.33333	1.67519	0.893542
Q8WWM7	Ataxin-2-like protein OS=Homo sapiens OX=9606 GN=ATXN2L PE=1 SV=2	ATXN2L	4	7	3	0.01	1	2	0.127779	1.00333	4.66667	2.21759	0.893542
Q9NTI5	Sister chromatid cohesion protein PDS5 homolog B OS=Homo sapiens OX=9606 GN=PDS5B PE=1 SV=1	PDS5B	1	4	6	0.01	0.01	0.01	0.128214	0.01	3.66667	8.51833	0.892066
Q99615	DnaJ homolog subfamily C member 7 OS=Homo sapiens OX=9606 GN=DNAJC7 PE=1 SV=2	DNAJC7	1	8	7	0.01	1	1	0.12892	0.67	5.33333	2.9928	0.88968
P16403	Histone H1.2 OS=Homo sapiens OX=9606 GN=H1-2 PE=1 SV=2	H1-2	4	6	6	3	3	5	0.129612	3.66667	5.33333	0.540568	0.887356
E7ETR0	RuvB-like helicase OS=Homo sapiens OX=9606 GN=RUVBL1 PE=1 SV=1	RUVBL1	3	4	4	2	3	1	0.129612	2	3.66667	0.874469	0.887356
P32119	Peroxiredoxin-2 OS=Homo sapiens OX=9606 GN=PRDX2 PE=1 SV=5	PRDX2	8	7	3	2	5	1	0.129612	2.66667	6	1.16993	0.887356
O95757	Heat shock 70 kDa protein 4L OS=Homo sapiens OX=9606 GN=HSPA4L PE=1 SV=3	HSPA4L	2	6	6	0.01	4	0.01	0.129771	1.34	4.66667	1.80016	0.886823
O75937	DnaJ homolog subfamily C member 8 OS=Homo sapiens OX=9606 GN=DNAJC8 PE=1 SV=2	DNAJC8	2	3	6	0.01	1	0.01	0.129771	0.34	3.66667	3.43086	0.886823
E7EQL5	Cytoplasmic dynein 1 intermediate chain 2 (Fragment) OS=Homo sapiens OX=9606 GN=DYNC1I2 PE=1 SV=1	DYNC1I2	1	3	3	0.01	2	0.01	0.129932	0.673333	2.33333	1.793	0.886285
P55072	Transitional endoplasmic reticulum ATPase OS=Homo sapiens OX=9606 GN=VCP PE=1 SV=4	VCP	1	3	3	0.01	2	0.01	0.129932	0.673333	2.33333	1.793	0.886285
H3BLV9	SRSF protein kinase 1 (Fragment) OS=Homo sapiens OX=9606 GN=SRPK1 PE=1 SV=1	SRPK1	1	2	3	0.01	1	0.01	0.129932	0.34	2	2.55639	0.886285
O95163	Elongator complex protein 1 OS=Homo sapiens OX=9606 GN=ELP1 PE=1 SV=3	ELP1	3	2	1	0.01	1	0.01	0.129932	0.34	2	2.55639	0.886285
Q8N3U4	Cohesin subunit SA-2 OS=Homo sapiens OX=9606 GN=STAG2 PE=1 SV=3	STAG2	1	2	3	0.01	1	0.01	0.129932	0.34	2	2.55639	0.886285
A5YKK6	CCR4-NOT transcription complex subunit 1 OS=Homo sapiens OX=9606 GN=CNOT1 PE=1 SV=2	CNOT1	6	2	2	0.01	0.01	0.01	0.130247	0.01	3.33333	8.38082	0.885233
Q8ND82	Zinc finger protein 280C OS=Homo sapiens OX=9606 GN=ZNF280C PE=1 SV=1	ZNF280C	1	5	3	0.01	2	2	0.130566	1.33667	3	1.16632	0.884171
Q09472	Histone acetyltransferase p300 OS=Homo sapiens OX=9606 GN=EP300 PE=1 SV=2	EP300	1	3	1	0.01	0.01	0.01	0.130886	0.01	1.66667	7.38082	0.883105
Q29RF7	Sister chromatid cohesion protein PDS5 homolog A OS=Homo sapiens OX=9606 GN=PDS5A PE=1 SV=1	PDS5A	1	3	1	0.01	0.01	0.01	0.130886	0.01	1.66667	7.38082	0.883105
Q6P1K2	Polyamine-modulated factor 1 OS=Homo sapiens OX=9606 GN=PMF1 PE=1 SV=2	PMF1	1	1	3	0.01	0.01	0.01	0.130886	0.01	1.66667	7.38082	0.883105
Q7Z2W4	Zinc finger CCCH-type antiviral protein 1 OS=Homo sapiens OX=9606 GN=ZC3HAV1 PE=1 SV=3	ZC3HAV1	1	3	1	0.01	0.01	0.01	0.130886	0.01	1.66667	7.38082	0.883105
Q96P16	Regulation of nuclear pre-mRNA domain-containing protein 1A OS=Homo sapiens OX=9606 GN=RPRD1A PE=1 SV=1	RPRD1A	1	1	3	0.01	0.01	0.01	0.130886	0.01	1.66667	7.38082	0.883105
Q9BUJ2	Heterogeneous nuclear ribonucleoprotein U-like protein 1 OS=Homo sapiens OX=9606 GN=HNRNPUL1 PE=1 SV=2	HNRNPUL1	1	3	1	0.01	0.01	0.01	0.130886	0.01	1.66667	7.38082	0.883105
Q9BZE4	Nucleolar GTP-binding protein 1 OS=Homo sapiens OX=9606 GN=GTPBP4 PE=1 SV=3	GTPBP4	1	3	1	0.01	0.01	0.01	0.130886	0.01	1.66667	7.38082	0.883105
U3KPZ0	Triosephosphate isomerase (Fragment) OS=Homo sapiens OX=9606 GN=TPI1 PE=1 SV=1	TPI1	1	1	3	0.01	0.01	0.01	0.130886	0.01	1.66667	7.38082	0.883105
O43592	Exportin-T OS=Homo sapiens OX=9606 GN=XPOT PE=1 SV=2	XPOT	4	1	1	1	0.01	0.01	0.131521	0.34	2	2.55639	0.881006
O60306	RNA helicase aquarius OS=Homo sapiens OX=9606 GN=AQR PE=1 SV=4	AQR	1	4	1	0.01	1	0.01	0.131521	0.34	2	2.55639	0.881006
Q5JP53	Tubulin beta chain OS=Homo sapiens OX=9606 GN=TUBB PE=1 SV=1	TUBB	27	17	15	14	14	9	0.131729	12.3333	19.6667	0.67319	0.880318
O00763	Acetyl-CoA carboxylase 2 OS=Homo sapiens OX=9606 GN=ACACB PE=1 SV=3	ACACB	27	53	30	22	41	6	0.132748	23	36.6667	0.672835	0.876971
P47897	Glutamine--tRNA ligase OS=Homo sapiens OX=9606 GN=QARS1 PE=1 SV=1	QARS1	8	6	9	3	5	2	0.133333	3.33333	7.66667	1.20163	0.875061
Q15029	116 kDa U5 small nuclear ribonucleoprotein component OS=Homo sapiens OX=9606 GN=EFTUD2 PE=1 SV=1	EFTUD2	8	3	8	2	2	0.01	0.138165	1.33667	6.33333	2.24433	0.859603
Q9Y5B9	FACT complex subunit SPT16 OS=Homo sapiens OX=9606 GN=SUPT16H PE=1 SV=1	SUPT16H	23	23	20	9	21	3	0.138414	11	22	1	0.858822
Q9Y490	Talin-1 OS=Homo sapiens OX=9606 GN=TLN1 PE=1 SV=3	TLN1	3	25	26	0.01	1	0.01	0.138424	0.34	18	5.72632	0.858789
Q9NTJ3	Structural maintenance of chromosomes protein 4 OS=Homo sapiens OX=9606 GN=SMC4 PE=1 SV=2	SMC4	2	14	15	0.01	4	0.01	0.140773	1.34	10.3333	2.947	0.85148
P08243	Asparagine synthetase [glutamine-hydrolyzing] OS=Homo sapiens OX=9606 GN=ASNS PE=1 SV=4	ASNS	10	6	8	1	5	1	0.142463	2.33333	8	1.77761	0.846297
Q92878	DNA repair protein RAD50 OS=Homo sapiens OX=9606 GN=RAD50 PE=1 SV=1	RAD50	3	14	18	1	1	0.01	0.145325	0.67	11.6667	4.12209	0.837658
Q99832	T-complex protein 1 subunit eta OS=Homo sapiens OX=9606 GN=CCT7 PE=1 SV=2	CCT7	7	8	7	3	7	0.01	0.147003	3.33667	7.33333	1.13606	0.832673
Q15021	Condensin complex subunit 1 OS=Homo sapiens OX=9606 GN=NCAPD2 PE=1 SV=3	NCAPD2	7	3	4	0.01	2	0.01	0.147197	0.673333	4.66667	2.793	0.8321
P23526	Adenosylhomocysteinase OS=Homo sapiens OX=9606 GN=AHCY PE=1 SV=4	AHCY	8	5	6	0.01	4	1	0.147838	1.67	6.33333	1.92312	0.830213
Q15020	Squamous cell carcinoma antigen recognized by T-cells 3 OS=Homo sapiens OX=9606 GN=SART3 PE=1 SV=1	SART3	1	8	4	0.01	1	0.01	0.147974	0.34	4.33333	3.67187	0.829814
Q96SB8	Structural maintenance of chromosomes protein 6 OS=Homo sapiens OX=9606 GN=SMC6 PE=1 SV=2	SMC6	1	8	4	0.01	1	0.01	0.147974	0.34	4.33333	3.67187	0.829814
Q13564	NEDD8-activating enzyme E1 regulatory subunit OS=Homo sapiens OX=9606 GN=NAE1 PE=1 SV=1	NAE1	4	4	6	1	3	0.01	0.148484	1.33667	4.66667	1.80375	0.82832
P63010	AP-2 complex subunit beta OS=Homo sapiens OX=9606 GN=AP2B1 PE=1 SV=1	AP2B1	9	3	4	3	2	1	0.148743	2	5.33333	1.41504	0.827562
H3BUF6	Ataxin-2-like protein OS=Homo sapiens OX=9606 GN=ATXN2L PE=1 SV=1	ATXN2L	3	7	3	0.01	1	2	0.14904	1.00333	4.33333	2.11068	0.826696
P33176	Kinesin-1 heavy chain OS=Homo sapiens OX=9606 GN=KIF5B PE=1 SV=1	KIF5B	1	15	12	0.01	4	0.01	0.150702	1.34	9.33333	2.80016	0.82188
P62424	60S ribosomal protein L7a OS=Homo sapiens OX=9606 GN=RPL7A PE=1 SV=2	RPL7A	5	8	7	3	7	2	0.156726	4	6.66667	0.736966	0.804859
A0A087WYD1	AP-2 complex subunit beta (Fragment) OS=Homo sapiens OX=9606 GN=AP2B1 PE=1 SV=1	AP2B1	7	1	3	2	0.01	1	0.157501	1.00333	3.66667	1.86967	0.802718
P07437	Tubulin beta chain OS=Homo sapiens OX=9606 GN=TUBB PE=1 SV=2	TUBB	29	17	16	15	15	9	0.158474	13	20.6667	0.668794	0.800042
P00918	Carbonic anhydrase 2 OS=Homo sapiens OX=9606 GN=CA2 PE=1 SV=2	CA2	12	3	3	5	1	1	0.158809	2.33333	6	1.36257	0.799125
Q12906-7	Isoform 7 of Interleukin enhancer-binding factor 3 OS=Homo sapiens OX=9606 GN=ILF3	ILF3	22	21	18	12	20	12	0.161452	14.6667	20.3333	0.471306	0.791957
P63104	14-3-3 protein zeta/delta OS=Homo sapiens OX=9606 GN=YWHAZ PE=1 SV=1	YWHAZ	5	8	10	1	7	2	0.16605	3.33333	7.66667	1.20163	0.779762
Q9NVI1	Fanconi anemia group I protein OS=Homo sapiens OX=9606 GN=FANCI PE=1 SV=4	FANCI	4	4	8	0.01	3	0.01	0.166097	1.00667	5.33333	2.40545	0.779637
Q02878	60S ribosomal protein L6 OS=Homo sapiens OX=9606 GN=RPL6 PE=1 SV=3	RPL6	13	12	10	2	9	7	0.167506	6	11.6667	0.959358	0.775969
P14625	Endoplasmin OS=Homo sapiens OX=9606 GN=HSP90B1 PE=1 SV=1	HSP90B1	5	9	9	2	8	2	0.173189	4	7.66667	0.938599	0.761479
B2RDX5	cDNA, FLJ96812, highly similar to Homo sapiens threonyl-tRNA synthetase (TARS), mRNA OS=Homo sapiens OX=9606 PE=1 SV=1		1	7	7	0.01	4	0.01	0.173573	1.34	5	1.8997	0.760519
Q86UP2	Kinectin OS=Homo sapiens OX=9606 GN=KTN1 PE=1 SV=1	KTN1	1	7	3	0.01	0.01	0.01	0.173905	0.01	3.66667	8.51833	0.759688
G3V3A4	SNW domain-containing protein 1 OS=Homo sapiens OX=9606 GN=SNW1 PE=1 SV=1	SNW1	0.01	0.01	0.01	1	1	0.01	0.183503	0.67	0.01	-6.06609	0.736356
P25398	40S ribosomal protein S12 OS=Homo sapiens OX=9606 GN=RPS12 PE=1 SV=3	RPS12	0.01	0.01	0.01	0.01	1	1	0.183503	0.67	0.01	-6.06609	0.736356
P25786	Proteasome subunit alpha type-1 OS=Homo sapiens OX=9606 GN=PSMA1 PE=1 SV=1	PSMA1	0.01	0.01	0.01	0.01	1	1	0.183503	0.67	0.01	-6.06609	0.736356
P49790	Nuclear pore complex protein Nup153 OS=Homo sapiens OX=9606 GN=NUP153 PE=1 SV=2	NUP153	0.01	0.01	0.01	0.01	1	1	0.183503	0.67	0.01	-6.06609	0.736356
U3KQ55	SUMO-activating enzyme subunit 2 OS=Homo sapiens OX=9606 GN=UBA2 PE=1 SV=1	UBA2	0.01	0.01	0.01	1	0.01	1	0.183503	0.67	0.01	-6.06609	0.736356
P61353	60S ribosomal protein L27 OS=Homo sapiens OX=9606 GN=RPL27 PE=1 SV=2	RPL27	1	1	2	3	3	2	0.183503	2.66667	1.33333	-1	0.736356
Q8N257	Histone H2B type 3-B OS=Homo sapiens OX=9606 GN=HIST3H2BB PE=1 SV=3	HIST3H2BB	12	11	10	10	11	8	0.183503	9.66667	11	0.186413	0.736356
P10412	Histone H1.4 OS=Homo sapiens OX=9606 GN=H1-4 PE=1 SV=2	H1-4	3	3	4	3	2	3	0.183503	2.66667	3.33333	0.321928	0.736356
P21796	Voltage-dependent anion-selective channel protein 1 OS=Homo sapiens OX=9606 GN=VDAC1 PE=1 SV=2	VDAC1	0.01	5	3	0.01	4	2	0.183503	2.00333	2.67	0.414437	0.736356
J3QLN6	Eukaryotic initiation factor 4A-I (Fragment) OS=Homo sapiens OX=9606 GN=EIF4A1 PE=1 SV=1	EIF4A1	3	2	2	2	2	1	0.183503	1.66667	2.33333	0.485427	0.736356
O15355	Protein phosphatase 1G OS=Homo sapiens OX=9606 GN=PPM1G PE=1 SV=1	PPM1G	1	4	1	0.01	4	0.01	0.183503	1.34	2	0.577767	0.736356
P06748	Nucleophosmin OS=Homo sapiens OX=9606 GN=NPM1 PE=1 SV=2	NPM1	1	3	2	1	2	1	0.183503	1.33333	2	0.584963	0.736356
Q86X55	Histone-arginine methyltransferase CARM1 OS=Homo sapiens OX=9606 GN=CARM1 PE=1 SV=3	CARM1	1	3	2	1	2	1	0.183503	1.33333	2	0.584963	0.736356
P83731	60S ribosomal protein L24 OS=Homo sapiens OX=9606 GN=RPL24 PE=1 SV=1	RPL24	3	4	2	1	2	2	0.183503	1.66667	3	0.847997	0.736356
P60468	Protein transport protein Sec61 subunit beta OS=Homo sapiens OX=9606 GN=SEC61B PE=1 SV=2	SEC61B	1	2	1	0.01	2	0.01	0.183503	0.673333	1.33333	0.985645	0.736356
B5MCT8	40S ribosomal protein S9 OS=Homo sapiens OX=9606 GN=RPS9 PE=1 SV=1	RPS9	3	6	3	2	2	2	0.183503	2	4	1	0.736356
A0A087WYT6	DNA mismatch repair protein Msh6 OS=Homo sapiens OX=9606 GN=MSH6 PE=1 SV=1	MSH6	1	1	1	0.01	1	0.01	0.183503	0.34	1	1.55639	0.736356
A0A3B3IT82	Bloom syndrome protein OS=Homo sapiens OX=9606 GN=BLM PE=1 SV=1	BLM	1	1	1	0.01	1	0.01	0.183503	0.34	1	1.55639	0.736356
E5RH77	40S ribosomal protein S14 OS=Homo sapiens OX=9606 GN=RPS14 PE=1 SV=1	RPS14	1	1	1	0.01	0.01	1	0.183503	0.34	1	1.55639	0.736356
H7C3P9	COP9 signalosome complex subunit 3 OS=Homo sapiens OX=9606 GN=COPS3 PE=1 SV=2	COPS3	1	1	1	0.01	1	0.01	0.183503	0.34	1	1.55639	0.736356
K7EMH1	60S ribosomal protein L22 (Fragment) OS=Homo sapiens OX=9606 GN=RPL22 PE=1 SV=1	RPL22	1	1	1	0.01	1	0.01	0.183503	0.34	1	1.55639	0.736356
O14979	Heterogeneous nuclear ribonucleoprotein D-like OS=Homo sapiens OX=9606 GN=HNRNPDL PE=1 SV=3	HNRNPDL	1	1	1	0.01	1	0.01	0.183503	0.34	1	1.55639	0.736356
O75828	Carbonyl reductase [NADPH] 3 OS=Homo sapiens OX=9606 GN=CBR3 PE=1 SV=3	CBR3	1	1	1	0.01	1	0.01	0.183503	0.34	1	1.55639	0.736356
P10809	60 kDa heat shock protein, mitochondrial OS=Homo sapiens OX=9606 GN=HSPD1 PE=1 SV=2	HSPD1	1	1	1	0.01	1	0.01	0.183503	0.34	1	1.55639	0.736356
P49189	4-trimethylaminobutyraldehyde dehydrogenase OS=Homo sapiens OX=9606 GN=ALDH9A1 PE=1 SV=3	ALDH9A1	1	1	1	0.01	1	0.01	0.183503	0.34	1	1.55639	0.736356
P59998	Actin-related protein 2/3 complex subunit 4 OS=Homo sapiens OX=9606 GN=ARPC4 PE=1 SV=3	ARPC4	1	1	1	0.01	0.01	1	0.183503	0.34	1	1.55639	0.736356
Q01650	Large neutral amino acids transporter small subunit 1 OS=Homo sapiens OX=9606 GN=SLC7A5 PE=1 SV=2	SLC7A5	1	1	1	0.01	1	0.01	0.183503	0.34	1	1.55639	0.736356
Q01831	DNA repair protein complementing XP-C cells OS=Homo sapiens OX=9606 GN=XPC PE=1 SV=4	XPC	1	1	1	0.01	1	0.01	0.183503	0.34	1	1.55639	0.736356
Q14232	Translation initiation factor eIF-2B subunit alpha OS=Homo sapiens OX=9606 GN=EIF2B1 PE=1 SV=1	EIF2B1	1	1	1	0.01	1	0.01	0.183503	0.34	1	1.55639	0.736356
Q15269	Periodic tryptophan protein 2 homolog OS=Homo sapiens OX=9606 GN=PWP2 PE=2 SV=2	PWP2	1	1	1	0.01	0.01	1	0.183503	0.34	1	1.55639	0.736356
S4R3B5	Protein transport protein Sec61 subunit beta OS=Homo sapiens OX=9606 GN=SEC61B PE=1 SV=1	SEC61B	1	1	1	0.01	1	0.01	0.183503	0.34	1	1.55639	0.736356
Q8TBC4	NEDD8-activating enzyme E1 catalytic subunit OS=Homo sapiens OX=9606 GN=UBA3 PE=1 SV=2	UBA3	2	2	2	0.01	2	0.01	0.183503	0.673333	2	1.57061	0.736356
Q96N67	Dedicator of cytokinesis protein 7 OS=Homo sapiens OX=9606 GN=DOCK7 PE=1 SV=4	DOCK7	2	2	2	0.01	2	0.01	0.183503	0.673333	2	1.57061	0.736356
A0A0A0MR02	Voltage-dependent anion-selective channel protein 2 (Fragment) OS=Homo sapiens OX=9606 GN=VDAC2 PE=1 SV=1	VDAC2	2	1	2	0.01	1	0.01	0.183503	0.34	1.66667	2.29336	0.736356
O75131	Copine-3 OS=Homo sapiens OX=9606 GN=CPNE3 PE=1 SV=1	CPNE3	2	1	2	0.01	1	0.01	0.183503	0.34	1.66667	2.29336	0.736356
A0A087WTF3	Ankyrin-3 (Fragment) OS=Homo sapiens OX=9606 GN=ANK3 PE=1 SV=1	ANK3	1	1	0.01	0.01	0.01	0.01	0.183503	0.01	0.67	6.06609	0.736356
A0A087WWB9	Ras-related protein Rab-13 OS=Homo sapiens OX=9606 GN=RAB13 PE=1 SV=1	RAB13	1	0.01	1	0.01	0.01	0.01	0.183503	0.01	0.67	6.06609	0.736356
A0A087WXS7	ATPase ASNA1 OS=Homo sapiens OX=9606 GN=ASNA1 PE=1 SV=1	ASNA1	1	1	0.01	0.01	0.01	0.01	0.183503	0.01	0.67	6.06609	0.736356
A0A087WXU8	ATP-dependent RNA helicase DDX24 OS=Homo sapiens OX=9606 GN=DDX24 PE=1 SV=1	DDX24	0.01	1	1	0.01	0.01	0.01	0.183503	0.01	0.67	6.06609	0.736356
A0A087WYG2	C-Jun-amino-terminal kinase-interacting protein 3 OS=Homo sapiens OX=9606 GN=MAPK8IP3 PE=1 SV=1	MAPK8IP3	0.01	1	1	0.01	0.01	0.01	0.183503	0.01	0.67	6.06609	0.736356
A0A087WYW3	NK-tumor recognition protein OS=Homo sapiens OX=9606 GN=NKTR PE=1 SV=1	NKTR	1	1	0.01	0.01	0.01	0.01	0.183503	0.01	0.67	6.06609	0.736356
A0A087WYW6	Coiled-coil domain-containing protein 47 OS=Homo sapiens OX=9606 GN=CCDC47 PE=1 SV=1	CCDC47	0.01	1	1	0.01	0.01	0.01	0.183503	0.01	0.67	6.06609	0.736356
A0A0C4DGW6	UPF0600 protein C5orf51 OS=Homo sapiens OX=9606 GN=C5orf51 PE=1 SV=1	C5orf51	1	1	0.01	0.01	0.01	0.01	0.183503	0.01	0.67	6.06609	0.736356
A0A0J9YXZ5	Ras GTPase-activating-like protein IQGAP1 OS=Homo sapiens OX=9606 GN=IQGAP1 PE=1 SV=1	IQGAP1	0.01	1	1	0.01	0.01	0.01	0.183503	0.01	0.67	6.06609	0.736356
A0A1B0GWH0	Actin-related protein 2 OS=Homo sapiens OX=9606 GN=ACTR2 PE=1 SV=1	ACTR2	1	0.01	1	0.01	0.01	0.01	0.183503	0.01	0.67	6.06609	0.736356
A0A1P0AZG4	Ligand-dependent corepressor OS=Homo sapiens OX=9606 GN=LCOR PE=1 SV=1	LCOR	1	1	0.01	0.01	0.01	0.01	0.183503	0.01	0.67	6.06609	0.736356
A0A2R8YGH5	AP complex subunit sigma OS=Homo sapiens OX=9606 GN=AP1S1 PE=1 SV=1	AP1S1	0.01	1	1	0.01	0.01	0.01	0.183503	0.01	0.67	6.06609	0.736356
A0A494C0F8	ELAV-like protein OS=Homo sapiens OX=9606 GN=ELAVL4 PE=1 SV=1	ELAVL4	0.01	1	1	0.01	0.01	0.01	0.183503	0.01	0.67	6.06609	0.736356
A0A590UJJ0	Guanine nucleotide-binding protein G(s) subunit alpha isoforms short (Fragment) OS=Homo sapiens OX=9606 GN=GNAS PE=1 SV=1	GNAS	1	1	0.01	0.01	0.01	0.01	0.183503	0.01	0.67	6.06609	0.736356
A6NKB8	Aminopeptidase B OS=Homo sapiens OX=9606 GN=RNPEP PE=1 SV=1	RNPEP	1	0.01	1	0.01	0.01	0.01	0.183503	0.01	0.67	6.06609	0.736356
B1AHF3	NADH-cytochrome b5 reductase 3 (Fragment) OS=Homo sapiens OX=9606 GN=CYB5R3 PE=1 SV=1	CYB5R3	1	0.01	1	0.01	0.01	0.01	0.183503	0.01	0.67	6.06609	0.736356
B4E3S0	Coronin OS=Homo sapiens OX=9606 GN=CORO1C PE=1 SV=1	CORO1C	0.01	1	1	0.01	0.01	0.01	0.183503	0.01	0.67	6.06609	0.736356
C9J6W7	Creatine kinase U-type, mitochondrial (Fragment) OS=Homo sapiens OX=9606 GN=CKMT1B PE=1 SV=1	CKMT1B	0.01	1	1	0.01	0.01	0.01	0.183503	0.01	0.67	6.06609	0.736356
C9JTT7	Replication factor C subunit 4 (Fragment) OS=Homo sapiens OX=9606 GN=RFC4 PE=1 SV=1	RFC4	0.01	1	1	0.01	0.01	0.01	0.183503	0.01	0.67	6.06609	0.736356
E5RJY1	Protein NDRG1 OS=Homo sapiens OX=9606 GN=NDRG1 PE=1 SV=1	NDRG1	0.01	1	1	0.01	0.01	0.01	0.183503	0.01	0.67	6.06609	0.736356
E7ERK9	Translation initiation factor eIF-2B subunit delta OS=Homo sapiens OX=9606 GN=EIF2B4 PE=1 SV=1	EIF2B4	0.01	1	1	0.01	0.01	0.01	0.183503	0.01	0.67	6.06609	0.736356
E7EUH7	Pseudouridylate synthase 7 homolog OS=Homo sapiens OX=9606 GN=PUS7 PE=1 SV=1	PUS7	0.01	1	1	0.01	0.01	0.01	0.183503	0.01	0.67	6.06609	0.736356
E9PC90	G2/mitotic-specific cyclin-B1 (Fragment) OS=Homo sapiens OX=9606 GN=CCNB1 PE=1 SV=1	CCNB1	0.01	1	1	0.01	0.01	0.01	0.183503	0.01	0.67	6.06609	0.736356
E9PF58	Actin-related protein 2/3 complex subunit 1A OS=Homo sapiens OX=9606 GN=ARPC1A PE=1 SV=1	ARPC1A	0.01	1	1	0.01	0.01	0.01	0.183503	0.01	0.67	6.06609	0.736356
E9PFG7	2-oxoglutarate dehydrogenase, mitochondrial OS=Homo sapiens OX=9606 GN=OGDH PE=1 SV=1	OGDH	1	1	0.01	0.01	0.01	0.01	0.183503	0.01	0.67	6.06609	0.736356
E9PNH1	Neutral alpha-glucosidase AB (Fragment) OS=Homo sapiens OX=9606 GN=GANAB PE=1 SV=1	GANAB	0.01	1	1	0.01	0.01	0.01	0.183503	0.01	0.67	6.06609	0.736356
F5GYW6	Exportin-T (Fragment) OS=Homo sapiens OX=9606 GN=XPOT PE=1 SV=1	XPOT	1	1	0.01	0.01	0.01	0.01	0.183503	0.01	0.67	6.06609	0.736356
F5H658	ATP-dependent RNA helicase DHX8 OS=Homo sapiens OX=9606 GN=DHX8 PE=1 SV=1	DHX8	0.01	1	1	0.01	0.01	0.01	0.183503	0.01	0.67	6.06609	0.736356
F8VXU5	Vacuolar protein sorting-associated protein 29 OS=Homo sapiens OX=9606 GN=VPS29 PE=1 SV=1	VPS29	1	1	0.01	0.01	0.01	0.01	0.183503	0.01	0.67	6.06609	0.736356
F8VZQ9	SAP domain-containing ribonucleoprotein OS=Homo sapiens OX=9606 GN=SARNP PE=1 SV=1	SARNP	0.01	1	1	0.01	0.01	0.01	0.183503	0.01	0.67	6.06609	0.736356
H0Y368	Dolichol-phosphate mannosyltransferase subunit 1 (Fragment) OS=Homo sapiens OX=9606 GN=DPM1 PE=1 SV=1	DPM1	1	1	0.01	0.01	0.01	0.01	0.183503	0.01	0.67	6.06609	0.736356
H0Y3V8	Sphingosine-1-phosphate lyase 1 (Fragment) OS=Homo sapiens OX=9606 GN=SGPL1 PE=1 SV=1	SGPL1	0.01	1	1	0.01	0.01	0.01	0.183503	0.01	0.67	6.06609	0.736356
H0Y8J0	Peptidyl-prolyl cis-trans isomerase D (Fragment) OS=Homo sapiens OX=9606 GN=PPID PE=1 SV=1	PPID	0.01	1	1	0.01	0.01	0.01	0.183503	0.01	0.67	6.06609	0.736356
H3BN59	Uncharacterized protein (Fragment) OS=Homo sapiens OX=9606 PE=1 SV=1		1	1	0.01	0.01	0.01	0.01	0.183503	0.01	0.67	6.06609	0.736356
H3BRV9	Nuclear transport factor 2 (Fragment) OS=Homo sapiens OX=9606 GN=NUTF2 PE=1 SV=1	NUTF2	0.01	1	1	0.01	0.01	0.01	0.183503	0.01	0.67	6.06609	0.736356
H7BZL0	MKI67 FHA domain-interacting nucleolar phosphoprotein (Fragment) OS=Homo sapiens OX=9606 GN=NIFK PE=1 SV=1	NIFK	0.01	1	1	0.01	0.01	0.01	0.183503	0.01	0.67	6.06609	0.736356
J3KNN3	Phosphorylase b kinase gamma catalytic chain, liver/testis isoform OS=Homo sapiens OX=9606 GN=PHKG2 PE=1 SV=1	PHKG2	0.01	1	1	0.01	0.01	0.01	0.183503	0.01	0.67	6.06609	0.736356
J3QKW7	Developmentally-regulated GTP-binding protein 2 OS=Homo sapiens OX=9606 GN=DRG2 PE=1 SV=1	DRG2	1	1	0.01	0.01	0.01	0.01	0.183503	0.01	0.67	6.06609	0.736356
K7EL99	Tubulin-folding cofactor B (Fragment) OS=Homo sapiens OX=9606 GN=TBCB PE=1 SV=2	TBCB	0.01	1	1	0.01	0.01	0.01	0.183503	0.01	0.67	6.06609	0.736356
K7ELV9	Kynurenine formamidase OS=Homo sapiens OX=9606 GN=AFMID PE=1 SV=1	AFMID	0.01	1	1	0.01	0.01	0.01	0.183503	0.01	0.67	6.06609	0.736356
K7ENY4	Ras-related protein Rab-5C (Fragment) OS=Homo sapiens OX=9606 GN=RAB5C PE=1 SV=1	RAB5C	1	0.01	1	0.01	0.01	0.01	0.183503	0.01	0.67	6.06609	0.736356
M0QZR8	DNA polymerase OS=Homo sapiens OX=9606 GN=POLD1 PE=1 SV=1	POLD1	0.01	1	1	0.01	0.01	0.01	0.183503	0.01	0.67	6.06609	0.736356
O14929	Histone acetyltransferase type B catalytic subunit OS=Homo sapiens OX=9606 GN=HAT1 PE=1 SV=1	HAT1	0.01	1	1	0.01	0.01	0.01	0.183503	0.01	0.67	6.06609	0.736356
O15347	High mobility group protein B3 OS=Homo sapiens OX=9606 GN=HMGB3 PE=1 SV=4	HMGB3	1	1	0.01	0.01	0.01	0.01	0.183503	0.01	0.67	6.06609	0.736356
O43252	Bifunctional 3'-phosphoadenosine 5'-phosphosulfate synthase 1 OS=Homo sapiens OX=9606 GN=PAPSS1 PE=1 SV=2	PAPSS1	1	1	0.01	0.01	0.01	0.01	0.183503	0.01	0.67	6.06609	0.736356
O43402	ER membrane protein complex subunit 8 OS=Homo sapiens OX=9606 GN=EMC8 PE=1 SV=1	EMC8	1	1	0.01	0.01	0.01	0.01	0.183503	0.01	0.67	6.06609	0.736356
O60343	TBC1 domain family member 4 OS=Homo sapiens OX=9606 GN=TBC1D4 PE=1 SV=2	TBC1D4	1	1	0.01	0.01	0.01	0.01	0.183503	0.01	0.67	6.06609	0.736356
O60701	UDP-glucose 6-dehydrogenase OS=Homo sapiens OX=9606 GN=UGDH PE=1 SV=1	UGDH	1	0.01	1	0.01	0.01	0.01	0.183503	0.01	0.67	6.06609	0.736356
O75475	PC4 and SFRS1-interacting protein OS=Homo sapiens OX=9606 GN=PSIP1 PE=1 SV=1	PSIP1	1	0.01	1	0.01	0.01	0.01	0.183503	0.01	0.67	6.06609	0.736356
O95071	E3 ubiquitin-protein ligase UBR5 OS=Homo sapiens OX=9606 GN=UBR5 PE=1 SV=2	UBR5	1	0.01	1	0.01	0.01	0.01	0.183503	0.01	0.67	6.06609	0.736356
O95478	Ribosome biogenesis protein NSA2 homolog OS=Homo sapiens OX=9606 GN=NSA2 PE=1 SV=1	NSA2	0.01	1	1	0.01	0.01	0.01	0.183503	0.01	0.67	6.06609	0.736356
P00403	Cytochrome c oxidase subunit 2 OS=Homo sapiens OX=9606 GN=MT-CO2 PE=1 SV=1	MT-CO2	1	0.01	1	0.01	0.01	0.01	0.183503	0.01	0.67	6.06609	0.736356
P00441	Superoxide dismutase [Cu-Zn] OS=Homo sapiens OX=9606 GN=SOD1 PE=1 SV=2	SOD1	0.01	1	1	0.01	0.01	0.01	0.183503	0.01	0.67	6.06609	0.736356
P08559	Pyruvate dehydrogenase E1 component subunit alpha, somatic form, mitochondrial OS=Homo sapiens OX=9606 GN=PDHA1 PE=1 SV=3	PDHA1	0.01	1	1	0.01	0.01	0.01	0.183503	0.01	0.67	6.06609	0.736356
P09543	2',3'-cyclic-nucleotide 3'-phosphodiesterase OS=Homo sapiens OX=9606 GN=CNP PE=1 SV=2	CNP	0.01	1	1	0.01	0.01	0.01	0.183503	0.01	0.67	6.06609	0.736356
P13489	Ribonuclease inhibitor OS=Homo sapiens OX=9606 GN=RNH1 PE=1 SV=2	RNH1	0.01	1	1	0.01	0.01	0.01	0.183503	0.01	0.67	6.06609	0.736356
P13807	Glycogen [starch] synthase, muscle OS=Homo sapiens OX=9606 GN=GYS1 PE=1 SV=2	GYS1	1	1	0.01	0.01	0.01	0.01	0.183503	0.01	0.67	6.06609	0.736356
P18754	Regulator of chromosome condensation OS=Homo sapiens OX=9606 GN=RCC1 PE=1 SV=1	RCC1	0.01	1	1	0.01	0.01	0.01	0.183503	0.01	0.67	6.06609	0.736356
P35030	Trypsin-3 OS=Homo sapiens OX=9606 GN=PRSS3 PE=1 SV=2	PRSS3	1	1	0.01	0.01	0.01	0.01	0.183503	0.01	0.67	6.06609	0.736356
P35251	Replication factor C subunit 1 OS=Homo sapiens OX=9606 GN=RFC1 PE=1 SV=4	RFC1	0.01	1	1	0.01	0.01	0.01	0.183503	0.01	0.67	6.06609	0.736356
P39687	Acidic leucine-rich nuclear phosphoprotein 32 family member A OS=Homo sapiens OX=9606 GN=ANP32A PE=1 SV=1	ANP32A	1	0.01	1	0.01	0.01	0.01	0.183503	0.01	0.67	6.06609	0.736356
P43034	Platelet-activating factor acetylhydrolase IB subunit alpha OS=Homo sapiens OX=9606 GN=PAFAH1B1 PE=1 SV=2	PAFAH1B1	0.01	1	1	0.01	0.01	0.01	0.183503	0.01	0.67	6.06609	0.736356
P46778	60S ribosomal protein L21 OS=Homo sapiens OX=9606 GN=RPL21 PE=1 SV=2	RPL21	1	0.01	1	0.01	0.01	0.01	0.183503	0.01	0.67	6.06609	0.736356
P51665	26S proteasome non-ATPase regulatory subunit 7 OS=Homo sapiens OX=9606 GN=PSMD7 PE=1 SV=2	PSMD7	0.01	1	1	0.01	0.01	0.01	0.183503	0.01	0.67	6.06609	0.736356
P53677	AP-3 complex subunit mu-2 OS=Homo sapiens OX=9606 GN=AP3M2 PE=2 SV=1	AP3M2	1	0.01	1	0.01	0.01	0.01	0.183503	0.01	0.67	6.06609	0.736356
P56182	Ribosomal RNA processing protein 1 homolog A OS=Homo sapiens OX=9606 GN=RRP1 PE=1 SV=1	RRP1	1	0.01	1	0.01	0.01	0.01	0.183503	0.01	0.67	6.06609	0.736356
P61964	WD repeat-containing protein 5 OS=Homo sapiens OX=9606 GN=WDR5 PE=1 SV=1	WDR5	0.01	1	1	0.01	0.01	0.01	0.183503	0.01	0.67	6.06609	0.736356
Q13410	Butyrophilin subfamily 1 member A1 OS=Homo sapiens OX=9606 GN=BTN1A1 PE=1 SV=3	BTN1A1	0.01	1	1	0.01	0.01	0.01	0.183503	0.01	0.67	6.06609	0.736356
Q13423	NAD(P) transhydrogenase, mitochondrial OS=Homo sapiens OX=9606 GN=NNT PE=1 SV=3	NNT	1	1	0.01	0.01	0.01	0.01	0.183503	0.01	0.67	6.06609	0.736356
Q14166	Tubulin--tyrosine ligase-like protein 12 OS=Homo sapiens OX=9606 GN=TTLL12 PE=1 SV=2	TTLL12	1	1	0.01	0.01	0.01	0.01	0.183503	0.01	0.67	6.06609	0.736356
Q15437	Protein transport protein Sec23B OS=Homo sapiens OX=9606 GN=SEC23B PE=1 SV=2	SEC23B	1	0.01	1	0.01	0.01	0.01	0.183503	0.01	0.67	6.06609	0.736356
Q5JR04	Helicase MOV-10 OS=Homo sapiens OX=9606 GN=MOV10 PE=1 SV=1	MOV10	1	1	0.01	0.01	0.01	0.01	0.183503	0.01	0.67	6.06609	0.736356
Q5JR89	Kinesin-like protein KIF2C (Fragment) OS=Homo sapiens OX=9606 GN=KIF2C PE=1 SV=1	KIF2C	0.01	1	1	0.01	0.01	0.01	0.183503	0.01	0.67	6.06609	0.736356
Q5SRE5	Nucleoporin NUP188 homolog OS=Homo sapiens OX=9606 GN=NUP188 PE=1 SV=1	NUP188	0.01	1	1	0.01	0.01	0.01	0.183503	0.01	0.67	6.06609	0.736356
Q5TB25	Acidic (Leucine-rich) nuclear phosphoprotein 32 family, member E OS=Homo sapiens OX=9606 GN=ANP32E PE=1 SV=1	ANP32E	0.01	1	1	0.01	0.01	0.01	0.183503	0.01	0.67	6.06609	0.736356
Q5VTR2	E3 ubiquitin-protein ligase BRE1A OS=Homo sapiens OX=9606 GN=RNF20 PE=1 SV=2	RNF20	0.01	1	1	0.01	0.01	0.01	0.183503	0.01	0.67	6.06609	0.736356
Q6P1X5	Transcription initiation factor TFIID subunit 2 OS=Homo sapiens OX=9606 GN=TAF2 PE=1 SV=3	TAF2	1	1	0.01	0.01	0.01	0.01	0.183503	0.01	0.67	6.06609	0.736356
Q7KZ85	Transcription elongation factor SPT6 OS=Homo sapiens OX=9606 GN=SUPT6H PE=1 SV=2	SUPT6H	0.01	1	1	0.01	0.01	0.01	0.183503	0.01	0.67	6.06609	0.736356
Q7Z460	CLIP-associating protein 1 OS=Homo sapiens OX=9606 GN=CLASP1 PE=1 SV=1	CLASP1	0.01	1	1	0.01	0.01	0.01	0.183503	0.01	0.67	6.06609	0.736356
Q8N201	Integrator complex subunit 1 OS=Homo sapiens OX=9606 GN=INTS1 PE=1 SV=2	INTS1	0.01	1	1	0.01	0.01	0.01	0.183503	0.01	0.67	6.06609	0.736356
Q8N3C0	Activating signal cointegrator 1 complex subunit 3 OS=Homo sapiens OX=9606 GN=ASCC3 PE=1 SV=3	ASCC3	1	1	0.01	0.01	0.01	0.01	0.183503	0.01	0.67	6.06609	0.736356
Q8N726	Tumor suppressor ARF OS=Homo sapiens OX=9606 GN=CDKN2A PE=1 SV=2	CDKN2A	0.01	1	1	0.01	0.01	0.01	0.183503	0.01	0.67	6.06609	0.736356
Q8N766	ER membrane protein complex subunit 1 OS=Homo sapiens OX=9606 GN=EMC1 PE=1 SV=1	EMC1	1	0.01	1	0.01	0.01	0.01	0.183503	0.01	0.67	6.06609	0.736356
Q8NAF0	Zinc finger protein 579 OS=Homo sapiens OX=9606 GN=ZNF579 PE=1 SV=2	ZNF579	0.01	1	1	0.01	0.01	0.01	0.183503	0.01	0.67	6.06609	0.736356
Q8NDV3	Structural maintenance of chromosomes protein 1B OS=Homo sapiens OX=9606 GN=SMC1B PE=2 SV=2	SMC1B	0.01	1	1	0.01	0.01	0.01	0.183503	0.01	0.67	6.06609	0.736356
Q8NEW0	Zinc transporter 7 OS=Homo sapiens OX=9606 GN=SLC30A7 PE=2 SV=1	SLC30A7	1	0.01	1	0.01	0.01	0.01	0.183503	0.01	0.67	6.06609	0.736356
Q92900	Regulator of nonsense transcripts 1 OS=Homo sapiens OX=9606 GN=UPF1 PE=1 SV=2	UPF1	0.01	1	1	0.01	0.01	0.01	0.183503	0.01	0.67	6.06609	0.736356
Q93034	Cullin-5 OS=Homo sapiens OX=9606 GN=CUL5 PE=1 SV=4	CUL5	1	1	0.01	0.01	0.01	0.01	0.183503	0.01	0.67	6.06609	0.736356
Q96D46	60S ribosomal export protein NMD3 OS=Homo sapiens OX=9606 GN=NMD3 PE=1 SV=1	NMD3	0.01	1	1	0.01	0.01	0.01	0.183503	0.01	0.67	6.06609	0.736356
Q96F45	Zinc finger protein 503 OS=Homo sapiens OX=9606 GN=ZNF503 PE=1 SV=1	ZNF503	1	1	0.01	0.01	0.01	0.01	0.183503	0.01	0.67	6.06609	0.736356
Q96FV9	THO complex subunit 1 OS=Homo sapiens OX=9606 GN=THOC1 PE=1 SV=1	THOC1	0.01	1	1	0.01	0.01	0.01	0.183503	0.01	0.67	6.06609	0.736356
Q96KG9	N-terminal kinase-like protein OS=Homo sapiens OX=9606 GN=SCYL1 PE=1 SV=1	SCYL1	0.01	1	1	0.01	0.01	0.01	0.183503	0.01	0.67	6.06609	0.736356
Q96P70	Importin-9 OS=Homo sapiens OX=9606 GN=IPO9 PE=1 SV=3	IPO9	1	0.01	1	0.01	0.01	0.01	0.183503	0.01	0.67	6.06609	0.736356
Q99717	Mothers against decapentaplegic homolog 5 OS=Homo sapiens OX=9606 GN=SMAD5 PE=1 SV=1	SMAD5	0.01	1	1	0.01	0.01	0.01	0.183503	0.01	0.67	6.06609	0.736356
Q9BQ67	Glutamate-rich WD repeat-containing protein 1 OS=Homo sapiens OX=9606 GN=GRWD1 PE=1 SV=1	GRWD1	1	1	0.01	0.01	0.01	0.01	0.183503	0.01	0.67	6.06609	0.736356
Q9BV20	Methylthioribose-1-phosphate isomerase OS=Homo sapiens OX=9606 GN=MRI1 PE=1 SV=1	MRI1	0.01	1	1	0.01	0.01	0.01	0.183503	0.01	0.67	6.06609	0.736356
Q9BVK6	Transmembrane emp24 domain-containing protein 9 OS=Homo sapiens OX=9606 GN=TMED9 PE=1 SV=2	TMED9	1	1	0.01	0.01	0.01	0.01	0.183503	0.01	0.67	6.06609	0.736356
Q9BXW7	Haloacid dehalogenase-like hydrolase domain-containing 5 OS=Homo sapiens OX=9606 GN=HDHD5 PE=1 SV=1	HDHD5	1	1	0.01	0.01	0.01	0.01	0.183503	0.01	0.67	6.06609	0.736356
Q9BZH6	WD repeat-containing protein 11 OS=Homo sapiens OX=9606 GN=WDR11 PE=1 SV=1	WDR11	0.01	1	1	0.01	0.01	0.01	0.183503	0.01	0.67	6.06609	0.736356
Q9GZN8	UPF0687 protein C20orf27 OS=Homo sapiens OX=9606 GN=C20orf27 PE=1 SV=3	C20orf27	0.01	1	1	0.01	0.01	0.01	0.183503	0.01	0.67	6.06609	0.736356
Q9H0S4	Probable ATP-dependent RNA helicase DDX47 OS=Homo sapiens OX=9606 GN=DDX47 PE=1 SV=1	DDX47	0.01	1	1	0.01	0.01	0.01	0.183503	0.01	0.67	6.06609	0.736356
Q9H8H0	Nucleolar protein 11 OS=Homo sapiens OX=9606 GN=NOL11 PE=1 SV=1	NOL11	1	1	0.01	0.01	0.01	0.01	0.183503	0.01	0.67	6.06609	0.736356
Q9H967	WD repeat-containing protein 76 OS=Homo sapiens OX=9606 GN=WDR76 PE=1 SV=2	WDR76	0.01	1	1	0.01	0.01	0.01	0.183503	0.01	0.67	6.06609	0.736356
Q9NSB4	Keratin, type II cuticular Hb2 OS=Homo sapiens OX=9606 GN=KRT82 PE=3 SV=3	KRT82	1	1	0.01	0.01	0.01	0.01	0.183503	0.01	0.67	6.06609	0.736356
Q9NTZ6	RNA-binding protein 12 OS=Homo sapiens OX=9606 GN=RBM12 PE=1 SV=1	RBM12	0.01	1	1	0.01	0.01	0.01	0.183503	0.01	0.67	6.06609	0.736356
Q9UJW0	Dynactin subunit 4 OS=Homo sapiens OX=9606 GN=DCTN4 PE=1 SV=1	DCTN4	0.01	1	1	0.01	0.01	0.01	0.183503	0.01	0.67	6.06609	0.736356
Q9ULK4	Mediator of RNA polymerase II transcription subunit 23 OS=Homo sapiens OX=9606 GN=MED23 PE=1 SV=2	MED23	1	0.01	1	0.01	0.01	0.01	0.183503	0.01	0.67	6.06609	0.736356
Q9Y4B4	Helicase ARIP4 OS=Homo sapiens OX=9606 GN=RAD54L2 PE=1 SV=4	RAD54L2	1	0.01	1	0.01	0.01	0.01	0.183503	0.01	0.67	6.06609	0.736356
Q9Y5B6	PAX3- and PAX7-binding protein 1 OS=Homo sapiens OX=9606 GN=PAXBP1 PE=1 SV=2	PAXBP1	0.01	1	1	0.01	0.01	0.01	0.183503	0.01	0.67	6.06609	0.736356
Q9Y5J1	U3 small nucleolar RNA-associated protein 18 homolog OS=Homo sapiens OX=9606 GN=UTP18 PE=1 SV=3	UTP18	1	1	0.01	0.01	0.01	0.01	0.183503	0.01	0.67	6.06609	0.736356
S4R3E5	Importin subunit alpha-7 OS=Homo sapiens OX=9606 GN=KPNA6 PE=1 SV=1	KPNA6	1	1	0.01	0.01	0.01	0.01	0.183503	0.01	0.67	6.06609	0.736356
V9GY25	ATP-dependent 6-phosphofructokinase, platelet type (Fragment) OS=Homo sapiens OX=9606 GN=PFKP PE=1 SV=1	PFKP	1	1	0.01	0.01	0.01	0.01	0.183503	0.01	0.67	6.06609	0.736356
X6RLT1	Negative elongation factor C/D (Fragment) OS=Homo sapiens OX=9606 GN=NELFCD PE=1 SV=1	NELFCD	1	1	0.01	0.01	0.01	0.01	0.183503	0.01	0.67	6.06609	0.736356
B0QZK4	Heterochromatin protein 1-binding protein 3 (Fragment) OS=Homo sapiens OX=9606 GN=HP1BP3 PE=1 SV=1	HP1BP3	0.01	2	2	0.01	0.01	0.01	0.183503	0.01	1.33667	7.0625	0.736356
B4DR61	Protein transport protein Sec61 subunit alpha isoform 1 OS=Homo sapiens OX=9606 GN=SEC61A1 PE=1 SV=1	SEC61A1	2	2	0.01	0.01	0.01	0.01	0.183503	0.01	1.33667	7.0625	0.736356
F8WCX2	Zinc finger protein 687 OS=Homo sapiens OX=9606 GN=ZNF687 PE=1 SV=1	ZNF687	0.01	2	2	0.01	0.01	0.01	0.183503	0.01	1.33667	7.0625	0.736356
O94826	Mitochondrial import receptor subunit TOM70 OS=Homo sapiens OX=9606 GN=TOMM70 PE=1 SV=1	TOMM70	0.01	2	2	0.01	0.01	0.01	0.183503	0.01	1.33667	7.0625	0.736356
P23381	Tryptophan--tRNA ligase, cytoplasmic OS=Homo sapiens OX=9606 GN=WARS1 PE=1 SV=2	WARS1	0.01	2	2	0.01	0.01	0.01	0.183503	0.01	1.33667	7.0625	0.736356
P49454	Centromere protein F OS=Homo sapiens OX=9606 GN=CENPF PE=1 SV=3	CENPF	0.01	2	2	0.01	0.01	0.01	0.183503	0.01	1.33667	7.0625	0.736356
P52788	Spermine synthase OS=Homo sapiens OX=9606 GN=SMS PE=1 SV=2	SMS	0.01	2	2	0.01	0.01	0.01	0.183503	0.01	1.33667	7.0625	0.736356
P54886	Delta-1-pyrroline-5-carboxylate synthase OS=Homo sapiens OX=9606 GN=ALDH18A1 PE=1 SV=2	ALDH18A1	2	2	0.01	0.01	0.01	0.01	0.183503	0.01	1.33667	7.0625	0.736356
P60953	Cell division control protein 42 homolog OS=Homo sapiens OX=9606 GN=CDC42 PE=1 SV=2	CDC42	0.01	2	2	0.01	0.01	0.01	0.183503	0.01	1.33667	7.0625	0.736356
Q13907	Isopentenyl-diphosphate Delta-isomerase 1 OS=Homo sapiens OX=9606 GN=IDI1 PE=1 SV=2	IDI1	0.01	2	2	0.01	0.01	0.01	0.183503	0.01	1.33667	7.0625	0.736356
A0A0A0MSI8	Exocyst complex component 5 OS=Homo sapiens OX=9606 GN=EXOC5 PE=1 SV=1	EXOC5	0.01	3	3	0.01	0.01	0.01	0.183503	0.01	2.00333	7.64626	0.736356
P49321	Nuclear autoantigenic sperm protein OS=Homo sapiens OX=9606 GN=NASP PE=1 SV=2	NASP	0.01	3	3	0.01	0.01	0.01	0.183503	0.01	2.00333	7.64626	0.736356
P49959	Double-strand break repair protein MRE11 OS=Homo sapiens OX=9606 GN=MRE11 PE=1 SV=3	MRE11	0.01	3	3	0.01	0.01	0.01	0.183503	0.01	2.00333	7.64626	0.736356
Q96KR1	Zinc finger RNA-binding protein OS=Homo sapiens OX=9606 GN=ZFR PE=1 SV=2	ZFR	0.01	5	3	0.01	2	0.01	0.183505	0.673333	2.67	1.98745	0.736353
P31040	Succinate dehydrogenase [ubiquinone] flavoprotein subunit, mitochondrial OS=Homo sapiens OX=9606 GN=SDHA PE=1 SV=2	SDHA	0.01	4	3	0.01	1	0.01	0.183505	0.34	2.33667	2.78085	0.736353
K7ELC7	60S ribosomal protein L27 (Fragment) OS=Homo sapiens OX=9606 GN=RPL27 PE=1 SV=1	RPL27	0.01	1	2	2	3	2	0.183506	2.33333	1.00333	-1.21759	0.73635
P61086	Ubiquitin-conjugating enzyme E2 K OS=Homo sapiens OX=9606 GN=UBE2K PE=1 SV=3	UBE2K	2	1	3	0.01	1	1	0.183506	0.67	2	1.57777	0.73635
Q9BPX3	Condensin complex subunit 3 OS=Homo sapiens OX=9606 GN=NCAPG PE=1 SV=1	NCAPG	2	1	3	0.01	1	1	0.183506	0.67	2	1.57777	0.73635
F1T0I1	Protein transport protein sec16 OS=Homo sapiens OX=9606 GN=SEC16A PE=1 SV=1	SEC16A	2	3	0.01	0.01	1	0.01	0.183506	0.34	1.67	2.29624	0.73635
O95747	Serine/threonine-protein kinase OSR1 OS=Homo sapiens OX=9606 GN=OXSR1 PE=1 SV=1	OXSR1	0.01	3	2	0.01	1	0.01	0.183506	0.34	1.67	2.29624	0.73635
Q09161	Nuclear cap-binding protein subunit 1 OS=Homo sapiens OX=9606 GN=NCBP1 PE=1 SV=1	NCBP1	3	0.01	2	1	0.01	0.01	0.183506	0.34	1.67	2.29624	0.73635
Q7L1Q6	Basic leucine zipper and W2 domain-containing protein 1 OS=Homo sapiens OX=9606 GN=BZW1 PE=1 SV=1	BZW1	3	2	0.01	1	0.01	0.01	0.183506	0.34	1.67	2.29624	0.73635
A0A494C0C4	Zinc finger CCCH domain-containing protein 11B OS=Homo sapiens OX=9606 GN=ZC3H11B PE=1 SV=1	ZC3H11B	0.01	1	0.01	0.01	2	1	0.183514	1.00333	0.34	-1.56119	0.736331
I3L239	Heat shock protein 75 kDa, mitochondrial (Fragment) OS=Homo sapiens OX=9606 GN=TRAP1 PE=1 SV=1	TRAP1	1	0.01	0.01	2	1	0.01	0.183514	1.00333	0.34	-1.56119	0.736331
P62753	40S ribosomal protein S6 OS=Homo sapiens OX=9606 GN=RPS6 PE=1 SV=1	RPS6	2	6	1	2	5	0.01	0.183514	2.33667	3	0.360511	0.736331
P51608	Methyl-CpG-binding protein 2 OS=Homo sapiens OX=9606 GN=MECP2 PE=1 SV=1	MECP2	1	4	0.01	0.01	3	0.01	0.183514	1.00667	1.67	0.730262	0.736331
A2A3R5	40S ribosomal protein S6 OS=Homo sapiens OX=9606 GN=RPS6 PE=1 SV=1	RPS6	1	3	1	1	2	0.01	0.183514	1.00333	1.66667	0.732165	0.736331
B1AK88	F-actin-capping protein subunit beta OS=Homo sapiens OX=9606 GN=CAPZB PE=1 SV=1	CAPZB	0.01	3	1	0.01	2	0.01	0.183514	0.673333	1.33667	0.989247	0.736331
Q6P2E9	Enhancer of mRNA-decapping protein 4 OS=Homo sapiens OX=9606 GN=EDC4 PE=1 SV=1	EDC4	1	3	0.01	0.01	2	0.01	0.183514	0.673333	1.33667	0.989247	0.736331
F8WB72	60S ribosomal protein L35a OS=Homo sapiens OX=9606 GN=RPL35A PE=1 SV=1	RPL35A	1	2	1	0.01	1	1	0.183514	0.67	1.33333	0.992804	0.736331
Q03701	CCAAT/enhancer-binding protein zeta OS=Homo sapiens OX=9606 GN=CEBPZ PE=1 SV=3	CEBPZ	1	1	2	0.01	1	1	0.183514	0.67	1.33333	0.992804	0.736331
Q5JWF2	Guanine nucleotide-binding protein G(s) subunit alpha isoforms XLas OS=Homo sapiens OX=9606 GN=GNAS PE=1 SV=2	GNAS	1	2	1	1	1	0.01	0.183514	0.67	1.33333	0.992804	0.736331
A0A087WWU8	Tropomyosin alpha-3 chain OS=Homo sapiens OX=9606 GN=TPM3 PE=1 SV=1	TPM3	0.01	2	1	0.01	1	0.01	0.183514	0.34	1.00333	1.56119	0.736331
A0A0C4DFP4	Peptide-N(4)-(N-acetyl-beta-glucosaminyl)asparagine amidase (Fragment) OS=Homo sapiens OX=9606 GN=NGLY1 PE=1 SV=1	NGLY1	0.01	2	1	0.01	1	0.01	0.183514	0.34	1.00333	1.56119	0.736331
A0A5F9ZHW5	Ataxin-2 OS=Homo sapiens OX=9606 GN=ATXN2 PE=1 SV=1	ATXN2	0.01	2	1	0.01	1	0.01	0.183514	0.34	1.00333	1.56119	0.736331
A8MZF9	Developmentally-regulated GTP-binding protein 2 OS=Homo sapiens OX=9606 GN=DRG2 PE=1 SV=1	DRG2	1	2	0.01	0.01	1	0.01	0.183514	0.34	1.00333	1.56119	0.736331
D6RBV2	Vesicular integral-membrane protein VIP36 OS=Homo sapiens OX=9606 GN=LMAN2 PE=1 SV=1	LMAN2	1	2	0.01	0.01	1	0.01	0.183514	0.34	1.00333	1.56119	0.736331
F5H1U3	Peptidylprolyl isomerase (Fragment) OS=Homo sapiens OX=9606 GN=FKBP4 PE=1 SV=1	FKBP4	0.01	2	1	0.01	1	0.01	0.183514	0.34	1.00333	1.56119	0.736331
F5H5X6	Probable 28S rRNA (cytosine(4447)-C(5))-methyltransferase (Fragment) OS=Homo sapiens OX=9606 GN=NOP2 PE=1 SV=1	NOP2	1	2	0.01	0.01	1	0.01	0.183514	0.34	1.00333	1.56119	0.736331
O75691	Small subunit processome component 20 homolog OS=Homo sapiens OX=9606 GN=UTP20 PE=1 SV=3	UTP20	0.01	2	1	0.01	1	0.01	0.183514	0.34	1.00333	1.56119	0.736331
O75818	Ribonuclease P protein subunit p40 OS=Homo sapiens OX=9606 GN=RPP40 PE=1 SV=3	RPP40	0.01	2	1	0.01	1	0.01	0.183514	0.34	1.00333	1.56119	0.736331
O95834	Echinoderm microtubule-associated protein-like 2 OS=Homo sapiens OX=9606 GN=EML2 PE=1 SV=1	EML2	0.01	2	1	0.01	1	0.01	0.183514	0.34	1.00333	1.56119	0.736331
P26358	DNA (cytosine-5)-methyltransferase 1 OS=Homo sapiens OX=9606 GN=DNMT1 PE=1 SV=2	DNMT1	1	2	0.01	0.01	1	0.01	0.183514	0.34	1.00333	1.56119	0.736331
P47929	Galectin-7 OS=Homo sapiens OX=9606 GN=LGALS7 PE=1 SV=2	LGALS7	1	2	0.01	0.01	1	0.01	0.183514	0.34	1.00333	1.56119	0.736331
P51610	Host cell factor 1 OS=Homo sapiens OX=9606 GN=HCFC1 PE=1 SV=2	HCFC1	0.01	2	1	0.01	1	0.01	0.183514	0.34	1.00333	1.56119	0.736331
Q05086	Ubiquitin-protein ligase E3A OS=Homo sapiens OX=9606 GN=UBE3A PE=1 SV=4	UBE3A	0.01	2	1	0.01	1	0.01	0.183514	0.34	1.00333	1.56119	0.736331
Q08752	Peptidyl-prolyl cis-trans isomerase D OS=Homo sapiens OX=9606 GN=PPID PE=1 SV=3	PPID	0.01	2	1	0.01	1	0.01	0.183514	0.34	1.00333	1.56119	0.736331
Q14669	E3 ubiquitin-protein ligase TRIP12 OS=Homo sapiens OX=9606 GN=TRIP12 PE=1 SV=1	TRIP12	0.01	2	1	0.01	1	0.01	0.183514	0.34	1.00333	1.56119	0.736331
Q6P158	Putative ATP-dependent RNA helicase DHX57 OS=Homo sapiens OX=9606 GN=DHX57 PE=1 SV=2	DHX57	0.01	2	1	0.01	1	0.01	0.183514	0.34	1.00333	1.56119	0.736331
Q7L2J0	7SK snRNA methylphosphate capping enzyme OS=Homo sapiens OX=9606 GN=MEPCE PE=1 SV=1	MEPCE	1	2	0.01	0.01	1	0.01	0.183514	0.34	1.00333	1.56119	0.736331
Q9C0C9	(E3-independent) E2 ubiquitin-conjugating enzyme OS=Homo sapiens OX=9606 GN=UBE2O PE=1 SV=3	UBE2O	0.01	2	1	0.01	1	0.01	0.183514	0.34	1.00333	1.56119	0.736331
Q01105-2	Isoform 2 of Protein SET OS=Homo sapiens OX=9606 GN=SET	SET	2	4	8	0.01	2	0.01	0.183731	0.673333	4.66667	2.793	0.735818
O75367	Core histone macro-H2A.1 OS=Homo sapiens OX=9606 GN=MACROH2A1 PE=1 SV=4	MACROH2A1	4	5	1	0.01	4	0.01	0.18396	1.34	3.33333	1.31473	0.735277
P27694	Replication protein A 70 kDa DNA-binding subunit OS=Homo sapiens OX=9606 GN=RPA1 PE=1 SV=2	RPA1	1	3	4	0.01	2	0.01	0.18396	0.673333	2.66667	1.98564	0.735277
Q13409	Cytoplasmic dynein 1 intermediate chain 2 OS=Homo sapiens OX=9606 GN=DYNC1I2 PE=1 SV=3	DYNC1I2	1	3	4	0.01	2	0.01	0.18396	0.673333	2.66667	1.98564	0.735277
Q9BXJ9	N-alpha-acetyltransferase 15, NatA auxiliary subunit OS=Homo sapiens OX=9606 GN=NAA15 PE=1 SV=1	NAA15	1	5	5	0.01	4	1	0.184413	1.67	3.66667	1.13462	0.734208
O15371	Eukaryotic translation initiation factor 3 subunit D OS=Homo sapiens OX=9606 GN=EIF3D PE=1 SV=1	EIF3D	1	4	5	0.01	3	1	0.184413	1.33667	3.33333	1.31833	0.734208
Q9NR30	Nucleolar RNA helicase 2 OS=Homo sapiens OX=9606 GN=DDX21 PE=1 SV=5	DDX21	14	11	13	5	11	3	0.184632	6.33333	12.6667	1	0.733693
O60271	C-Jun-amino-terminal kinase-interacting protein 4 OS=Homo sapiens OX=9606 GN=SPAG9 PE=1 SV=4	SPAG9	1	4	1	0.01	0.01	0.01	0.184871	0.01	2	7.64386	0.733131
Q92922	SWI/SNF complex subunit SMARCC1 OS=Homo sapiens OX=9606 GN=SMARCC1 PE=1 SV=3	SMARCC1	1	4	1	0.01	0.01	0.01	0.184871	0.01	2	7.64386	0.733131
P54577	Tyrosine--tRNA ligase, cytoplasmic OS=Homo sapiens OX=9606 GN=YARS1 PE=1 SV=4	YARS1	10	3	4	0.01	1	1	0.185134	0.67	5.66667	3.08027	0.732514
P48739	Phosphatidylinositol transfer protein beta isoform OS=Homo sapiens OX=9606 GN=PITPNB PE=1 SV=2	PITPNB	1	6	1	0.01	2	0.01	0.185324	0.673333	2.66667	1.98564	0.732069
B4DUR8	T-complex protein 1 subunit gamma OS=Homo sapiens OX=9606 GN=CCT3 PE=1 SV=1	CCT3	8	8	6	2	8	1	0.186857	3.66667	7.33333	1	0.728492
A0A1W2PQ51	Probable ATP-dependent RNA helicase DDX17 OS=Homo sapiens OX=9606 GN=DDX17 PE=1 SV=1	DDX17	2	5	6	1	3	0.01	0.188211	1.33667	4.33333	1.69684	0.725355
A0A286YFA2	D-3-phosphoglycerate dehydrogenase OS=Homo sapiens OX=9606 GN=PHGDH PE=1 SV=1	PHGDH	8	4	7	3	4	3	0.188497	3.33333	6.33333	0.925999	0.724695
E9PDE8	Heat shock 70 kDa protein 4L OS=Homo sapiens OX=9606 GN=HSPA4L PE=1 SV=1	HSPA4L	1	6	6	0.01	4	0.01	0.188917	1.34	4.33333	1.69324	0.72373
Q8N163	Cell cycle and apoptosis regulator protein 2 OS=Homo sapiens OX=9606 GN=CCAR2 PE=1 SV=2	CCAR2	1	7	5	0.01	1	3	0.189202	1.33667	4.33333	1.69684	0.723074
P46087	Probable 28S rRNA (cytosine(4447)-C(5))-methyltransferase OS=Homo sapiens OX=9606 GN=NOP2 PE=1 SV=2	NOP2	1	8	2	0.01	2	0.01	0.18971	0.673333	3.66667	2.44508	0.721911
A0A075B6Q3	BCL-6 corepressor-like protein 1 (Fragment) OS=Homo sapiens OX=9606 GN=BCORL1 PE=1 SV=1	BCORL1	1	5	4	1	2	0.01	0.191571	1.00333	3.33333	1.73216	0.717669
Q02790	Peptidyl-prolyl cis-trans isomerase FKBP4 OS=Homo sapiens OX=9606 GN=FKBP4 PE=1 SV=3	FKBP4	0.01	7	8	0.01	1	0.01	0.19164	0.34	5.00333	3.87928	0.717513
P52292	Importin subunit alpha-1 OS=Homo sapiens OX=9606 GN=KPNA2 PE=1 SV=1	KPNA2	8	8	4	4	8	1	0.19171	4.33333	6.66667	0.621488	0.717356
H0YJH7	Lamina-associated polypeptide 2, isoforms beta/gamma (Fragment) OS=Homo sapiens OX=9606 GN=TMPO PE=1 SV=1	TMPO	4	3	1	0.01	0.01	1	0.191756	0.34	2.66667	2.97143	0.717251
A0A0A0MRM9	Nucleolar and coiled-body phosphoprotein 1 (Fragment) OS=Homo sapiens OX=9606 GN=NOLC1 PE=1 SV=1	NOLC1	0.01	4	3	0.01	0.01	0.01	0.191756	0.01	2.33667	7.86831	0.717251
Q15075	Early endosome antigen 1 OS=Homo sapiens OX=9606 GN=EEA1 PE=1 SV=2	EEA1	0.01	4	3	0.01	0.01	0.01	0.191756	0.01	2.33667	7.86831	0.717251
P13929	Beta-enolase OS=Homo sapiens OX=9606 GN=ENO3 PE=1 SV=5	ENO3	3	5	0.01	0.01	1	0.01	0.191896	0.34	2.67	2.97323	0.716935
O00178	GTP-binding protein 1 OS=Homo sapiens OX=9606 GN=GTPBP1 PE=1 SV=3	GTPBP1	3	2	3	1	2	0.01	0.199113	1.00333	2.66667	1.41024	0.7009
P61204	ADP-ribosylation factor 3 OS=Homo sapiens OX=9606 GN=ARF3 PE=1 SV=2	ARF3	3	2	3	0.01	2	1	0.199113	1.00333	2.66667	1.41024	0.7009
H0Y8G5	Heterogeneous nuclear ribonucleoprotein D0 (Fragment) OS=Homo sapiens OX=9606 GN=HNRNPD PE=1 SV=8	HNRNPD	3	3	1	0.01	1	1	0.199113	0.67	2.33333	1.80016	0.7009
P38919	Eukaryotic initiation factor 4A-III OS=Homo sapiens OX=9606 GN=EIF4A3 PE=1 SV=4	EIF4A3	3	1	3	0.01	1	1	0.199113	0.67	2.33333	1.80016	0.7009
P49792	E3 SUMO-protein ligase RanBP2 OS=Homo sapiens OX=9606 GN=RANBP2 PE=1 SV=2	RANBP2	0.01	3	3	0.01	1	0.01	0.199113	0.34	2.00333	2.5588	0.7009
P05455	Lupus La protein OS=Homo sapiens OX=9606 GN=SSB PE=1 SV=2	SSB	0.01	5	6	0.01	1	0.01	0.199236	0.34	3.67	3.43217	0.700632
P68371	Tubulin beta-4B chain OS=Homo sapiens OX=9606 GN=TUBB4B PE=1 SV=1	TUBB4B	23	15	9	13	14	5	0.199359	10.6667	15.6667	0.554589	0.700364
P18124	60S ribosomal protein L7 OS=Homo sapiens OX=9606 GN=RPL7 PE=1 SV=1	RPL7	6	5	4	4	5	1	0.199359	3.33333	5	0.584963	0.700364
P60842	Eukaryotic initiation factor 4A-I OS=Homo sapiens OX=9606 GN=EIF4A1 PE=1 SV=1	EIF4A1	6	3	3	3	3	1	0.199359	2.33333	4	0.777608	0.700364
O43175	D-3-phosphoglycerate dehydrogenase OS=Homo sapiens OX=9606 GN=PHGDH PE=1 SV=4	PHGDH	9	4	7	3	4	3	0.199359	3.33333	6.66667	1	0.700364
A0A2R8Y5M6	B-cell receptor-associated protein 31 OS=Homo sapiens OX=9606 GN=BCAP31 PE=1 SV=1	BCAP31	2	3	3	0.01	3	0.01	0.199483	1.00667	2.66667	1.40545	0.700094
H3BND8	Ubiquitin carboxyl-terminal hydrolase (Fragment) OS=Homo sapiens OX=9606 GN=USP7 PE=1 SV=1	USP7	2	2	3	0.01	2	0.01	0.199483	0.673333	2.33333	1.793	0.700094
Q2NL82	Pre-rRNA-processing protein TSR1 homolog OS=Homo sapiens OX=9606 GN=TSR1 PE=1 SV=1	TSR1	2	2	3	0.01	2	0.01	0.199483	0.673333	2.33333	1.793	0.700094
P09661	U2 small nuclear ribonucleoprotein A' OS=Homo sapiens OX=9606 GN=SNRPA1 PE=1 SV=2	SNRPA1	2	1	3	0.01	1	0.01	0.199483	0.34	2	2.55639	0.700094
F8W9B8	Exocyst complex component 5 OS=Homo sapiens OX=9606 GN=EXOC5 PE=1 SV=1	EXOC5	0.01	2	3	0.01	0.01	0.01	0.199483	0.01	1.67	7.3837	0.700094
P22059	Oxysterol-binding protein 1 OS=Homo sapiens OX=9606 GN=OSBP PE=1 SV=1	OSBP	0.01	2	3	0.01	0.01	0.01	0.199483	0.01	1.67	7.3837	0.700094
Q92793	CREB-binding protein OS=Homo sapiens OX=9606 GN=CREBBP PE=1 SV=3	CREBBP	0.01	3	2	0.01	0.01	0.01	0.199483	0.01	1.67	7.3837	0.700094
P49756	RNA-binding protein 25 OS=Homo sapiens OX=9606 GN=RBM25 PE=1 SV=3	RBM25	2	4	6	0.01	4	3	0.199731	2.33667	4	0.775548	0.699554
P46977	Dolichyl-diphosphooligosaccharide--protein glycosyltransferase subunit STT3A OS=Homo sapiens OX=9606 GN=STT3A PE=1 SV=2	STT3A	4	2	2	1	2	0.01	0.199731	1.00333	2.66667	1.41024	0.699554
D6RD66	WD repeat-containing protein 1 (Fragment) OS=Homo sapiens OX=9606 GN=WDR1 PE=1 SV=1	WDR1	2	4	0.01	0.01	1	0.01	0.199731	0.34	2.00333	2.5588	0.699554
P49915	GMP synthase [glutamine-hydrolyzing] OS=Homo sapiens OX=9606 GN=GMPS PE=1 SV=1	GMPS	4	6	11	2	3	0.01	0.201836	1.67	7	2.06751	0.695001
P09874	Poly [ADP-ribose] polymerase 1 OS=Homo sapiens OX=9606 GN=PARP1 PE=1 SV=4	PARP1	31	23	28	14	24	11	0.208203	16.3333	27.3333	0.742842	0.681514
P61978	Heterogeneous nuclear ribonucleoprotein K OS=Homo sapiens OX=9606 GN=HNRNPK PE=1 SV=1	HNRNPK	8	6	6	1	6	2	0.212274	3	6.66667	1.152	0.673104
Q13620-1	Isoform 2 of Cullin-4B OS=Homo sapiens OX=9606 GN=CUL4B	CUL4B	3	2	7	1	1	0.01	0.214093	0.67	4	2.57777	0.669398
J3KNP2	Transducin beta-like protein 3 (Fragment) OS=Homo sapiens OX=9606 GN=TBL3 PE=1 SV=1	TBL3	7	2	2	0.01	1	0.01	0.214588	0.34	3.66667	3.43086	0.668394
Q6W2J9	BCL-6 corepressor OS=Homo sapiens OX=9606 GN=BCOR PE=1 SV=1	BCOR	5	10	12	5	5	3	0.214919	4.33333	9	1.05445	0.667725
Q8IZP2	Putative protein FAM10A4 OS=Homo sapiens OX=9606 GN=ST13P4 PE=5 SV=1	ST13P4	2	3	3	0.01	2	3	0.224886	1.67	2.66667	0.675189	0.648037
H0YKD8	60S ribosomal protein L28 OS=Homo sapiens OX=9606 GN=RPL28 PE=1 SV=1	RPL28	0.01	4	2	0.01	3	0.01	0.224886	1.00667	2.00333	0.992816	0.648037
F8VR77	Proliferation-associated protein 2G4 OS=Homo sapiens OX=9606 GN=PA2G4 PE=1 SV=1	PA2G4	2	2	2	0.01	2	1	0.224886	1.00333	2	0.995199	0.648037
O43290	U4/U6.U5 tri-snRNP-associated protein 1 OS=Homo sapiens OX=9606 GN=SART1 PE=1 SV=1	SART1	0.01	3	2	0.01	2	0.01	0.224886	0.673333	1.67	1.31046	0.648037
O60763	General vesicular transport factor p115 OS=Homo sapiens OX=9606 GN=USO1 PE=1 SV=2	USO1	0.01	3	2	0.01	2	0.01	0.224886	0.673333	1.67	1.31046	0.648037
P00367	Glutamate dehydrogenase 1, mitochondrial OS=Homo sapiens OX=9606 GN=GLUD1 PE=1 SV=2	GLUD1	0.01	3	2	0.01	2	0.01	0.224886	0.673333	1.67	1.31046	0.648037
P08670	Vimentin OS=Homo sapiens OX=9606 GN=VIM PE=1 SV=4	VIM	0.01	3	2	0.01	2	0.01	0.224886	0.673333	1.67	1.31046	0.648037
Q96JP5	E3 ubiquitin-protein ligase ZFP91 OS=Homo sapiens OX=9606 GN=ZFP91 PE=1 SV=1	ZFP91	0.01	3	2	0.01	2	0.01	0.224886	0.673333	1.67	1.31046	0.648037
A0A2R8Y7Z0	Catenin beta-1 OS=Homo sapiens OX=9606 GN=CTNNB1 PE=1 SV=1	CTNNB1	2	1	2	1	1	0.01	0.224886	0.67	1.66667	1.31473	0.648037
F8WCN3	Creatine kinase U-type, mitochondrial OS=Homo sapiens OX=9606 GN=CKMT1A PE=1 SV=1	CKMT1A	2	1	2	1	1	0.01	0.224886	0.67	1.66667	1.31473	0.648037
I3L3H2	Eukaryotic initiation factor 4A-III OS=Homo sapiens OX=9606 GN=EIF4A3 PE=1 SV=2	EIF4A3	2	1	2	0.01	1	1	0.224886	0.67	1.66667	1.31473	0.648037
P28482	Mitogen-activated protein kinase 1 OS=Homo sapiens OX=9606 GN=MAPK1 PE=1 SV=3	MAPK1	2	2	1	0.01	1	1	0.224886	0.67	1.66667	1.31473	0.648037
Q5TEC6	Histone H3 OS=Homo sapiens OX=9606 GN=H3-2 PE=1 SV=1	H3-2	2	1	2	0.01	1	1	0.224886	0.67	1.66667	1.31473	0.648037
Q15061	WD repeat-containing protein 43 OS=Homo sapiens OX=9606 GN=WDR43 PE=1 SV=3	WDR43	0.01	2	2	0.01	1	0.01	0.224886	0.34	1.33667	1.97503	0.648037
Q16531	DNA damage-binding protein 1 OS=Homo sapiens OX=9606 GN=DDB1 PE=1 SV=1	DDB1	0.01	2	2	0.01	1	0.01	0.224886	0.34	1.33667	1.97503	0.648037
Q96G03	Phosphoglucomutase-2 OS=Homo sapiens OX=9606 GN=PGM2 PE=1 SV=4	PGM2	2	2	0.01	0.01	1	0.01	0.224886	0.34	1.33667	1.97503	0.648037
Q9NWH9	SAFB-like transcription modulator OS=Homo sapiens OX=9606 GN=SLTM PE=1 SV=2	SLTM	0.01	2	2	0.01	1	0.01	0.224886	0.34	1.33667	1.97503	0.648037
X6RGP5	Protein transport protein sec16 (Fragment) OS=Homo sapiens OX=9606 GN=SEC16A PE=1 SV=1	SEC16A	2	2	0.01	0.01	1	0.01	0.224886	0.34	1.33667	1.97503	0.648037
P07814	Bifunctional glutamate/proline--tRNA ligase OS=Homo sapiens OX=9606 GN=EPRS1 PE=1 SV=5	EPRS1	3	16	6	2	2	1	0.225016	1.66667	8.33333	2.32193	0.647787
K7EP67	116 kDa U5 small nuclear ribonucleoprotein component (Fragment) OS=Homo sapiens OX=9606 GN=EFTUD2 PE=1 SV=1	EFTUD2	4	1	4	2	1	0.01	0.225145	1.00333	3	1.58016	0.647538
O00264	Membrane-associated progesterone receptor component 1 OS=Homo sapiens OX=9606 GN=PGRMC1 PE=1 SV=3	PGRMC1	4	4	1	0.01	2	1	0.225145	1.00333	3	1.58016	0.647538
Q14103	Heterogeneous nuclear ribonucleoprotein D0 OS=Homo sapiens OX=9606 GN=HNRNPD PE=1 SV=1	HNRNPD	4	3	1	0.01	1	1	0.225145	0.67	2.66667	1.9928	0.647538
O60216	Double-strand-break repair protein rad21 homolog OS=Homo sapiens OX=9606 GN=RAD21 PE=1 SV=2	RAD21	0.01	3	4	0.01	1	0.01	0.225145	0.34	2.33667	2.78085	0.647538
O00410	Importin-5 OS=Homo sapiens OX=9606 GN=IPO5 PE=1 SV=4	IPO5	2	6	6	2	3	0.01	0.225231	1.67	4.66667	1.48254	0.647372
P62805	Histone H4 OS=Homo sapiens OX=9606 GN=H4C1 PE=1 SV=2	H4C1	4	6	5	3	6	3	0.225403	4	5	0.321928	0.64704
P12236	ADP/ATP translocase 3 OS=Homo sapiens OX=9606 GN=SLC25A6 PE=1 SV=4	SLC25A6	5	2	4	5	1	2	0.225403	2.66667	3.66667	0.459432	0.64704
Q15181	Inorganic pyrophosphatase OS=Homo sapiens OX=9606 GN=PPA1 PE=1 SV=2	PPA1	2	6	3	2	5	1	0.225403	2.66667	3.66667	0.459432	0.64704
Q5T8U3	60S ribosomal protein L7a (Fragment) OS=Homo sapiens OX=9606 GN=RPL7A PE=1 SV=1	RPL7A	5	7	6	3	7	2	0.225403	4	6	0.584963	0.64704
A0A5F9ZHP2	Adenylate kinase 2, mitochondrial OS=Homo sapiens OX=9606 GN=AK2 PE=1 SV=1	AK2	4	2	1	2	1	1	0.225403	1.33333	2.33333	0.807355	0.64704
Q01469	Fatty acid-binding protein 5 OS=Homo sapiens OX=9606 GN=FABP5 PE=1 SV=3	FABP5	3	2	1	1	1	1	0.225403	1	2	1	0.64704
A0A0A0MSX9	Isoleucyl-tRNA synthetase 1 OS=Homo sapiens OX=9606 GN=IARS1 PE=1 SV=1	IARS1	7	2	6	1	2	3	0.225403	2	5	1.32193	0.64704
P14868	Aspartate--tRNA ligase, cytoplasmic OS=Homo sapiens OX=9606 GN=DARS1 PE=1 SV=2	DARS1	5	4	1	1	2	1	0.225403	1.33333	3.33333	1.32193	0.64704
O75347	Tubulin-specific chaperone A OS=Homo sapiens OX=9606 GN=TBCA PE=1 SV=3	TBCA	3	3	6	0.01	3	0.01	0.225576	1.00667	4	1.99041	0.646707
Q9H0A0	RNA cytidine acetyltransferase OS=Homo sapiens OX=9606 GN=NAT10 PE=1 SV=2	NAT10	4	4	2	0.01	4	0.01	0.225663	1.34	3.33333	1.31473	0.64654
A0A0D9SF54	Spectrin alpha chain, non-erythrocytic 1 OS=Homo sapiens OX=9606 GN=SPTAN1 PE=1 SV=1	SPTAN1	0.01	4	2	0.01	0.01	0.01	0.225663	0.01	2.00333	7.64626	0.64654
O43684	Mitotic checkpoint protein BUB3 OS=Homo sapiens OX=9606 GN=BUB3 PE=1 SV=1	BUB3	0.01	2	4	0.01	0.01	0.01	0.225663	0.01	2.00333	7.64626	0.64654
Q15007	Pre-mRNA-splicing regulator WTAP OS=Homo sapiens OX=9606 GN=WTAP PE=1 SV=2	WTAP	0.01	2	4	0.01	0.01	0.01	0.225663	0.01	2.00333	7.64626	0.64654
Q99459	Cell division cycle 5-like protein OS=Homo sapiens OX=9606 GN=CDC5L PE=1 SV=2	CDC5L	0.01	2	4	0.01	0.01	0.01	0.225663	0.01	2.00333	7.64626	0.64654
I3L303	40S ribosomal protein S15a OS=Homo sapiens OX=9606 GN=RPS15A PE=1 SV=1	RPS15A	0.01	0.01	0.01	2	1	0.01	0.225924	1.00333	0.01	-6.64866	0.646037
B9A041	Malate dehydrogenase, cytoplasmic OS=Homo sapiens OX=9606 GN=MDH1 PE=1 SV=1	MDH1	1	2	2	0.01	2	0.01	0.225924	0.673333	1.66667	1.30757	0.646037
D6RCF2	Histone H2A OS=Homo sapiens OX=9606 GN=MACROH2A1 PE=1 SV=1	MACROH2A1	2	2	1	0.01	2	0.01	0.225924	0.673333	1.66667	1.30757	0.646037
O14654	Insulin receptor substrate 4 OS=Homo sapiens OX=9606 GN=IRS4 PE=1 SV=1	IRS4	1	2	2	0.01	2	0.01	0.225924	0.673333	1.66667	1.30757	0.646037
P49736	DNA replication licensing factor MCM2 OS=Homo sapiens OX=9606 GN=MCM2 PE=1 SV=4	MCM2	2	2	1	0.01	2	0.01	0.225924	0.673333	1.66667	1.30757	0.646037
O14744	Protein arginine N-methyltransferase 5 OS=Homo sapiens OX=9606 GN=PRMT5 PE=1 SV=4	PRMT5	2	1	1	0.01	1	0.01	0.225924	0.34	1.33333	1.97143	0.646037
P61006	Ras-related protein Rab-8A OS=Homo sapiens OX=9606 GN=RAB8A PE=1 SV=1	RAB8A	1	1	2	1	0.01	0.01	0.225924	0.34	1.33333	1.97143	0.646037
Q01780	Exosome component 10 OS=Homo sapiens OX=9606 GN=EXOSC10 PE=1 SV=2	EXOSC10	2	1	1	0.01	1	0.01	0.225924	0.34	1.33333	1.97143	0.646037
Q5W0S4	UV excision repair protein RAD23 homolog B (Fragment) OS=Homo sapiens OX=9606 GN=RAD23B PE=1 SV=1	RAD23B	2	1	1	0.01	0.01	1	0.225924	0.34	1.33333	1.97143	0.646037
Q8WTT2	Nucleolar complex protein 3 homolog OS=Homo sapiens OX=9606 GN=NOC3L PE=1 SV=1	NOC3L	2	1	1	0.01	0.01	1	0.225924	0.34	1.33333	1.97143	0.646037
Q99729	Heterogeneous nuclear ribonucleoprotein A/B OS=Homo sapiens OX=9606 GN=HNRNPAB PE=1 SV=2	HNRNPAB	1	1	2	0.01	1	0.01	0.225924	0.34	1.33333	1.97143	0.646037
Q9GZR7	ATP-dependent RNA helicase DDX24 OS=Homo sapiens OX=9606 GN=DDX24 PE=1 SV=1	DDX24	1	2	1	0.01	0.01	1	0.225924	0.34	1.33333	1.97143	0.646037
Q9UNX4	WD repeat-containing protein 3 OS=Homo sapiens OX=9606 GN=WDR3 PE=1 SV=1	WDR3	1	2	1	1	0.01	0.01	0.225924	0.34	1.33333	1.97143	0.646037
Q9Y4W2	Ribosomal biogenesis protein LAS1L OS=Homo sapiens OX=9606 GN=LAS1L PE=1 SV=2	LAS1L	1	1	2	0.01	1	0.01	0.225924	0.34	1.33333	1.97143	0.646037
A0A087WXZ7	HEAT repeat-containing protein 6 OS=Homo sapiens OX=9606 GN=HEATR6 PE=1 SV=1	HEATR6	0.01	1	2	0.01	0.01	0.01	0.225924	0.01	1.00333	6.64866	0.646037
A0A0U1RQV4	Rho-associated protein kinase 1 OS=Homo sapiens OX=9606 GN=ROCK1 PE=1 SV=1	ROCK1	0.01	2	1	0.01	0.01	0.01	0.225924	0.01	1.00333	6.64866	0.646037
A0A2R8Y653	Uridine-cytidine kinase 2 OS=Homo sapiens OX=9606 GN=UCK2 PE=1 SV=1	UCK2	0.01	1	2	0.01	0.01	0.01	0.225924	0.01	1.00333	6.64866	0.646037
A0A2R8Y7Q1	Nucleosome-remodeling factor subunit BPTF OS=Homo sapiens OX=9606 GN=BPTF PE=1 SV=1	BPTF	0.01	2	1	0.01	0.01	0.01	0.225924	0.01	1.00333	6.64866	0.646037
A0A494C0L2	Squamous cell carcinoma antigen recognized by T-cells 3 OS=Homo sapiens OX=9606 GN=SART3 PE=1 SV=1	SART3	1	2	0.01	0.01	0.01	0.01	0.225924	0.01	1.00333	6.64866	0.646037
A0A590UJ50	Cullin-1 OS=Homo sapiens OX=9606 GN=CUL1 PE=1 SV=1	CUL1	0.01	1	2	0.01	0.01	0.01	0.225924	0.01	1.00333	6.64866	0.646037
A2A2M0	Regulation of nuclear pre-mRNA domain-containing protein 1B (Fragment) OS=Homo sapiens OX=9606 GN=RPRD1B PE=1 SV=1	RPRD1B	0.01	2	1	0.01	0.01	0.01	0.225924	0.01	1.00333	6.64866	0.646037
A8KA83	Epididymis secretory sperm binding protein OS=Homo sapiens OX=9606 PE=1 SV=1		1	2	0.01	0.01	0.01	0.01	0.225924	0.01	1.00333	6.64866	0.646037
B1AHB1	DNA helicase OS=Homo sapiens OX=9606 GN=MCM5 PE=1 SV=1	MCM5	0.01	1	2	0.01	0.01	0.01	0.225924	0.01	1.00333	6.64866	0.646037
B4DKY1	Cysteinyl-tRNA synthetase 1 OS=Homo sapiens OX=9606 GN=CARS1 PE=1 SV=1	CARS1	1	2	0.01	0.01	0.01	0.01	0.225924	0.01	1.00333	6.64866	0.646037
C9IY40	39S ribosomal protein L2, mitochondrial OS=Homo sapiens OX=9606 GN=MRPL2 PE=1 SV=1	MRPL2	0.01	2	1	0.01	0.01	0.01	0.225924	0.01	1.00333	6.64866	0.646037
C9JEY1	Actin-related protein 2/3 complex subunit 1B (Fragment) OS=Homo sapiens OX=9606 GN=ARPC1B PE=1 SV=2	ARPC1B	0.01	1	2	0.01	0.01	0.01	0.225924	0.01	1.00333	6.64866	0.646037
E5RIA4	Aspartyl aminopeptidase OS=Homo sapiens OX=9606 GN=DNPEP PE=1 SV=1	DNPEP	1	2	0.01	0.01	0.01	0.01	0.225924	0.01	1.00333	6.64866	0.646037
E9PKP7	Nucleolar transcription factor 1 OS=Homo sapiens OX=9606 GN=UBTF PE=1 SV=1	UBTF	0.01	1	2	0.01	0.01	0.01	0.225924	0.01	1.00333	6.64866	0.646037
F5H365	Protein transport protein SEC23 OS=Homo sapiens OX=9606 GN=SEC23A PE=1 SV=1	SEC23A	1	2	0.01	0.01	0.01	0.01	0.225924	0.01	1.00333	6.64866	0.646037
F6T1Q0	2',5'-phosphodiesterase 12 OS=Homo sapiens OX=9606 GN=PDE12 PE=1 SV=1	PDE12	0.01	2	1	0.01	0.01	0.01	0.225924	0.01	1.00333	6.64866	0.646037
G3V3W9	Activator of 90 kDa heat shock protein ATPase homolog 1 OS=Homo sapiens OX=9606 GN=AHSA1 PE=1 SV=1	AHSA1	0.01	1	2	0.01	0.01	0.01	0.225924	0.01	1.00333	6.64866	0.646037
H3BQ37	Enhancer of mRNA-decapping protein 3 (Fragment) OS=Homo sapiens OX=9606 GN=EDC3 PE=1 SV=8	EDC3	0.01	2	1	0.01	0.01	0.01	0.225924	0.01	1.00333	6.64866	0.646037
H3BS42	Zinc finger protein 768 OS=Homo sapiens OX=9606 GN=ZNF768 PE=1 SV=2	ZNF768	0.01	2	1	0.01	0.01	0.01	0.225924	0.01	1.00333	6.64866	0.646037
H7C2R7	Spermine synthase (Fragment) OS=Homo sapiens OX=9606 GN=SMS PE=1 SV=1	SMS	0.01	2	1	0.01	0.01	0.01	0.225924	0.01	1.00333	6.64866	0.646037
J3KQN4	60S ribosomal protein L36a OS=Homo sapiens OX=9606 GN=RPL36A PE=1 SV=1	RPL36A	1	2	0.01	0.01	0.01	0.01	0.225924	0.01	1.00333	6.64866	0.646037
O14578	Citron Rho-interacting kinase OS=Homo sapiens OX=9606 GN=CIT PE=1 SV=2	CIT	0.01	2	1	0.01	0.01	0.01	0.225924	0.01	1.00333	6.64866	0.646037
O15397	Importin-8 OS=Homo sapiens OX=9606 GN=IPO8 PE=1 SV=2	IPO8	0.01	2	1	0.01	0.01	0.01	0.225924	0.01	1.00333	6.64866	0.646037
O43314	Inositol hexakisphosphate and diphosphoinositol-pentakisphosphate kinase 2 OS=Homo sapiens OX=9606 GN=PPIP5K2 PE=1 SV=3	PPIP5K2	0.01	2	1	0.01	0.01	0.01	0.225924	0.01	1.00333	6.64866	0.646037
O43390	Heterogeneous nuclear ribonucleoprotein R OS=Homo sapiens OX=9606 GN=HNRNPR PE=1 SV=1	HNRNPR	0.01	2	1	0.01	0.01	0.01	0.225924	0.01	1.00333	6.64866	0.646037
O60502	Protein O-GlcNAcase OS=Homo sapiens OX=9606 GN=OGA PE=1 SV=2	OGA	1	0.01	2	0.01	0.01	0.01	0.225924	0.01	1.00333	6.64866	0.646037
P08579	U2 small nuclear ribonucleoprotein B'' OS=Homo sapiens OX=9606 GN=SNRPB2 PE=1 SV=1	SNRPB2	0.01	1	2	0.01	0.01	0.01	0.225924	0.01	1.00333	6.64866	0.646037
P35573	Glycogen debranching enzyme OS=Homo sapiens OX=9606 GN=AGL PE=1 SV=3	AGL	1	0.01	2	0.01	0.01	0.01	0.225924	0.01	1.00333	6.64866	0.646037
P52732	Kinesin-like protein KIF11 OS=Homo sapiens OX=9606 GN=KIF11 PE=1 SV=2	KIF11	0.01	2	1	0.01	0.01	0.01	0.225924	0.01	1.00333	6.64866	0.646037
P53007	Tricarboxylate transport protein, mitochondrial OS=Homo sapiens OX=9606 GN=SLC25A1 PE=1 SV=2	SLC25A1	2	0.01	1	0.01	0.01	0.01	0.225924	0.01	1.00333	6.64866	0.646037
P55884	Eukaryotic translation initiation factor 3 subunit B OS=Homo sapiens OX=9606 GN=EIF3B PE=1 SV=3	EIF3B	0.01	2	1	0.01	0.01	0.01	0.225924	0.01	1.00333	6.64866	0.646037
P61160	Actin-related protein 2 OS=Homo sapiens OX=9606 GN=ACTR2 PE=1 SV=1	ACTR2	1	0.01	2	0.01	0.01	0.01	0.225924	0.01	1.00333	6.64866	0.646037
P84243	Histone H3.3 OS=Homo sapiens OX=9606 GN=H3-3A PE=1 SV=2	H3-3A	2	0.01	1	0.01	0.01	0.01	0.225924	0.01	1.00333	6.64866	0.646037
Q03252	Lamin-B2 OS=Homo sapiens OX=9606 GN=LMNB2 PE=1 SV=4	LMNB2	0.01	2	1	0.01	0.01	0.01	0.225924	0.01	1.00333	6.64866	0.646037
Q08945	FACT complex subunit SSRP1 OS=Homo sapiens OX=9606 GN=SSRP1 PE=1 SV=1	SSRP1	0.01	1	2	0.01	0.01	0.01	0.225924	0.01	1.00333	6.64866	0.646037
Q08AM6	Protein VAC14 homolog OS=Homo sapiens OX=9606 GN=VAC14 PE=1 SV=1	VAC14	0.01	2	1	0.01	0.01	0.01	0.225924	0.01	1.00333	6.64866	0.646037
Q12769	Nuclear pore complex protein Nup160 OS=Homo sapiens OX=9606 GN=NUP160 PE=1 SV=3	NUP160	2	0.01	1	0.01	0.01	0.01	0.225924	0.01	1.00333	6.64866	0.646037
Q13888	General transcription factor IIH subunit 2 OS=Homo sapiens OX=9606 GN=GTF2H2 PE=1 SV=1	GTF2H2	0.01	2	1	0.01	0.01	0.01	0.225924	0.01	1.00333	6.64866	0.646037
Q14247	Src substrate cortactin OS=Homo sapiens OX=9606 GN=CTTN PE=1 SV=2	CTTN	0.01	2	1	0.01	0.01	0.01	0.225924	0.01	1.00333	6.64866	0.646037
Q15022	Polycomb protein SUZ12 OS=Homo sapiens OX=9606 GN=SUZ12 PE=1 SV=3	SUZ12	0.01	1	2	0.01	0.01	0.01	0.225924	0.01	1.00333	6.64866	0.646037
Q15717	ELAV-like protein 1 OS=Homo sapiens OX=9606 GN=ELAVL1 PE=1 SV=2	ELAVL1	0.01	2	1	0.01	0.01	0.01	0.225924	0.01	1.00333	6.64866	0.646037
Q5C9Z4	Nucleolar MIF4G domain-containing protein 1 OS=Homo sapiens OX=9606 GN=NOM1 PE=1 SV=1	NOM1	0.01	2	1	0.01	0.01	0.01	0.225924	0.01	1.00333	6.64866	0.646037
Q5T8R3	Monocarboxylate transporter 1 (Fragment) OS=Homo sapiens OX=9606 GN=SLC16A1 PE=1 SV=1	SLC16A1	1	0.01	2	0.01	0.01	0.01	0.225924	0.01	1.00333	6.64866	0.646037
Q70CQ2	Ubiquitin carboxyl-terminal hydrolase 34 OS=Homo sapiens OX=9606 GN=USP34 PE=1 SV=2	USP34	2	0.01	1	0.01	0.01	0.01	0.225924	0.01	1.00333	6.64866	0.646037
Q7LBC6	Lysine-specific demethylase 3B OS=Homo sapiens OX=9606 GN=KDM3B PE=1 SV=2	KDM3B	0.01	2	1	0.01	0.01	0.01	0.225924	0.01	1.00333	6.64866	0.646037
Q86UE8	Serine/threonine-protein kinase tousled-like 2 OS=Homo sapiens OX=9606 GN=TLK2 PE=1 SV=2	TLK2	0.01	1	2	0.01	0.01	0.01	0.225924	0.01	1.00333	6.64866	0.646037
Q86UV5	Ubiquitin carboxyl-terminal hydrolase 48 OS=Homo sapiens OX=9606 GN=USP48 PE=1 SV=1	USP48	0.01	2	1	0.01	0.01	0.01	0.225924	0.01	1.00333	6.64866	0.646037
Q8IWA4	Mitofusin-1 OS=Homo sapiens OX=9606 GN=MFN1 PE=1 SV=3	MFN1	0.01	1	2	0.01	0.01	0.01	0.225924	0.01	1.00333	6.64866	0.646037
Q8N0Z6	Tetratricopeptide repeat protein 5 OS=Homo sapiens OX=9606 GN=TTC5 PE=1 SV=2	TTC5	0.01	2	1	0.01	0.01	0.01	0.225924	0.01	1.00333	6.64866	0.646037
Q8TAQ2	SWI/SNF complex subunit SMARCC2 OS=Homo sapiens OX=9606 GN=SMARCC2 PE=1 SV=1	SMARCC2	1	2	0.01	0.01	0.01	0.01	0.225924	0.01	1.00333	6.64866	0.646037
Q9BXW9	Fanconi anemia group D2 protein OS=Homo sapiens OX=9606 GN=FANCD2 PE=1 SV=2	FANCD2	0.01	2	1	0.01	0.01	0.01	0.225924	0.01	1.00333	6.64866	0.646037
Q9H4Z3	mRNA (2'-O-methyladenosine-N(6)-)-methyltransferase OS=Homo sapiens OX=9606 GN=PCIF1 PE=1 SV=1	PCIF1	1	2	0.01	0.01	0.01	0.01	0.225924	0.01	1.00333	6.64866	0.646037
Q9H7S9	Zinc finger protein 703 OS=Homo sapiens OX=9606 GN=ZNF703 PE=1 SV=1	ZNF703	1	2	0.01	0.01	0.01	0.01	0.225924	0.01	1.00333	6.64866	0.646037
Q9NUQ3	Gamma-taxilin OS=Homo sapiens OX=9606 GN=TXLNG PE=1 SV=2	TXLNG	0.01	2	1	0.01	0.01	0.01	0.225924	0.01	1.00333	6.64866	0.646037
Q9NYV4	Cyclin-dependent kinase 12 OS=Homo sapiens OX=9606 GN=CDK12 PE=1 SV=2	CDK12	0.01	2	1	0.01	0.01	0.01	0.225924	0.01	1.00333	6.64866	0.646037
Q9UBF2	Coatomer subunit gamma-2 OS=Homo sapiens OX=9606 GN=COPG2 PE=1 SV=1	COPG2	0.01	1	2	0.01	0.01	0.01	0.225924	0.01	1.00333	6.64866	0.646037
Q9UBM7	7-dehydrocholesterol reductase OS=Homo sapiens OX=9606 GN=DHCR7 PE=1 SV=1	DHCR7	2	1	0.01	0.01	0.01	0.01	0.225924	0.01	1.00333	6.64866	0.646037
Q9UK59	Lariat debranching enzyme OS=Homo sapiens OX=9606 GN=DBR1 PE=1 SV=2	DBR1	0.01	2	1	0.01	0.01	0.01	0.225924	0.01	1.00333	6.64866	0.646037
Q9UMS4	Pre-mRNA-processing factor 19 OS=Homo sapiens OX=9606 GN=PRPF19 PE=1 SV=1	PRPF19	0.01	2	1	0.01	0.01	0.01	0.225924	0.01	1.00333	6.64866	0.646037
Q9Y277	Voltage-dependent anion-selective channel protein 3 OS=Homo sapiens OX=9606 GN=VDAC3 PE=1 SV=1	VDAC3	0.01	1	2	0.01	0.01	0.01	0.225924	0.01	1.00333	6.64866	0.646037
P54725	UV excision repair protein RAD23 homolog A OS=Homo sapiens OX=9606 GN=RAD23A PE=1 SV=1	RAD23A	1	0.01	0.01	3	0.01	1	0.226444	1.33667	0.34	-1.97503	0.645038
Q9P258	Protein RCC2 OS=Homo sapiens OX=9606 GN=RCC2 PE=1 SV=2	RCC2	1	5	3	0.01	5	1	0.226444	2.00333	3	0.58256	0.645038
P40429	60S ribosomal protein L13a OS=Homo sapiens OX=9606 GN=RPL13A PE=1 SV=2	RPL13A	1	4	1	0.01	2	1	0.226444	1.00333	2	0.995199	0.645038
Q10570	Cleavage and polyadenylation specificity factor subunit 1 OS=Homo sapiens OX=9606 GN=CPSF1 PE=1 SV=2	CPSF1	1	4	0.01	0.01	2	0.01	0.226444	0.673333	1.67	1.31046	0.645038
Q9NW13	RNA-binding protein 28 OS=Homo sapiens OX=9606 GN=RBM28 PE=1 SV=3	RBM28	0.01	4	1	0.01	2	0.01	0.226444	0.673333	1.67	1.31046	0.645038
Q9NZI8	Insulin-like growth factor 2 mRNA-binding protein 1 OS=Homo sapiens OX=9606 GN=IGF2BP1 PE=1 SV=2	IGF2BP1	0.01	4	1	0.01	2	0.01	0.226444	0.673333	1.67	1.31046	0.645038
F8VQQ8	Ubiquitin-conjugating enzyme E2 N OS=Homo sapiens OX=9606 GN=UBE2N PE=1 SV=1	UBE2N	1	1	3	0.01	1	1	0.226444	0.67	1.66667	1.31473	0.645038
P28370	Probable global transcription activator SNF2L1 OS=Homo sapiens OX=9606 GN=SMARCA1 PE=1 SV=2	SMARCA1	1	1	3	1	0.01	1	0.226444	0.67	1.66667	1.31473	0.645038
Q00765	Receptor expression-enhancing protein 5 OS=Homo sapiens OX=9606 GN=REEP5 PE=1 SV=3	REEP5	1	3	1	1	1	0.01	0.226444	0.67	1.66667	1.31473	0.645038
Q9NQ55	Suppressor of SWI4 1 homolog OS=Homo sapiens OX=9606 GN=PPAN PE=2 SV=1	PPAN	1	3	1	1	1	0.01	0.226444	0.67	1.66667	1.31473	0.645038
A0A075B784	Ubiquitin carboxyl-terminal hydrolase OS=Homo sapiens OX=9606 GN=USP36 PE=1 SV=1	USP36	0.01	3	1	0.01	1	0.01	0.226444	0.34	1.33667	1.97503	0.645038
O75844	CAAX prenyl protease 1 homolog OS=Homo sapiens OX=9606 GN=ZMPSTE24 PE=1 SV=2	ZMPSTE24	0.01	3	1	0.01	1	0.01	0.226444	0.34	1.33667	1.97503	0.645038
P61011	Signal recognition particle 54 kDa protein OS=Homo sapiens OX=9606 GN=SRP54 PE=1 SV=1	SRP54	0.01	3	1	0.01	1	0.01	0.226444	0.34	1.33667	1.97503	0.645038
Q8NE71	ATP-binding cassette sub-family F member 1 OS=Homo sapiens OX=9606 GN=ABCF1 PE=1 SV=2	ABCF1	0.01	3	1	0.01	1	0.01	0.226444	0.34	1.33667	1.97503	0.645038
Q9BVI4	Nucleolar complex protein 4 homolog OS=Homo sapiens OX=9606 GN=NOC4L PE=1 SV=1	NOC4L	3	1	0.01	1	0.01	0.01	0.226444	0.34	1.33667	1.97503	0.645038
Q9H2G2	STE20-like serine/threonine-protein kinase OS=Homo sapiens OX=9606 GN=SLK PE=1 SV=1	SLK	0.01	3	1	0.01	1	0.01	0.226444	0.34	1.33667	1.97503	0.645038
Q9HAV4	Exportin-5 OS=Homo sapiens OX=9606 GN=XPO5 PE=1 SV=1	XPO5	0.01	3	1	0.01	1	0.01	0.226444	0.34	1.33667	1.97503	0.645038
Q7KZF4	Staphylococcal nuclease domain-containing protein 1 OS=Homo sapiens OX=9606 GN=SND1 PE=1 SV=1	SND1	11	7	6	0.01	7	1	0.235392	2.67	8	1.58316	0.628208
P23396	40S ribosomal protein S3 OS=Homo sapiens OX=9606 GN=RPS3 PE=1 SV=2	RPS3	13	6	7	4	6	3	0.237927	4.33333	8.66667	1	0.623557
P42704	Leucine-rich PPR motif-containing protein, mitochondrial OS=Homo sapiens OX=9606 GN=LRPPRC PE=1 SV=3	LRPPRC	8	3	3	1	3	0.01	0.242269	1.33667	4.66667	1.80375	0.615703
P05141	ADP/ATP translocase 2 OS=Homo sapiens OX=9606 GN=SLC25A5 PE=1 SV=7	SLC25A5	11	4	6	6	4	4	0.249521	4.66667	7	0.584963	0.602893
Q5JTH9	RRP12-like protein OS=Homo sapiens OX=9606 GN=RRP12 PE=1 SV=2	RRP12	2	2	5	0.01	2	0.01	0.249855	0.673333	3	2.15557	0.602312
D6RER5	Septin-11 OS=Homo sapiens OX=9606 GN=SEPTIN11 PE=1 SV=1	SEPTIN11	0.01	5	2	0.01	0.01	0.01	0.249855	0.01	2.33667	7.86831	0.602312
P35606	Coatomer subunit beta' OS=Homo sapiens OX=9606 GN=COPB2 PE=1 SV=2	COPB2	5	0.01	2	0.01	0.01	0.01	0.249855	0.01	2.33667	7.86831	0.602312
C9JMN1	Structural maintenance of chromosomes protein 6 (Fragment) OS=Homo sapiens OX=9606 GN=SMC6 PE=1 SV=1	SMC6	0.01	6	2	0.01	1	0.01	0.250077	0.34	2.67	2.97323	0.601926
Q8IZH2	5'-3' exoribonuclease 1 OS=Homo sapiens OX=9606 GN=XRN1 PE=1 SV=1	XRN1	0.01	6	2	0.01	1	0.01	0.250077	0.34	2.67	2.97323	0.601926
P51532	Transcription activator BRG1 OS=Homo sapiens OX=9606 GN=SMARCA4 PE=1 SV=2	SMARCA4	1	5	6	0.01	4	0.01	0.251226	1.34	4	1.57777	0.599936
P17980	26S proteasome regulatory subunit 6A OS=Homo sapiens OX=9606 GN=PSMC3 PE=1 SV=3	PSMC3	1	3	6	0.01	2	0.01	0.251226	0.673333	3.33333	2.30757	0.599936
Q6PKG0	La-related protein 1 OS=Homo sapiens OX=9606 GN=LARP1 PE=1 SV=2	LARP1	1	7	1	0.01	1	0.01	0.252213	0.34	3	3.14136	0.598233
H3BQ34	Pyruvate kinase OS=Homo sapiens OX=9606 GN=PKM PE=1 SV=1	PKM	14	6	5	5	5	3	0.252913	4.33333	8.33333	0.943416	0.597029
P49588	Alanine--tRNA ligase, cytoplasmic OS=Homo sapiens OX=9606 GN=AARS1 PE=1 SV=2	AARS1	7	12	9	0.01	13	3	0.252927	5.33667	9.33333	0.806454	0.597004
P26640	Valine--tRNA ligase OS=Homo sapiens OX=9606 GN=VARS1 PE=1 SV=4	VARS1	6	3	9	0.01	4	2	0.253014	2.00333	6	1.58256	0.596855
A0A087WVQ9	Elongation factor 1-alpha 1 OS=Homo sapiens OX=9606 GN=EEF1A1 PE=1 SV=1	EEF1A1	11	4	1	3	1	1	0.256689	1.66667	5.33333	1.67807	0.590593
P06744	Glucose-6-phosphate isomerase OS=Homo sapiens OX=9606 GN=GPI PE=1 SV=4	GPI	5	4	7	0.01	5	1	0.266907	2.00333	5.33333	1.41264	0.57364
P68104	Elongation factor 1-alpha 1 OS=Homo sapiens OX=9606 GN=EEF1A1 PE=1 SV=1	EEF1A1	14	4	2	4	2	1	0.267533	2.33333	6.66667	1.51457	0.572623
Q08211	ATP-dependent RNA helicase A OS=Homo sapiens OX=9606 GN=DHX9 PE=1 SV=4	DHX9	38	13	17	18	15	6	0.269269	13	22.6667	0.802061	0.569814
Q13617	Cullin-2 OS=Homo sapiens OX=9606 GN=CUL2 PE=1 SV=2	CUL2	1	3	3	1	2	0.01	0.269337	1.00333	2.33333	1.21759	0.569703
A0A2R8Y5V9	Tropomyosin alpha-4 chain OS=Homo sapiens OX=9606 GN=TPM4 PE=1 SV=1	TPM4	0.01	2	3	0.01	1	0.01	0.269337	0.34	1.67	2.29624	0.569703
C9J2Y9	DNA-directed RNA polymerase subunit beta OS=Homo sapiens OX=9606 GN=POLR2B PE=1 SV=2	POLR2B	0.01	3	2	0.01	0.01	1	0.269337	0.34	1.67	2.29624	0.569703
Q9NXH9	tRNA (guanine(26)-N(2))-dimethyltransferase OS=Homo sapiens OX=9606 GN=TRMT1 PE=1 SV=1	TRMT1	0.01	3	2	0.01	0.01	1	0.269337	0.34	1.67	2.29624	0.569703
E9PLK3	Aminopeptidase OS=Homo sapiens OX=9606 GN=NPEPPS PE=1 SV=1	NPEPPS	1	4	6	1	2	0.01	0.26952	1.00333	3.66667	1.86967	0.569408
E9PBS1	Multifunctional protein ADE2 (Fragment) OS=Homo sapiens OX=9606 GN=PAICS PE=1 SV=1	PAICS	10	8	9	8	8	3	0.269703	6.33333	9	0.50696	0.569114
J3KPE3	Receptor of-activated protein C kinase 1 OS=Homo sapiens OX=9606 GN=RACK1 PE=1 SV=1	RACK1	3	3	4	3	2	1	0.269703	2	3.33333	0.736966	0.569114
Q5VVC8	60S ribosomal protein L11 OS=Homo sapiens OX=9606 GN=RPL11 PE=1 SV=2	RPL11	4	3	1	1	2	1	0.269703	1.33333	2.66667	1	0.569114
A0A0S2Z5K8	Spermatid perinuclear RNA binding protein isoform 2 (Fragment) OS=Homo sapiens OX=9606 GN=STRBP PE=1 SV=1	STRBP	2	1	4	1	1	1	0.269703	1	2.33333	1.22239	0.569114
E7ETY2	Treacle protein OS=Homo sapiens OX=9606 GN=TCOF1 PE=1 SV=1	TCOF1	0.01	4	7	0.01	2	1	0.269703	1.00333	3.67	1.87098	0.569114
Q01105	Protein SET OS=Homo sapiens OX=9606 GN=SET PE=1 SV=3	SET	2	2	6	0.01	2	0.01	0.27007	0.673333	3.33333	2.30757	0.568524
Q15637	Splicing factor 1 OS=Homo sapiens OX=9606 GN=SF1 PE=1 SV=4	SF1	0.01	6	2	0.01	0.01	0.01	0.27007	0.01	2.67	8.0607	0.568524
Q96DR8	Mucin-like protein 1 OS=Homo sapiens OX=9606 GN=MUCL1 PE=1 SV=1	MUCL1	0.01	0.01	0.01	0.01	3	1	0.270438	1.33667	0.01	-7.0625	0.567932
M0R0R2	40S ribosomal protein S5 OS=Homo sapiens OX=9606 GN=RPS5 PE=1 SV=1	RPS5	1	4	3	0.01	4	0.01	0.270438	1.34	2.66667	0.992804	0.567932
A0A1W2PPZ5	Transcription elongation factor A protein 1 OS=Homo sapiens OX=9606 GN=TCEA1 PE=1 SV=1	TCEA1	1	2	3	0.01	2	0.01	0.270438	0.673333	2	1.57061	0.567932
C9JPM4	ADP-ribosylation factor 4 (Fragment) OS=Homo sapiens OX=9606 GN=ARF4 PE=1 SV=1	ARF4	3	2	1	0.01	2	0.01	0.270438	0.673333	2	1.57061	0.567932
P40925	Malate dehydrogenase, cytoplasmic OS=Homo sapiens OX=9606 GN=MDH1 PE=1 SV=4	MDH1	1	2	3	0.01	2	0.01	0.270438	0.673333	2	1.57061	0.567932
Q8WUA2	Peptidyl-prolyl cis-trans isomerase-like 4 OS=Homo sapiens OX=9606 GN=PPIL4 PE=1 SV=1	PPIL4	1	2	3	0.01	2	0.01	0.270438	0.673333	2	1.57061	0.567932
A0A1W2PRQ0	Protein FAM49B OS=Homo sapiens OX=9606 GN=FAM49B PE=1 SV=1	FAM49B	1	1	3	0.01	1	0.01	0.270438	0.34	1.66667	2.29336	0.567932
H7C5W9	Sarcoplasmic/endoplasmic reticulum calcium ATPase 2 (Fragment) OS=Homo sapiens OX=9606 GN=ATP2A2 PE=1 SV=1	ATP2A2	3	1	1	0.01	1	0.01	0.270438	0.34	1.66667	2.29336	0.567932
M0R3F6	SURP and G-patch domain-containing protein 2 OS=Homo sapiens OX=9606 GN=SUGP2 PE=1 SV=1	SUGP2	3	1	1	0.01	1	0.01	0.270438	0.34	1.66667	2.29336	0.567932
P0DN79	Cystathionine beta-synthase-like protein OS=Homo sapiens OX=9606 GN=CBSL PE=1 SV=1	CBSL	1	1	3	0.01	1	0.01	0.270438	0.34	1.66667	2.29336	0.567932
P53985	Monocarboxylate transporter 1 OS=Homo sapiens OX=9606 GN=SLC16A1 PE=1 SV=3	SLC16A1	1	1	3	0.01	1	0.01	0.270438	0.34	1.66667	2.29336	0.567932
P60174-1	Isoform 2 of Triosephosphate isomerase OS=Homo sapiens OX=9606 GN=TPI1	TPI1	1	1	3	0.01	1	0.01	0.270438	0.34	1.66667	2.29336	0.567932
H0Y4R1	Inosine-5'-monophosphate dehydrogenase 2 (Fragment) OS=Homo sapiens OX=9606 GN=IMPDH2 PE=1 SV=1	IMPDH2	0.01	3	1	0.01	0.01	0.01	0.270438	0.01	1.33667	7.0625	0.567932
H0YL92	Importin-4 OS=Homo sapiens OX=9606 GN=IPO4 PE=1 SV=1	IPO4	3	0.01	1	0.01	0.01	0.01	0.270438	0.01	1.33667	7.0625	0.567932
H0YNI7	Transducin-like enhancer protein 3 OS=Homo sapiens OX=9606 GN=TLE3 PE=1 SV=1	TLE3	1	3	0.01	0.01	0.01	0.01	0.270438	0.01	1.33667	7.0625	0.567932
O43818	U3 small nucleolar RNA-interacting protein 2 OS=Homo sapiens OX=9606 GN=RRP9 PE=1 SV=1	RRP9	0.01	3	1	0.01	0.01	0.01	0.270438	0.01	1.33667	7.0625	0.567932
P14735	Insulin-degrading enzyme OS=Homo sapiens OX=9606 GN=IDE PE=1 SV=4	IDE	3	1	0.01	0.01	0.01	0.01	0.270438	0.01	1.33667	7.0625	0.567932
P54619	5'-AMP-activated protein kinase subunit gamma-1 OS=Homo sapiens OX=9606 GN=PRKAG1 PE=1 SV=1	PRKAG1	3	1	0.01	0.01	0.01	0.01	0.270438	0.01	1.33667	7.0625	0.567932
P78347	General transcription factor II-I OS=Homo sapiens OX=9606 GN=GTF2I PE=1 SV=2	GTF2I	3	1	0.01	0.01	0.01	0.01	0.270438	0.01	1.33667	7.0625	0.567932
Q13464	Rho-associated protein kinase 1 OS=Homo sapiens OX=9606 GN=ROCK1 PE=1 SV=1	ROCK1	0.01	3	1	0.01	0.01	0.01	0.270438	0.01	1.33667	7.0625	0.567932
Q15427	Splicing factor 3B subunit 4 OS=Homo sapiens OX=9606 GN=SF3B4 PE=1 SV=1	SF3B4	3	1	0.01	0.01	0.01	0.01	0.270438	0.01	1.33667	7.0625	0.567932
Q2TAY7	WD40 repeat-containing protein SMU1 OS=Homo sapiens OX=9606 GN=SMU1 PE=1 SV=2	SMU1	1	3	0.01	0.01	0.01	0.01	0.270438	0.01	1.33667	7.0625	0.567932
Q96AE4	Far upstream element-binding protein 1 OS=Homo sapiens OX=9606 GN=FUBP1 PE=1 SV=3	FUBP1	0.01	1	3	0.01	0.01	0.01	0.270438	0.01	1.33667	7.0625	0.567932
Q99661	Kinesin-like protein KIF2C OS=Homo sapiens OX=9606 GN=KIF2C PE=1 SV=2	KIF2C	0.01	3	1	0.01	0.01	0.01	0.270438	0.01	1.33667	7.0625	0.567932
Q9NXF1	Testis-expressed protein 10 OS=Homo sapiens OX=9606 GN=TEX10 PE=1 SV=2	TEX10	1	0.01	3	0.01	0.01	0.01	0.270438	0.01	1.33667	7.0625	0.567932
Q9UI12	V-type proton ATPase subunit H OS=Homo sapiens OX=9606 GN=ATP6V1H PE=1 SV=1	ATP6V1H	1	3	0.01	0.01	0.01	0.01	0.270438	0.01	1.33667	7.0625	0.567932
Q9Y4C2	TRPM8 channel-associated factor 1 OS=Homo sapiens OX=9606 GN=TCAF1 PE=1 SV=3	TCAF1	3	0.01	1	0.01	0.01	0.01	0.270438	0.01	1.33667	7.0625	0.567932
Q5H909	Melanoma-associated antigen D2 OS=Homo sapiens OX=9606 GN=MAGED2 PE=1 SV=2	MAGED2	1	5	1	0.01	2	1	0.270803	1.00333	2.33333	1.21759	0.567346
Q6NVV1	Putative 60S ribosomal protein L13a protein RPL13AP3 OS=Homo sapiens OX=9606 GN=RPL13AP3 PE=5 SV=1	RPL13AP3	1	4	0.01	0.01	1	0.01	0.270803	0.34	1.67	2.29624	0.567346
Q9C0J8	pre-mRNA 3' end processing protein WDR33 OS=Homo sapiens OX=9606 GN=WDR33 PE=1 SV=2	WDR33	1	4	0.01	0.01	1	0.01	0.270803	0.34	1.67	2.29624	0.567346
A0A087X0X3	Heterogeneous nuclear ribonucleoprotein M OS=Homo sapiens OX=9606 GN=HNRNPM PE=1 SV=1	HNRNPM	2	3	7	1	2	0.01	0.272203	1.00333	4	1.9952	0.565108
P62266	40S ribosomal protein S23 OS=Homo sapiens OX=9606 GN=RPS23 PE=1 SV=3	RPS23	8	2	2	1	1	1	0.272393	1	4	2	0.564804
P36578	60S ribosomal protein L4 OS=Homo sapiens OX=9606 GN=RPL4 PE=1 SV=5	RPL4	15	14	9	6	15	4	0.274411	8.33333	12.6667	0.604071	0.561599
O43143	Pre-mRNA-splicing factor ATP-dependent RNA helicase DHX15 OS=Homo sapiens OX=9606 GN=DHX15 PE=1 SV=2	DHX15	16	8	10	3	10	1	0.275476	4.66667	11.3333	1.28011	0.559916
Q92973	Transportin-1 OS=Homo sapiens OX=9606 GN=TNPO1 PE=1 SV=2	TNPO1	6	6	7	2	7	1	0.286254	3.33333	6.33333	0.925999	0.543249
P52209	6-phosphogluconate dehydrogenase, decarboxylating OS=Homo sapiens OX=9606 GN=PGD PE=1 SV=3	PGD	9	2	5	3	3	1	0.286254	2.33333	5.33333	1.19265	0.543249
D6RG13	40S ribosomal protein S3a (Fragment) OS=Homo sapiens OX=9606 GN=RPS3A PE=1 SV=1	RPS3A	10	5	6	5	6	2	0.287303	4.33333	7	0.691878	0.541659
A0A0J9YYH3	Glucose-6-phosphate isomerase (Fragment) OS=Homo sapiens OX=9606 GN=GPI PE=1 SV=1	GPI	5	3	5	0.01	4	1	0.287346	1.67	4.33333	1.37563	0.541595
P32929	Cystathionine gamma-lyase OS=Homo sapiens OX=9606 GN=CTH PE=1 SV=3	CTH	4	2	4	0.01	3	0.01	0.296779	1.00667	3.33333	1.72738	0.527567
O14980	Exportin-1 OS=Homo sapiens OX=9606 GN=XPO1 PE=1 SV=1	XPO1	18	3	12	11	5	1	0.299699	5.66667	11	0.956931	0.523315
C9JKY1	Junction plakoglobin (Fragment) OS=Homo sapiens OX=9606 GN=JUP PE=1 SV=8	JUP	6	5	2	2	5	1	0.29986	2.66667	4.33333	0.70044	0.523082
P08621	U1 small nuclear ribonucleoprotein 70 kDa OS=Homo sapiens OX=9606 GN=SNRNP70 PE=1 SV=2	SNRNP70	0.01	8	4	0.01	4	3	0.29986	2.33667	4.00333	0.77675	0.523082
P06493	Cyclin-dependent kinase 1 OS=Homo sapiens OX=9606 GN=CDK1 PE=1 SV=3	CDK1	3	4	5	2	4	1	0.29986	2.33333	4	0.777608	0.523082
Q5JXB2	Putative ubiquitin-conjugating enzyme E2 N-like OS=Homo sapiens OX=9606 GN=UBE2NL PE=1 SV=1	UBE2NL	2	3	5	1	3	1	0.29986	1.66667	3.33333	1	0.523082
Q15008	26S proteasome non-ATPase regulatory subunit 6 OS=Homo sapiens OX=9606 GN=PSMD6 PE=1 SV=1	PSMD6	2	0.01	5	1	0.01	1	0.29986	0.67	2.33667	1.80222	0.523082
A0A0A0MRM8	Unconventional myosin-VI OS=Homo sapiens OX=9606 GN=MYO6 PE=1 SV=1	MYO6	1	3	4	0.01	3	0.01	0.300605	1.00667	2.66667	1.40545	0.522004
G5EA31	Protein transport protein Sec24C OS=Homo sapiens OX=9606 GN=SEC24C PE=1 SV=1	SEC24C	1	2	4	0.01	2	0.01	0.300605	0.673333	2.33333	1.793	0.522004
Q14676	Mediator of DNA damage checkpoint protein 1 OS=Homo sapiens OX=9606 GN=MDC1 PE=1 SV=3	MDC1	1	2	4	0.01	2	0.01	0.300605	0.673333	2.33333	1.793	0.522004
P16615	Sarcoplasmic/endoplasmic reticulum calcium ATPase 2 OS=Homo sapiens OX=9606 GN=ATP2A2 PE=1 SV=1	ATP2A2	4	1	1	0.01	1	0.01	0.300605	0.34	2	2.55639	0.522004
H0YKT5	Transducin-like enhancer protein 3 OS=Homo sapiens OX=9606 GN=TLE3 PE=1 SV=1	TLE3	1	4	0.01	0.01	0.01	0.01	0.300605	0.01	1.67	7.3837	0.522004
H7C0M1	H/ACA ribonucleoprotein complex subunit DKC1 (Fragment) OS=Homo sapiens OX=9606 GN=DKC1 PE=1 SV=1	DKC1	4	0.01	1	0.01	0.01	0.01	0.300605	0.01	1.67	7.3837	0.522004
P27708	CAD protein OS=Homo sapiens OX=9606 GN=CAD PE=1 SV=3	CAD	0.01	4	1	0.01	0.01	0.01	0.300605	0.01	1.67	7.3837	0.522004
Q9NSE4	Isoleucine--tRNA ligase, mitochondrial OS=Homo sapiens OX=9606 GN=IARS2 PE=1 SV=2	IARS2	0.01	4	1	0.01	0.01	0.01	0.300605	0.01	1.67	7.3837	0.522004
Q9BXP5	Serrate RNA effector molecule homolog OS=Homo sapiens OX=9606 GN=SRRT PE=1 SV=1	SRRT	1	5	1	0.01	1	1	0.300851	0.67	2.33333	1.80016	0.521649
A0A0A6YY92	Adenylosuccinate lyase OS=Homo sapiens OX=9606 GN=ADSL PE=1 SV=1	ADSL	9	4	4	0.01	4	2	0.31105	2.00333	5.66667	1.5001	0.50717
Q7Z6Z7	E3 ubiquitin-protein ligase HUWE1 OS=Homo sapiens OX=9606 GN=HUWE1 PE=1 SV=3	HUWE1	16	22	32	5	25	4	0.312506	11.3333	23.3333	1.04182	0.505141
H0Y8C6	Importin-5 (Fragment) OS=Homo sapiens OX=9606 GN=IPO5 PE=1 SV=1	IPO5	1	5	5	2	2	0.01	0.31687	1.33667	3.66667	1.45583	0.499119
Q9Y3U8	60S ribosomal protein L36 OS=Homo sapiens OX=9606 GN=RPL36 PE=1 SV=3	RPL36	5	4	1	0.01	1	2	0.31687	1.00333	3.33333	1.73216	0.499119
P22102	Trifunctional purine biosynthetic protein adenosine-3 OS=Homo sapiens OX=9606 GN=GART PE=1 SV=1	GART	9	6	3	4	7	0.01	0.317261	3.67	6	0.709182	0.498583
K7EK77	ATP synthase subunit alpha, mitochondrial (Fragment) OS=Homo sapiens OX=9606 GN=ATP5F1A PE=1 SV=1	ATP5F1A	5	4	0.01	0.01	3	0.01	0.320459	1.00667	3.00333	1.57698	0.494227
Q5T5C7	Seryl-tRNA synthetase 1 OS=Homo sapiens OX=9606 GN=SARS1 PE=1 SV=1	SARS1	5	3	1	0.01	2	1	0.320459	1.00333	3	1.58016	0.494227
A0A0G2JJZ9	Spliceosome RNA helicase DDX39B (Fragment) OS=Homo sapiens OX=9606 GN=DDX39B PE=1 SV=1	DDX39B	5	1	3	1	2	0.01	0.320983	1.00333	3	1.58016	0.493517
H3BP71	E3 ubiquitin protein ligase OS=Homo sapiens OX=9606 GN=RNF40 PE=1 SV=2	RNF40	0.01	1	5	0.01	0.01	0.01	0.321333	0.01	2.00333	7.64626	0.493045
Q8TEX9	Importin-4 OS=Homo sapiens OX=9606 GN=IPO4 PE=1 SV=2	IPO4	5	0.01	1	0.01	0.01	0.01	0.321333	0.01	2.00333	7.64626	0.493045
P04040	Catalase OS=Homo sapiens OX=9606 GN=CAT PE=1 SV=3	CAT	0.01	2	0.01	0.01	7	1	0.321506	2.67	0.673333	-1.98745	0.49281
K7EMN2	6-phosphogluconate dehydrogenase, decarboxylating (Fragment) OS=Homo sapiens OX=9606 GN=PGD PE=1 SV=1	PGD	8	1	4	1	2	1	0.323519	1.33333	4.33333	1.70044	0.490101
Q5D862	Filaggrin-2 OS=Homo sapiens OX=9606 GN=FLG2 PE=1 SV=1	FLG2	0.01	8	1	0.01	19	3	0.328683	7.33667	3.00333	-1.28856	0.483223
O60832	H/ACA ribonucleoprotein complex subunit DKC1 OS=Homo sapiens OX=9606 GN=DKC1 PE=1 SV=3	DKC1	6	3	1	0.01	3	0.01	0.336233	1.00667	3.33333	1.72738	0.47336
Q92576	PHD finger protein 3 OS=Homo sapiens OX=9606 GN=PHF3 PE=1 SV=3	PHF3	1	6	0.01	0.01	0.01	0.01	0.336233	0.01	2.33667	7.86831	0.47336
G3V1Q4	Septin-7 OS=Homo sapiens OX=9606 GN=SEPTIN7 PE=1 SV=2	SEPTIN7	0.01	5	3	1	2	0.01	0.336339	1.00333	2.67	1.41204	0.473223
Q1KMD3	Heterogeneous nuclear ribonucleoprotein U-like protein 2 OS=Homo sapiens OX=9606 GN=HNRNPUL2 PE=1 SV=1	HNRNPUL2	3	2	3	0.01	3	0.01	0.338293	1.00667	2.66667	1.40545	0.470706
Q14974	Importin subunit beta-1 OS=Homo sapiens OX=9606 GN=KPNB1 PE=1 SV=2	KPNB1	14	7	12	9	9	1	0.340034	6.33333	11	0.796467	0.468478
P31944	Caspase-14 OS=Homo sapiens OX=9606 GN=CASP14 PE=1 SV=2	CASP14	0.01	0.01	1	0.01	7	2	0.346705	3.00333	0.34	-3.14296	0.46004
Q9Y262	Eukaryotic translation initiation factor 3 subunit L OS=Homo sapiens OX=9606 GN=EIF3L PE=1 SV=1	EIF3L	8	2	3	1	2	2	0.346803	1.66667	4.33333	1.37851	0.459917
O76021	Ribosomal L1 domain-containing protein 1 OS=Homo sapiens OX=9606 GN=RSL1D1 PE=1 SV=3	RSL1D1	8	4	2	0.01	4	1	0.355419	1.67	4.66667	1.48254	0.449259
Q06210	Glutamine--fructose-6-phosphate aminotransferase [isomerizing] 1 OS=Homo sapiens OX=9606 GN=GFPT1 PE=1 SV=3	GFPT1	0.01	6	9	0.01	5	0.01	0.362361	1.67333	5.00333	1.58016	0.440859
Q05639	Elongation factor 1-alpha 2 OS=Homo sapiens OX=9606 GN=EEF1A2 PE=1 SV=1	EEF1A2	12	2	2	3	2	1	0.362423	2	5.33333	1.41504	0.440784
P37837	Transaldolase OS=Homo sapiens OX=9606 GN=TALDO1 PE=1 SV=2	TALDO1	3	2	5	1	3	0.01	0.367545	1.33667	3.33333	1.31833	0.43469
Q16778	Histone H2B type 2-E OS=Homo sapiens OX=9606 GN=HIST2H2BE PE=1 SV=3	HIST2H2BE	12	10	11	10	11	7	0.370059	9.33333	11	0.237039	0.431729
P53618	Coatomer subunit beta OS=Homo sapiens OX=9606 GN=COPB1 PE=1 SV=3	COPB1	4	5	4	2	6	0.01	0.37012	2.67	4.33333	0.698637	0.431658
H0Y8L7	40S ribosomal protein S3a (Fragment) OS=Homo sapiens OX=9606 GN=RPS3A PE=1 SV=1	RPS3A	9	3	7	4	5	2	0.371461	3.66667	6.33333	0.788496	0.430087
P19367	Hexokinase-1 OS=Homo sapiens OX=9606 GN=HK1 PE=1 SV=3	HK1	2	2	7	0.01	3	0.01	0.371986	1.00667	3.66667	1.86488	0.429474
K7EPF6	6-phosphogluconate dehydrogenase, decarboxylating (Fragment) OS=Homo sapiens OX=9606 GN=PGD PE=1 SV=1	PGD	7	1	5	0.01	3	1	0.374517	1.33667	4.33333	1.69684	0.426528
H0YNE9	Ras-related protein Rab-8B (Fragment) OS=Homo sapiens OX=9606 GN=RAB8B PE=1 SV=1	RAB8B	0.01	2	3	1	0.01	0.01	0.381681	0.34	1.67	2.29624	0.4183
A6PVX3	26S proteasome non-ATPase regulatory subunit 4 (Fragment) OS=Homo sapiens OX=9606 GN=PSMD4 PE=1 SV=1	PSMD4	4	6	4	2	7	1	0.382787	3.33333	4.66667	0.485427	0.417043
A8MUD9	60S ribosomal protein L7 OS=Homo sapiens OX=9606 GN=RPL7 PE=1 SV=1	RPL7	5	3	4	3	4	1	0.382787	2.66667	4	0.584963	0.417043
C9J1E7	AP-1 complex subunit beta-1 (Fragment) OS=Homo sapiens OX=9606 GN=AP1B1 PE=1 SV=1	AP1B1	4	1	3	2	2	0.01	0.383008	1.33667	2.66667	0.996398	0.416792
O94776	Metastasis-associated protein MTA2 OS=Homo sapiens OX=9606 GN=MTA2 PE=1 SV=1	MTA2	3	2	3	1	3	0.01	0.383008	1.33667	2.66667	0.996398	0.416792
P50747	Biotin--protein ligase OS=Homo sapiens OX=9606 GN=HLCS PE=1 SV=1	HLCS	2	7	6	0.01	8	3	0.38345	3.67	5	0.446148	0.416291
Q9Y2L1	Exosome complex exonuclease RRP44 OS=Homo sapiens OX=9606 GN=DIS3 PE=1 SV=2	DIS3	2	4	5	0.01	5	2	0.38345	2.33667	3.66667	0.650017	0.416291
P46060	Ran GTPase-activating protein 1 OS=Homo sapiens OX=9606 GN=RANGAP1 PE=1 SV=1	RANGAP1	2	3	4	0.01	4	1	0.38345	1.67	3	0.845114	0.416291
Q14690	Protein RRP5 homolog OS=Homo sapiens OX=9606 GN=PDCD11 PE=1 SV=3	PDCD11	2	1	3	0.01	2	0.01	0.383672	0.673333	2	1.57061	0.41604
K7EM49	6-phosphogluconate dehydrogenase, decarboxylating (Fragment) OS=Homo sapiens OX=9606 GN=PGD PE=1 SV=1	PGD	8	1	4	1	3	1	0.413412	1.66667	4.33333	1.37851	0.383617
A0A1W2PNX8	Protein unc-45 homolog A OS=Homo sapiens OX=9606 GN=UNC45A PE=1 SV=1	UNC45A	2	0.01	2	0.01	1	0.01	0.42136	0.34	1.33667	1.97503	0.375346
H0Y6U5	Condensin-2 complex subunit G2 (Fragment) OS=Homo sapiens OX=9606 GN=NCAPG2 PE=1 SV=1	NCAPG2	0.01	2	2	1	0.01	0.01	0.42136	0.34	1.33667	1.97503	0.375346
P25311	Zinc-alpha-2-glycoprotein OS=Homo sapiens OX=9606 GN=AZGP1 PE=1 SV=2	AZGP1	0.01	0.01	0.01	0.01	3	0.01	0.42265	1.00667	0.01	-6.65344	0.374019
A0A2R8Y7R2	Hemoglobin subunit beta OS=Homo sapiens OX=9606 GN=HBB PE=1 SV=1	HBB	0.01	0.01	0.01	0.01	2	0.01	0.42265	0.673333	0.01	-6.07325	0.374019
E7EQB2	Lactotransferrin (Fragment) OS=Homo sapiens OX=9606 GN=LTF PE=1 SV=1	LTF	0.01	0.01	0.01	0.01	2	0.01	0.42265	0.673333	0.01	-6.07325	0.374019
P01876	Immunoglobulin heavy constant alpha 1 OS=Homo sapiens OX=9606 GN=IGHA1 PE=1 SV=2	IGHA1	0.01	0.01	0.01	0.01	2	0.01	0.42265	0.673333	0.01	-6.07325	0.374019
P17900	Ganglioside GM2 activator OS=Homo sapiens OX=9606 GN=GM2A PE=1 SV=4	GM2A	0.01	0.01	0.01	0.01	2	0.01	0.42265	0.673333	0.01	-6.07325	0.374019
P42357	Histidine ammonia-lyase OS=Homo sapiens OX=9606 GN=HAL PE=1 SV=1	HAL	0.01	0.01	0.01	0.01	2	0.01	0.42265	0.673333	0.01	-6.07325	0.374019
Q6ZVX7	F-box only protein 50 OS=Homo sapiens OX=9606 GN=NCCRP1 PE=1 SV=1	NCCRP1	0.01	0.01	0.01	0.01	2	0.01	0.42265	0.673333	0.01	-6.07325	0.374019
Q96QA5	Gasdermin-A OS=Homo sapiens OX=9606 GN=GSDMA PE=1 SV=4	GSDMA	0.01	0.01	0.01	0.01	2	0.01	0.42265	0.673333	0.01	-6.07325	0.374019
A0A087X255	E3 ubiquitin-protein ligase Midline-1 OS=Homo sapiens OX=9606 GN=MID1 PE=1 SV=1	MID1	0.01	0.01	0.01	0.01	1	0.01	0.42265	0.34	0.01	-5.08746	0.374019
A0A140T947	Pre-mRNA-splicing factor ATP-dependent RNA helicase DHX16 (Fragment) OS=Homo sapiens OX=9606 GN=DHX16 PE=1 SV=1	DHX16	0.01	0.01	0.01	0.01	1	0.01	0.42265	0.34	0.01	-5.08746	0.374019
A0A1B0GTH6	Casein kinase II subunit alpha'-interacting protein OS=Homo sapiens OX=9606 GN=CSNKA2IP PE=3 SV=1	CSNKA2IP	0.01	0.01	0.01	0.01	1	0.01	0.42265	0.34	0.01	-5.08746	0.374019
A0A1W2PRU0	Alpha-endosulfine OS=Homo sapiens OX=9606 GN=ENSA PE=1 SV=1	ENSA	0.01	0.01	0.01	0.01	1	0.01	0.42265	0.34	0.01	-5.08746	0.374019
A0A2R8Y7F4	Protein PRRC2C (Fragment) OS=Homo sapiens OX=9606 GN=PRRC2C PE=1 SV=1	PRRC2C	0.01	0.01	0.01	0.01	1	0.01	0.42265	0.34	0.01	-5.08746	0.374019
A0A3B3IRK2	Arachidonate 12-lipoxygenase, 12R-type (Fragment) OS=Homo sapiens OX=9606 GN=ALOX12B PE=1 SV=1	ALOX12B	0.01	0.01	0.01	0.01	1	0.01	0.42265	0.34	0.01	-5.08746	0.374019
A0A3B3IUA8	Guanine nucleotide-binding protein G(i) subunit alpha-1 OS=Homo sapiens OX=9606 GN=GNAI1 PE=1 SV=1	GNAI1	0.01	0.01	0.01	1	0.01	0.01	0.42265	0.34	0.01	-5.08746	0.374019
A0A494C0L6	Thymidine phosphorylase (Fragment) OS=Homo sapiens OX=9606 GN=TYMP PE=1 SV=1	TYMP	0.01	0.01	0.01	0.01	1	0.01	0.42265	0.34	0.01	-5.08746	0.374019
A8DPD7	Protein zyg-11 homolog B OS=Homo sapiens OX=9606 GN=ZYG11B PE=1 SV=1	ZYG11B	0.01	0.01	0.01	0.01	1	0.01	0.42265	0.34	0.01	-5.08746	0.374019
A8MUN2	Apolipoprotein B-100 OS=Homo sapiens OX=9606 GN=APOB PE=1 SV=2	APOB	0.01	0.01	0.01	1	0.01	0.01	0.42265	0.34	0.01	-5.08746	0.374019
B0QZZ4	Histone lysine demethylase PHF8 (Fragment) OS=Homo sapiens OX=9606 GN=PHF8 PE=1 SV=1	PHF8	0.01	0.01	0.01	0.01	1	0.01	0.42265	0.34	0.01	-5.08746	0.374019
B7ZLU9	Metabotropic glutamate receptor 4 OS=Homo sapiens OX=9606 GN=GRM4 PE=1 SV=1	GRM4	0.01	0.01	0.01	0.01	1	0.01	0.42265	0.34	0.01	-5.08746	0.374019
B8ZZK2	Gamma-glutamylcyclotransferase OS=Homo sapiens OX=9606 GN=GGCT PE=1 SV=1	GGCT	0.01	0.01	0.01	0.01	1	0.01	0.42265	0.34	0.01	-5.08746	0.374019
C9J813	Caldesmon (Fragment) OS=Homo sapiens OX=9606 GN=CALD1 PE=1 SV=1	CALD1	0.01	0.01	0.01	0.01	1	0.01	0.42265	0.34	0.01	-5.08746	0.374019
C9JA28	Translocon-associated protein subunit gamma OS=Homo sapiens OX=9606 GN=SSR3 PE=1 SV=1	SSR3	0.01	0.01	0.01	0.01	1	0.01	0.42265	0.34	0.01	-5.08746	0.374019
D6R9S7	Solute carrier family 41 member 3 (Fragment) OS=Homo sapiens OX=9606 GN=SLC41A3 PE=1 SV=1	SLC41A3	0.01	0.01	0.01	0.01	1	0.01	0.42265	0.34	0.01	-5.08746	0.374019
D6RBH1	Vesicular integral-membrane protein VIP36 (Fragment) OS=Homo sapiens OX=9606 GN=LMAN2 PE=1 SV=1	LMAN2	0.01	0.01	0.01	0.01	1	0.01	0.42265	0.34	0.01	-5.08746	0.374019
E5RGR0	Acyl-protein thioesterase 1 (Fragment) OS=Homo sapiens OX=9606 GN=LYPLA1 PE=1 SV=1	LYPLA1	0.01	0.01	0.01	0.01	1	0.01	0.42265	0.34	0.01	-5.08746	0.374019
E5RHL7	Brefeldin A-inhibited guanine nucleotide-exchange protein 1 (Fragment) OS=Homo sapiens OX=9606 GN=ARFGEF1 PE=1 SV=2	ARFGEF1	0.01	0.01	0.01	1	0.01	0.01	0.42265	0.34	0.01	-5.08746	0.374019
E5RI98	Nucleophosmin (Fragment) OS=Homo sapiens OX=9606 GN=NPM1 PE=1 SV=1	NPM1	0.01	0.01	0.01	1	0.01	0.01	0.42265	0.34	0.01	-5.08746	0.374019
E7EQ64	Trypsin-1 OS=Homo sapiens OX=9606 GN=PRSS1 PE=1 SV=1	PRSS1	0.01	0.01	0.01	1	0.01	0.01	0.42265	0.34	0.01	-5.08746	0.374019
E9PLT1	Platelet glycoprotein 4 OS=Homo sapiens OX=9606 GN=CD36 PE=1 SV=1	CD36	0.01	0.01	0.01	0.01	0.01	1	0.42265	0.34	0.01	-5.08746	0.374019
E9PPH5	Acidic leucine-rich nuclear phosphoprotein 32 family member E (Fragment) OS=Homo sapiens OX=9606 GN=ANP32E PE=1 SV=1	ANP32E	0.01	0.01	0.01	1	0.01	0.01	0.42265	0.34	0.01	-5.08746	0.374019
F5H092	Mevalonate kinase (Fragment) OS=Homo sapiens OX=9606 GN=MVK PE=1 SV=8	MVK	0.01	0.01	0.01	0.01	1	0.01	0.42265	0.34	0.01	-5.08746	0.374019
F6RGN5	Mitochondrial dicarboxylate carrier OS=Homo sapiens OX=9606 GN=SLC25A10 PE=1 SV=1	SLC25A10	0.01	0.01	0.01	0.01	1	0.01	0.42265	0.34	0.01	-5.08746	0.374019
F8W079	ATP synthase subunit beta, mitochondrial (Fragment) OS=Homo sapiens OX=9606 GN=ATP5F1B PE=1 SV=1	ATP5F1B	0.01	0.01	0.01	0.01	1	0.01	0.42265	0.34	0.01	-5.08746	0.374019
F8W0W6	Small nuclear ribonucleoprotein F OS=Homo sapiens OX=9606 GN=SNRPF PE=1 SV=1	SNRPF	0.01	0.01	0.01	0.01	1	0.01	0.42265	0.34	0.01	-5.08746	0.374019
F8W7Q4	Protein FAM162A OS=Homo sapiens OX=9606 GN=FAM162A PE=1 SV=1	FAM162A	0.01	0.01	0.01	0.01	1	0.01	0.42265	0.34	0.01	-5.08746	0.374019
H0YAC6	Lipopolysaccharide-responsive and beige-like anchor protein (Fragment) OS=Homo sapiens OX=9606 GN=LRBA PE=1 SV=1	LRBA	0.01	0.01	0.01	0.01	1	0.01	0.42265	0.34	0.01	-5.08746	0.374019
H0YFS2	4F2 cell-surface antigen heavy chain (Fragment) OS=Homo sapiens OX=9606 GN=SLC3A2 PE=1 SV=1	SLC3A2	0.01	0.01	0.01	0.01	1	0.01	0.42265	0.34	0.01	-5.08746	0.374019
H0YGG5	Alpha-2-macroglobulin-like protein 1 (Fragment) OS=Homo sapiens OX=9606 GN=A2ML1 PE=1 SV=1	A2ML1	0.01	0.01	0.01	0.01	1	0.01	0.42265	0.34	0.01	-5.08746	0.374019
H0YHS6	Tyrosine--tRNA ligase (Fragment) OS=Homo sapiens OX=9606 GN=YARS2 PE=1 SV=1	YARS2	0.01	0.01	0.01	1	0.01	0.01	0.42265	0.34	0.01	-5.08746	0.374019
H0YLE8	Ras GTPase-activating-like protein IQGAP1 OS=Homo sapiens OX=9606 GN=IQGAP1 PE=1 SV=1	IQGAP1	0.01	0.01	0.01	0.01	1	0.01	0.42265	0.34	0.01	-5.08746	0.374019
H3BLS7	Vacuolar protein sorting-associated protein 13D (Fragment) OS=Homo sapiens OX=9606 GN=VPS13D PE=1 SV=1	VPS13D	0.01	0.01	0.01	0.01	0.01	1	0.42265	0.34	0.01	-5.08746	0.374019
H7C4A1	Selenocysteine lyase (Fragment) OS=Homo sapiens OX=9606 GN=SCLY PE=1 SV=9	SCLY	0.01	0.01	0.01	0.01	1	0.01	0.42265	0.34	0.01	-5.08746	0.374019
H9KV28	Protein diaphanous homolog 1 OS=Homo sapiens OX=9606 GN=DIAPH1 PE=1 SV=2	DIAPH1	0.01	0.01	0.01	0.01	1	0.01	0.42265	0.34	0.01	-5.08746	0.374019
J3KP30	Deoxynucleotidyltransferase terminal-interacting protein 2 OS=Homo sapiens OX=9606 GN=DNTTIP2 PE=1 SV=1	DNTTIP2	0.01	0.01	0.01	0.01	1	0.01	0.42265	0.34	0.01	-5.08746	0.374019
K7EIE6	Zinc finger protein 562 OS=Homo sapiens OX=9606 GN=ZNF562 PE=1 SV=1	ZNF562	0.01	0.01	0.01	1	0.01	0.01	0.42265	0.34	0.01	-5.08746	0.374019
K7EIJ8	Katanin p60 ATPase-containing subunit A-like 2 (Fragment) OS=Homo sapiens OX=9606 GN=KATNAL2 PE=1 SV=1	KATNAL2	0.01	0.01	0.01	0.01	1	0.01	0.42265	0.34	0.01	-5.08746	0.374019
K7EPB7	Thioredoxin-like protein 1 OS=Homo sapiens OX=9606 GN=TXNL1 PE=1 SV=1	TXNL1	0.01	0.01	0.01	0.01	1	0.01	0.42265	0.34	0.01	-5.08746	0.374019
M0QYY3	Ly6/PLAUR domain-containing protein 5 (Fragment) OS=Homo sapiens OX=9606 GN=LYPD5 PE=1 SV=8	LYPD5	0.01	0.01	0.01	0.01	1	0.01	0.42265	0.34	0.01	-5.08746	0.374019
O43704	Sulfotransferase family cytosolic 1B member 1 OS=Homo sapiens OX=9606 GN=SULT1B1 PE=1 SV=2	SULT1B1	0.01	0.01	0.01	0.01	1	0.01	0.42265	0.34	0.01	-5.08746	0.374019
O60488	Long-chain-fatty-acid--CoA ligase 4 OS=Homo sapiens OX=9606 GN=ACSL4 PE=1 SV=2	ACSL4	0.01	0.01	0.01	0.01	1	0.01	0.42265	0.34	0.01	-5.08746	0.374019
O60869	Endothelial differentiation-related factor 1 OS=Homo sapiens OX=9606 GN=EDF1 PE=1 SV=1	EDF1	0.01	0.01	0.01	0.01	0.01	1	0.42265	0.34	0.01	-5.08746	0.374019
O95969	Secretoglobin family 1D member 2 OS=Homo sapiens OX=9606 GN=SCGB1D2 PE=2 SV=1	SCGB1D2	0.01	0.01	0.01	0.01	1	0.01	0.42265	0.34	0.01	-5.08746	0.374019
O96011	Peroxisomal membrane protein 11B OS=Homo sapiens OX=9606 GN=PEX11B PE=1 SV=1	PEX11B	0.01	0.01	0.01	0.01	1	0.01	0.42265	0.34	0.01	-5.08746	0.374019
P00966	Argininosuccinate synthase OS=Homo sapiens OX=9606 GN=ASS1 PE=1 SV=2	ASS1	0.01	0.01	0.01	0.01	0.01	1	0.42265	0.34	0.01	-5.08746	0.374019
P07305	Histone H1.0 OS=Homo sapiens OX=9606 GN=H1-0 PE=1 SV=3	H1-0	0.01	0.01	0.01	0.01	1	0.01	0.42265	0.34	0.01	-5.08746	0.374019
P11279	Lysosome-associated membrane glycoprotein 1 OS=Homo sapiens OX=9606 GN=LAMP1 PE=1 SV=3	LAMP1	0.01	0.01	0.01	0.01	1	0.01	0.42265	0.34	0.01	-5.08746	0.374019
P16591	Tyrosine-protein kinase Fer OS=Homo sapiens OX=9606 GN=FER PE=1 SV=2	FER	0.01	0.01	0.01	0.01	0.01	1	0.42265	0.34	0.01	-5.08746	0.374019
P20618	Proteasome subunit beta type-1 OS=Homo sapiens OX=9606 GN=PSMB1 PE=1 SV=2	PSMB1	0.01	0.01	0.01	0.01	1	0.01	0.42265	0.34	0.01	-5.08746	0.374019
P23229	Integrin alpha-6 OS=Homo sapiens OX=9606 GN=ITGA6 PE=1 SV=5	ITGA6	0.01	0.01	0.01	0.01	1	0.01	0.42265	0.34	0.01	-5.08746	0.374019
P25787	Proteasome subunit alpha type-2 OS=Homo sapiens OX=9606 GN=PSMA2 PE=1 SV=2	PSMA2	0.01	0.01	0.01	0.01	1	0.01	0.42265	0.34	0.01	-5.08746	0.374019
P28072	Proteasome subunit beta type-6 OS=Homo sapiens OX=9606 GN=PSMB6 PE=1 SV=4	PSMB6	0.01	0.01	0.01	0.01	1	0.01	0.42265	0.34	0.01	-5.08746	0.374019
P42568	Protein AF-9 OS=Homo sapiens OX=9606 GN=MLLT3 PE=1 SV=2	MLLT3	0.01	0.01	0.01	0.01	1	0.01	0.42265	0.34	0.01	-5.08746	0.374019
P45973	Chromobox protein homolog 5 OS=Homo sapiens OX=9606 GN=CBX5 PE=1 SV=1	CBX5	0.01	0.01	0.01	0.01	0.01	1	0.42265	0.34	0.01	-5.08746	0.374019
P51512	Matrix metalloproteinase-16 OS=Homo sapiens OX=9606 GN=MMP16 PE=1 SV=2	MMP16	0.01	0.01	0.01	1	0.01	0.01	0.42265	0.34	0.01	-5.08746	0.374019
P53999	Activated RNA polymerase II transcriptional coactivator p15 OS=Homo sapiens OX=9606 GN=SUB1 PE=1 SV=3	SUB1	0.01	0.01	0.01	0.01	1	0.01	0.42265	0.34	0.01	-5.08746	0.374019
P57772	Selenocysteine-specific elongation factor OS=Homo sapiens OX=9606 GN=EEFSEC PE=1 SV=4	EEFSEC	0.01	0.01	0.01	0.01	1	0.01	0.42265	0.34	0.01	-5.08746	0.374019
P58107	Epiplakin OS=Homo sapiens OX=9606 GN=EPPK1 PE=1 SV=3	EPPK1	0.01	0.01	0.01	0.01	1	0.01	0.42265	0.34	0.01	-5.08746	0.374019
P62306	Small nuclear ribonucleoprotein F OS=Homo sapiens OX=9606 GN=SNRPF PE=1 SV=1	SNRPF	0.01	0.01	0.01	0.01	1	0.01	0.42265	0.34	0.01	-5.08746	0.374019
Q02750	Dual specificity mitogen-activated protein kinase kinase 1 OS=Homo sapiens OX=9606 GN=MAP2K1 PE=1 SV=2	MAP2K1	0.01	0.01	0.01	0.01	1	0.01	0.42265	0.34	0.01	-5.08746	0.374019
Q04323	UBX domain-containing protein 1 OS=Homo sapiens OX=9606 GN=UBXN1 PE=1 SV=2	UBXN1	0.01	0.01	0.01	0.01	1	0.01	0.42265	0.34	0.01	-5.08746	0.374019
Q09666	Neuroblast differentiation-associated protein AHNAK OS=Homo sapiens OX=9606 GN=AHNAK PE=1 SV=2	AHNAK	0.01	0.01	0.01	0.01	1	0.01	0.42265	0.34	0.01	-5.08746	0.374019
Q14210	Lymphocyte antigen 6D OS=Homo sapiens OX=9606 GN=LY6D PE=1 SV=1	LY6D	0.01	0.01	0.01	0.01	1	0.01	0.42265	0.34	0.01	-5.08746	0.374019
Q14574	Desmocollin-3 OS=Homo sapiens OX=9606 GN=DSC3 PE=1 SV=3	DSC3	0.01	0.01	0.01	0.01	1	0.01	0.42265	0.34	0.01	-5.08746	0.374019
Q15629	Translocating chain-associated membrane protein 1 OS=Homo sapiens OX=9606 GN=TRAM1 PE=1 SV=3	TRAM1	0.01	0.01	0.01	0.01	1	0.01	0.42265	0.34	0.01	-5.08746	0.374019
Q15828	Cystatin-M OS=Homo sapiens OX=9606 GN=CST6 PE=1 SV=1	CST6	0.01	0.01	0.01	0.01	1	0.01	0.42265	0.34	0.01	-5.08746	0.374019
Q3LI77	Keratin-associated protein 13-4 OS=Homo sapiens OX=9606 GN=KRTAP13-4 PE=2 SV=1	KRTAP13-4	0.01	0.01	0.01	1	0.01	0.01	0.42265	0.34	0.01	-5.08746	0.374019
Q3ZCQ8	Mitochondrial import inner membrane translocase subunit TIM50 OS=Homo sapiens OX=9606 GN=TIMM50 PE=1 SV=2	TIMM50	0.01	0.01	0.01	0.01	1	0.01	0.42265	0.34	0.01	-5.08746	0.374019
Q4ZIN3	Membralin OS=Homo sapiens OX=9606 GN=TMEM259 PE=1 SV=1	TMEM259	0.01	0.01	0.01	0.01	1	0.01	0.42265	0.34	0.01	-5.08746	0.374019
Q5H8X8	Urotensin-2 OS=Homo sapiens OX=9606 GN=UTS2 PE=1 SV=1	UTS2	0.01	0.01	0.01	0.01	1	0.01	0.42265	0.34	0.01	-5.08746	0.374019
Q5H9R4	Armadillo repeat-containing X-linked protein 4 OS=Homo sapiens OX=9606 GN=ARMCX4 PE=2 SV=3	ARMCX4	0.01	0.01	0.01	1	0.01	0.01	0.42265	0.34	0.01	-5.08746	0.374019
Q5JR08	Rho-related GTP-binding protein RhoC (Fragment) OS=Homo sapiens OX=9606 GN=RHOC PE=1 SV=8	RHOC	0.01	0.01	0.01	0.01	1	0.01	0.42265	0.34	0.01	-5.08746	0.374019
Q5SR44	Complement receptor type 1 OS=Homo sapiens OX=9606 GN=CR1 PE=1 SV=1	CR1	0.01	0.01	0.01	1	0.01	0.01	0.42265	0.34	0.01	-5.08746	0.374019
Q5T0J7	Testis-expressed protein 35 OS=Homo sapiens OX=9606 GN=TEX35 PE=2 SV=1	TEX35	0.01	0.01	0.01	0.01	1	0.01	0.42265	0.34	0.01	-5.08746	0.374019
Q5T3N0	Annexin (Fragment) OS=Homo sapiens OX=9606 GN=ANXA1 PE=1 SV=1	ANXA1	0.01	0.01	0.01	0.01	1	0.01	0.42265	0.34	0.01	-5.08746	0.374019
Q5VY60	HAUS augmin-like complex subunit 6 OS=Homo sapiens OX=9606 GN=HAUS6 PE=1 SV=1	HAUS6	0.01	0.01	0.01	0.01	1	0.01	0.42265	0.34	0.01	-5.08746	0.374019
Q6GQQ9	OTU domain-containing protein 7B OS=Homo sapiens OX=9606 GN=OTUD7B PE=1 SV=1	OTUD7B	0.01	0.01	0.01	0.01	1	0.01	0.42265	0.34	0.01	-5.08746	0.374019
Q6RW13	Type-1 angiotensin II receptor-associated protein OS=Homo sapiens OX=9606 GN=AGTRAP PE=1 SV=1	AGTRAP	0.01	0.01	0.01	0.01	1	0.01	0.42265	0.34	0.01	-5.08746	0.374019
Q7Z2K6	Endoplasmic reticulum metallopeptidase 1 OS=Homo sapiens OX=9606 GN=ERMP1 PE=1 SV=2	ERMP1	0.01	0.01	0.01	0.01	1	0.01	0.42265	0.34	0.01	-5.08746	0.374019
Q7Z2W7	Transient receptor potential cation channel subfamily M member 8 OS=Homo sapiens OX=9606 GN=TRPM8 PE=1 SV=2	TRPM8	0.01	0.01	0.01	0.01	1	0.01	0.42265	0.34	0.01	-5.08746	0.374019
Q8N428	Polypeptide N-acetylgalactosaminyltransferase 16 OS=Homo sapiens OX=9606 GN=GALNT16 PE=1 SV=2	GALNT16	0.01	0.01	0.01	1	0.01	0.01	0.42265	0.34	0.01	-5.08746	0.374019
Q8NG06	E3 ubiquitin-protein ligase TRIM58 OS=Homo sapiens OX=9606 GN=TRIM58 PE=2 SV=2	TRIM58	0.01	0.01	0.01	0.01	1	0.01	0.42265	0.34	0.01	-5.08746	0.374019
Q8TDM6	Disks large homolog 5 OS=Homo sapiens OX=9606 GN=DLG5 PE=1 SV=4	DLG5	0.01	0.01	0.01	1	0.01	0.01	0.42265	0.34	0.01	-5.08746	0.374019
Q8TDN6	Ribosome biogenesis protein BRX1 homolog OS=Homo sapiens OX=9606 GN=BRIX1 PE=1 SV=2	BRIX1	0.01	0.01	0.01	0.01	1	0.01	0.42265	0.34	0.01	-5.08746	0.374019
Q8TF72	Protein Shroom3 OS=Homo sapiens OX=9606 GN=SHROOM3 PE=1 SV=2	SHROOM3	0.01	0.01	0.01	1	0.01	0.01	0.42265	0.34	0.01	-5.08746	0.374019
Q8WW12	PEST proteolytic signal-containing nuclear protein OS=Homo sapiens OX=9606 GN=PCNP PE=1 SV=2	PCNP	0.01	0.01	0.01	0.01	0.01	1	0.42265	0.34	0.01	-5.08746	0.374019
Q92575	UBX domain-containing protein 4 OS=Homo sapiens OX=9606 GN=UBXN4 PE=1 SV=2	UBXN4	0.01	0.01	0.01	0.01	1	0.01	0.42265	0.34	0.01	-5.08746	0.374019
Q96B97	SH3 domain-containing kinase-binding protein 1 OS=Homo sapiens OX=9606 GN=SH3KBP1 PE=1 SV=2	SH3KBP1	0.01	0.01	0.01	0.01	1	0.01	0.42265	0.34	0.01	-5.08746	0.374019
Q96CP2	FLYWCH family member 2 OS=Homo sapiens OX=9606 GN=FLYWCH2 PE=1 SV=1	FLYWCH2	0.01	0.01	0.01	0.01	1	0.01	0.42265	0.34	0.01	-5.08746	0.374019
Q96FA6	NCAPD3 protein (Fragment) OS=Homo sapiens OX=9606 GN=NCAPD3 PE=1 SV=2	NCAPD3	0.01	0.01	0.01	1	0.01	0.01	0.42265	0.34	0.01	-5.08746	0.374019
Q96HY6	DDRGK domain-containing protein 1 OS=Homo sapiens OX=9606 GN=DDRGK1 PE=1 SV=2	DDRGK1	0.01	0.01	0.01	0.01	1	0.01	0.42265	0.34	0.01	-5.08746	0.374019
Q96QT6-3	Isoform 3 of PHD finger protein 12 OS=Homo sapiens OX=9606 GN=PHF12	PHF12	0.01	0.01	0.01	0.01	1	0.01	0.42265	0.34	0.01	-5.08746	0.374019
Q99698	Lysosomal-trafficking regulator OS=Homo sapiens OX=9606 GN=LYST PE=1 SV=3	LYST	0.01	0.01	0.01	0.01	1	0.01	0.42265	0.34	0.01	-5.08746	0.374019
Q9BSJ2	Gamma-tubulin complex component 2 OS=Homo sapiens OX=9606 GN=TUBGCP2 PE=1 SV=2	TUBGCP2	0.01	0.01	0.01	1	0.01	0.01	0.42265	0.34	0.01	-5.08746	0.374019
Q9BSL1	Ubiquitin-associated domain-containing protein 1 OS=Homo sapiens OX=9606 GN=UBAC1 PE=1 SV=1	UBAC1	0.01	0.01	0.01	0.01	1	0.01	0.42265	0.34	0.01	-5.08746	0.374019
Q9BTC0-1	Isoform 1 of Death-inducer obliterator 1 OS=Homo sapiens OX=9606 GN=DIDO1	DIDO1	0.01	0.01	0.01	0.01	1	0.01	0.42265	0.34	0.01	-5.08746	0.374019
Q9H3T3	Semaphorin-6B OS=Homo sapiens OX=9606 GN=SEMA6B PE=1 SV=4	SEMA6B	0.01	0.01	0.01	0.01	1	0.01	0.42265	0.34	0.01	-5.08746	0.374019
Q9H706	GRB2-associated and regulator of MAPK protein 1 OS=Homo sapiens OX=9606 GN=GAREM1 PE=1 SV=2	GAREM1	0.01	0.01	0.01	0.01	0.01	1	0.42265	0.34	0.01	-5.08746	0.374019
Q9H853	Putative tubulin-like protein alpha-4B OS=Homo sapiens OX=9606 GN=TUBA4B PE=5 SV=2	TUBA4B	0.01	0.01	0.01	0.01	1	0.01	0.42265	0.34	0.01	-5.08746	0.374019
Q9H993	Damage-control phosphatase ARMT1 OS=Homo sapiens OX=9606 GN=ARMT1 PE=1 SV=1	ARMT1	0.01	0.01	0.01	1	0.01	0.01	0.42265	0.34	0.01	-5.08746	0.374019
Q9NY59	Sphingomyelin phosphodiesterase 3 OS=Homo sapiens OX=9606 GN=SMPD3 PE=1 SV=1	SMPD3	0.01	0.01	0.01	0.01	1	0.01	0.42265	0.34	0.01	-5.08746	0.374019
Q9P2R3	Rabankyrin-5 OS=Homo sapiens OX=9606 GN=ANKFY1 PE=1 SV=2	ANKFY1	0.01	0.01	0.01	0.01	1	0.01	0.42265	0.34	0.01	-5.08746	0.374019
Q9UI42	Carboxypeptidase A4 OS=Homo sapiens OX=9606 GN=CPA4 PE=1 SV=2	CPA4	0.01	0.01	0.01	0.01	1	0.01	0.42265	0.34	0.01	-5.08746	0.374019
Q9UJ94	Putative uncharacterized protein encoded by LINC00527 OS=Homo sapiens OX=9606 GN=LINC00527 PE=5 SV=2	LINC00527	0.01	0.01	0.01	0.01	1	0.01	0.42265	0.34	0.01	-5.08746	0.374019
Q9UL40	Zinc finger protein 346 OS=Homo sapiens OX=9606 GN=ZNF346 PE=1 SV=1	ZNF346	0.01	0.01	0.01	0.01	1	0.01	0.42265	0.34	0.01	-5.08746	0.374019
Q9UQ88	Cyclin-dependent kinase 11A OS=Homo sapiens OX=9606 GN=CDK11A PE=1 SV=4	CDK11A	0.01	0.01	0.01	0.01	1	0.01	0.42265	0.34	0.01	-5.08746	0.374019
Q9Y2S6	Translation machinery-associated protein 7 OS=Homo sapiens OX=9606 GN=TMA7 PE=1 SV=1	TMA7	0.01	0.01	0.01	0.01	1	0.01	0.42265	0.34	0.01	-5.08746	0.374019
Q9Y3B4	Splicing factor 3B subunit 6 OS=Homo sapiens OX=9606 GN=SF3B6 PE=1 SV=1	SF3B6	0.01	0.01	0.01	0.01	0.01	1	0.42265	0.34	0.01	-5.08746	0.374019
Q9Y5A7	NEDD8 ultimate buster 1 OS=Homo sapiens OX=9606 GN=NUB1 PE=1 SV=2	NUB1	0.01	0.01	0.01	0.01	1	0.01	0.42265	0.34	0.01	-5.08746	0.374019
Q9Y5P8	Serine/threonine-protein phosphatase 2A regulatory subunit B'' subunit beta OS=Homo sapiens OX=9606 GN=PPP2R3B PE=1 SV=2	PPP2R3B	0.01	0.01	0.01	1	0.01	0.01	0.42265	0.34	0.01	-5.08746	0.374019
S6BGD6	IgG L chain OS=Homo sapiens OX=9606 PE=1 SV=1		0.01	0.01	0.01	0.01	1	0.01	0.42265	0.34	0.01	-5.08746	0.374019
X6RE90	Cyclin-dependent kinase 9 (Fragment) OS=Homo sapiens OX=9606 GN=CDK9 PE=1 SV=1	CDK9	0.01	0.01	0.01	0.01	1	0.01	0.42265	0.34	0.01	-5.08746	0.374019
Q9NZT1	Calmodulin-like protein 5 OS=Homo sapiens OX=9606 GN=CALML5 PE=1 SV=2	CALML5	0.01	0.01	1	0.01	4	1	0.42265	1.67	0.34	-2.29624	0.374019
Q6UWP8	Suprabasin OS=Homo sapiens OX=9606 GN=SBSN PE=1 SV=2	SBSN	0.01	1	2	0.01	9	2	0.42265	3.67	1.00333	-1.87098	0.374019
P60866	40S ribosomal protein S20 OS=Homo sapiens OX=9606 GN=RPS20 PE=1 SV=1	RPS20	2	0.01	0.01	2	2	0.01	0.42265	1.33667	0.673333	-0.989247	0.374019
C9J0E4	Cystatin-A OS=Homo sapiens OX=9606 GN=CSTA PE=1 SV=1	CSTA	0.01	1	0.01	0.01	2	0.01	0.42265	0.673333	0.34	-0.985786	0.374019
K7ELW0	Protein/nucleic acid deglycase DJ-1 OS=Homo sapiens OX=9606 GN=PARK7 PE=1 SV=1	PARK7	0.01	1	0.01	0.01	2	0.01	0.42265	0.673333	0.34	-0.985786	0.374019
O43660	Pleiotropic regulator 1 OS=Homo sapiens OX=9606 GN=PLRG1 PE=1 SV=1	PLRG1	0.01	1	0.01	0.01	2	0.01	0.42265	0.673333	0.34	-0.985786	0.374019
P22528	Cornifin-B OS=Homo sapiens OX=9606 GN=SPRR1B PE=1 SV=2	SPRR1B	0.01	1	0.01	0.01	2	0.01	0.42265	0.673333	0.34	-0.985786	0.374019
P31151	Protein S100-A7 OS=Homo sapiens OX=9606 GN=S100A7 PE=1 SV=4	S100A7	0.01	1	0.01	0.01	2	0.01	0.42265	0.673333	0.34	-0.985786	0.374019
Q8WVN8	Ubiquitin-conjugating enzyme E2 Q2 OS=Homo sapiens OX=9606 GN=UBE2Q2 PE=1 SV=1	UBE2Q2	0.01	1	0.01	0.01	2	0.01	0.42265	0.673333	0.34	-0.985786	0.374019
Q9BRL5	CALM3 protein OS=Homo sapiens OX=9606 PE=1 SV=1		0.01	1	0.01	0.01	2	0.01	0.42265	0.673333	0.34	-0.985786	0.374019
B4DFG0	Protein DEK OS=Homo sapiens OX=9606 GN=DEK PE=1 SV=1	DEK	0.01	0.01	1	0.01	1	1	0.42265	0.67	0.34	-0.978626	0.374019
D3YTI2	Low molecular weight phosphotyrosine protein phosphatase OS=Homo sapiens OX=9606 GN=ACP1 PE=1 SV=1	ACP1	0.01	0.01	1	0.01	1	1	0.42265	0.67	0.34	-0.978626	0.374019
E9PBY7	Zinc finger CCCH domain-containing protein 11A (Fragment) OS=Homo sapiens OX=9606 GN=ZC3H11A PE=1 SV=1	ZC3H11A	0.01	1	0.01	0.01	1	1	0.42265	0.67	0.34	-0.978626	0.374019
K7EM75	Ubiquitin-conjugating enzyme E2 S OS=Homo sapiens OX=9606 GN=UBE2S PE=1 SV=1	UBE2S	0.01	0.01	1	0.01	1	1	0.42265	0.67	0.34	-0.978626	0.374019
P09012	U1 small nuclear ribonucleoprotein A OS=Homo sapiens OX=9606 GN=SNRPA PE=1 SV=3	SNRPA	0.01	1	1	0.01	1	2	0.42265	1.00333	0.67	-0.582568	0.374019
Q3SY84	Keratin, type II cytoskeletal 71 OS=Homo sapiens OX=9606 GN=KRT71 PE=1 SV=3	KRT71	0.01	1	1	0.01	1	2	0.42265	1.00333	0.67	-0.582568	0.374019
H3BU45	Telomere length regulation protein TEL2 homolog (Fragment) OS=Homo sapiens OX=9606 GN=TELO2 PE=1 SV=1	TELO2	0.01	2	0.01	0.01	3	0.01	0.42265	1.00667	0.673333	-0.580193	0.374019
O75369	Filamin-B OS=Homo sapiens OX=9606 GN=FLNB PE=1 SV=2	FLNB	0.01	2	0.01	0.01	3	0.01	0.42265	1.00667	0.673333	-0.580193	0.374019
P22735	Protein-glutamine gamma-glutamyltransferase K OS=Homo sapiens OX=9606 GN=TGM1 PE=1 SV=4	TGM1	0.01	2	0.01	0.01	3	0.01	0.42265	1.00667	0.673333	-0.580193	0.374019
E7EQV9	Ribosomal protein L15 (Fragment) OS=Homo sapiens OX=9606 GN=RPL15 PE=1 SV=1	RPL15	4	1	1	6	1	1	0.42265	2.66667	2	-0.415037	0.374019
Q5T749	Keratinocyte proline-rich protein OS=Homo sapiens OX=9606 GN=KPRP PE=1 SV=1	KPRP	0.01	3	0.01	0.01	4	0.01	0.42265	1.34	1.00667	-0.412647	0.374019
E9PQB7	Cofilin-1 (Fragment) OS=Homo sapiens OX=9606 GN=CFL1 PE=1 SV=1	CFL1	2	1	1	3	1	1	0.42265	1.66667	1.33333	-0.321928	0.374019
A0A2R8Y738	Ribosomal protein L15 (Fragment) OS=Homo sapiens OX=9606 GN=RPL15 PE=1 SV=1	RPL15	4	1	1	5	1	1	0.42265	2.33333	2	-0.222392	0.374019
P61313	60S ribosomal protein L15 OS=Homo sapiens OX=9606 GN=RPL15 PE=1 SV=2	RPL15	5	1	1	6	1	1	0.42265	2.66667	2.33333	-0.192645	0.374019
Q96LR5	Ubiquitin-conjugating enzyme E2 E2 OS=Homo sapiens OX=9606 GN=UBE2E2 PE=1 SV=1	UBE2E2	2	3	2	3	3	2	0.42265	2.66667	2.33333	-0.192645	0.374019
P54727	UV excision repair protein RAD23 homolog B OS=Homo sapiens OX=9606 GN=RAD23B PE=1 SV=1	RAD23B	3	1	2	2	1	2	0.42265	1.66667	2	0.263034	0.374019
P39748	Flap endonuclease 1 OS=Homo sapiens OX=9606 GN=FEN1 PE=1 SV=1	FEN1	1	2	2	1	2	1	0.42265	1.33333	1.66667	0.321928	0.374019
A0A087X1U4	Methyl-CpG-binding protein 2 OS=Homo sapiens OX=9606 GN=MECP2 PE=1 SV=1	MECP2	1	3	0.01	0.01	3	0.01	0.42265	1.00667	1.33667	0.409054	0.374019
Q13835-2	Isoform 1 of Plakophilin-1 OS=Homo sapiens OX=9606 GN=PKP1	PKP1	1	2	1	0.01	2	1	0.42265	1.00333	1.33333	0.410237	0.374019
Q15758	Neutral amino acid transporter B(0) OS=Homo sapiens OX=9606 GN=SLC1A5 PE=1 SV=2	SLC1A5	2	1	1	2	1	0.01	0.42265	1.00333	1.33333	0.410237	0.374019
P50502	Hsc70-interacting protein OS=Homo sapiens OX=9606 GN=ST13 PE=1 SV=2	ST13	2	3	3	0.01	3	3	0.42265	2.00333	2.66667	0.412635	0.374019
F5H157	Ras-related protein Rab-35 (Fragment) OS=Homo sapiens OX=9606 GN=RAB35 PE=1 SV=1	RAB35	3	0.01	1	2	0.01	1	0.42265	1.00333	1.33667	0.413839	0.374019
Q01804	OTU domain-containing protein 4 OS=Homo sapiens OX=9606 GN=OTUD4 PE=1 SV=4	OTUD4	0.01	3	1	0.01	2	1	0.42265	1.00333	1.33667	0.413839	0.374019
P62854	40S ribosomal protein S26 OS=Homo sapiens OX=9606 GN=RPS26 PE=1 SV=3	RPS26	1	2	1	1	1	1	0.42265	1	1.33333	0.415037	0.374019
B5ME19	Eukaryotic translation initiation factor 3 subunit C-like protein OS=Homo sapiens OX=9606 GN=EIF3CL PE=1 SV=1	EIF3CL	4	3	4	4	3	1	0.42265	2.66667	3.66667	0.459432	0.374019
D6RAU2	Receptor of-activated protein C kinase 1 OS=Homo sapiens OX=9606 GN=RACK1 PE=1 SV=1	RACK1	4	1	2	4	1	0.01	0.42265	1.67	2.33333	0.482544	0.374019
P84098	60S ribosomal protein L19 OS=Homo sapiens OX=9606 GN=RPL19 PE=1 SV=1	RPL19	1	3	3	1	3	1	0.42265	1.66667	2.33333	0.485427	0.374019
B1AK85	F-actin-capping protein subunit beta OS=Homo sapiens OX=9606 GN=CAPZB PE=1 SV=1	CAPZB	0.01	2	1	0.01	2	0.01	0.42265	0.673333	1.00333	0.575408	0.374019
P35998	26S proteasome regulatory subunit 7 OS=Homo sapiens OX=9606 GN=PSMC2 PE=1 SV=3	PSMC2	0.01	2	1	0.01	2	0.01	0.42265	0.673333	1.00333	0.575408	0.374019
Q9HB71	Calcyclin-binding protein OS=Homo sapiens OX=9606 GN=CACYBP PE=1 SV=2	CACYBP	0.01	1	2	0.01	0.01	2	0.42265	0.673333	1.00333	0.575408	0.374019
E9PC69	Non-specific serine/threonine protein kinase OS=Homo sapiens OX=9606 GN=MARK2 PE=1 SV=3	MARK2	1	1	1	0.01	1	1	0.42265	0.67	1	0.577767	0.374019
H0Y9Z8	Condensin complex subunit 3 (Fragment) OS=Homo sapiens OX=9606 GN=NCAPG PE=1 SV=1	NCAPG	1	1	1	0.01	1	1	0.42265	0.67	1	0.577767	0.374019
M0QXM4	Amino acid transporter OS=Homo sapiens OX=9606 GN=SLC1A5 PE=1 SV=1	SLC1A5	1	1	1	1	1	0.01	0.42265	0.67	1	0.577767	0.374019
P05204	Non-histone chromosomal protein HMG-17 OS=Homo sapiens OX=9606 GN=HMGN2 PE=1 SV=3	HMGN2	1	1	1	0.01	1	1	0.42265	0.67	1	0.577767	0.374019
P42677	40S ribosomal protein S27 OS=Homo sapiens OX=9606 GN=RPS27 PE=1 SV=3	RPS27	1	1	1	0.01	1	1	0.42265	0.67	1	0.577767	0.374019
C9JM79	Peptidyl-prolyl cis-trans isomerase G (Fragment) OS=Homo sapiens OX=9606 GN=PPIG PE=1 SV=1	PPIG	0.01	3	0.01	0.01	2	0.01	0.42265	0.673333	1.00667	0.580193	0.374019
P05091	Aldehyde dehydrogenase, mitochondrial OS=Homo sapiens OX=9606 GN=ALDH2 PE=1 SV=2	ALDH2	0.01	3	0.01	0.01	2	0.01	0.42265	0.673333	1.00667	0.580193	0.374019
P60900	Proteasome subunit alpha type-6 OS=Homo sapiens OX=9606 GN=PSMA6 PE=1 SV=1	PSMA6	0.01	3	0.01	0.01	2	0.01	0.42265	0.673333	1.00667	0.580193	0.374019
A0A087WXX9	Non-specific serine/threonine protein kinase OS=Homo sapiens OX=9606 GN=PRKAA2 PE=1 SV=1	PRKAA2	0.01	2	1	0.01	1	1	0.42265	0.67	1.00333	0.582568	0.374019
B4DY08	Heterogeneous nuclear ribonucleoproteins C1/C2 OS=Homo sapiens OX=9606 GN=HNRNPC PE=1 SV=1	HNRNPC	1	0.01	2	1	0.01	1	0.42265	0.67	1.00333	0.582568	0.374019
E5RGW4	Nucleophosmin (Fragment) OS=Homo sapiens OX=9606 GN=NPM1 PE=1 SV=1	NPM1	0.01	1	2	0.01	1	1	0.42265	0.67	1.00333	0.582568	0.374019
P30048	Thioredoxin-dependent peroxide reductase, mitochondrial OS=Homo sapiens OX=9606 GN=PRDX3 PE=1 SV=3	PRDX3	1	2	0.01	1	1	0.01	0.42265	0.67	1.00333	0.582568	0.374019
Q99613	Eukaryotic translation initiation factor 3 subunit C OS=Homo sapiens OX=9606 GN=EIF3C PE=1 SV=1	EIF3C	4	3	5	4	3	1	0.42265	2.66667	4	0.584963	0.374019
P22626	Heterogeneous nuclear ribonucleoproteins A2/B1 OS=Homo sapiens OX=9606 GN=HNRNPA2B1 PE=1 SV=2	HNRNPA2B1	3	2	3	1	3	1	0.42265	1.66667	2.66667	0.678072	0.374019
E5RIT6	60S ribosomal protein L26-like 1 (Fragment) OS=Homo sapiens OX=9606 GN=RPL26L1 PE=1 SV=1	RPL26L1	2	4	4	2	4	0.01	0.42265	2.00333	3.33333	0.734563	0.374019
C9JLC1	Aspartyl-tRNA synthetase 1 (Fragment) OS=Homo sapiens OX=9606 GN=DARS1 PE=1 SV=1	DARS1	4	2	1	1	2	1	0.42265	1.33333	2.33333	0.807355	0.374019
A0A087WZ13	Ribonucleoprotein PTB-binding 1 OS=Homo sapiens OX=9606 GN=RAVER1 PE=1 SV=1	RAVER1	0.01	1	1	0.01	0.01	1	0.42265	0.34	0.67	0.978626	0.374019
A0A087WZM5	Peptidylprolyl isomerase OS=Homo sapiens OX=9606 GN=FKBP1A PE=1 SV=1	FKBP1A	0.01	1	1	0.01	0.01	1	0.42265	0.34	0.67	0.978626	0.374019
A0A087WZU8	Cellular tumor antigen p53 OS=Homo sapiens OX=9606 GN=TP53 PE=1 SV=1	TP53	1	1	0.01	0.01	1	0.01	0.42265	0.34	0.67	0.978626	0.374019
A0A0B4J2A0	FGGY_N domain-containing protein OS=Homo sapiens OX=9606 PE=1 SV=1		1	1	0.01	1	0.01	0.01	0.42265	0.34	0.67	0.978626	0.374019
A0A3B3ITD8	Nuclear pore complex protein Nup98-Nup96 OS=Homo sapiens OX=9606 GN=NUP98 PE=1 SV=1	NUP98	0.01	1	1	0.01	1	0.01	0.42265	0.34	0.67	0.978626	0.374019
A0A3B3IUA2	Ribonucloprotein OS=Homo sapiens OX=9606 GN=SNU13 PE=1 SV=1	SNU13	0.01	1	1	0.01	1	0.01	0.42265	0.34	0.67	0.978626	0.374019
A6NKT7	RanBP2-like and GRIP domain-containing protein 3 OS=Homo sapiens OX=9606 GN=RGPD3 PE=3 SV=2	RGPD3	0.01	1	1	0.01	1	0.01	0.42265	0.34	0.67	0.978626	0.374019
A6NLM8	Translocon-associated protein subunit delta OS=Homo sapiens OX=9606 GN=SSR4 PE=1 SV=1	SSR4	1	1	0.01	0.01	1	0.01	0.42265	0.34	0.67	0.978626	0.374019
C9JFA7	Glycerol-3-phosphate dehydrogenase 1-like protein (Fragment) OS=Homo sapiens OX=9606 GN=GPD1L PE=1 SV=1	GPD1L	0.01	1	1	0.01	1	0.01	0.42265	0.34	0.67	0.978626	0.374019
D6RIH3	Transcription elongation factor A protein-like 4 (Fragment) OS=Homo sapiens OX=9606 GN=TCEAL4 PE=1 SV=1	TCEAL4	0.01	1	1	0.01	1	0.01	0.42265	0.34	0.67	0.978626	0.374019
E7ESM1	Protein NDRG1 OS=Homo sapiens OX=9606 GN=NDRG1 PE=1 SV=1	NDRG1	0.01	1	1	0.01	1	0.01	0.42265	0.34	0.67	0.978626	0.374019
E7EW49	CLIP-associating protein 2 OS=Homo sapiens OX=9606 GN=CLASP2 PE=1 SV=1	CLASP2	0.01	1	1	0.01	1	0.01	0.42265	0.34	0.67	0.978626	0.374019
E9PH82	Protein FAM98A OS=Homo sapiens OX=9606 GN=FAM98A PE=1 SV=1	FAM98A	1	1	0.01	1	0.01	0.01	0.42265	0.34	0.67	0.978626	0.374019
F6UYG0	Serine/threonine-protein kinase WNK1 OS=Homo sapiens OX=9606 GN=WNK1 PE=1 SV=1	WNK1	0.01	1	1	0.01	1	0.01	0.42265	0.34	0.67	0.978626	0.374019
F8WBJ6	RNA-binding protein PNO1 OS=Homo sapiens OX=9606 GN=PNO1 PE=1 SV=1	PNO1	0.01	1	1	0.01	1	0.01	0.42265	0.34	0.67	0.978626	0.374019
H0Y9Y3	Synaptopodin-2 (Fragment) OS=Homo sapiens OX=9606 GN=SYNPO2 PE=1 SV=1	SYNPO2	1	1	0.01	0.01	1	0.01	0.42265	0.34	0.67	0.978626	0.374019
H0YEH2	Pumilio homolog 1 (Fragment) OS=Homo sapiens OX=9606 GN=PUM1 PE=1 SV=1	PUM1	0.01	1	1	0.01	1	0.01	0.42265	0.34	0.67	0.978626	0.374019
I3L192	Basigin (Fragment) OS=Homo sapiens OX=9606 GN=BSG PE=1 SV=8	BSG	0.01	1	1	0.01	1	0.01	0.42265	0.34	0.67	0.978626	0.374019
J3KN67	Tropomyosin alpha-3 chain OS=Homo sapiens OX=9606 GN=TPM3 PE=1 SV=1	TPM3	0.01	1	1	0.01	1	0.01	0.42265	0.34	0.67	0.978626	0.374019
J3QR07	YTH domain-containing protein 1 OS=Homo sapiens OX=9606 GN=YTHDC1 PE=1 SV=1	YTHDC1	0.01	1	1	0.01	1	0.01	0.42265	0.34	0.67	0.978626	0.374019
O14647	Chromodomain-helicase-DNA-binding protein 2 OS=Homo sapiens OX=9606 GN=CHD2 PE=1 SV=2	CHD2	0.01	1	1	0.01	1	0.01	0.42265	0.34	0.67	0.978626	0.374019
P11908	Ribose-phosphate pyrophosphokinase 2 OS=Homo sapiens OX=9606 GN=PRPS2 PE=1 SV=2	PRPS2	0.01	1	1	0.01	1	0.01	0.42265	0.34	0.67	0.978626	0.374019
P15170-3	Isoform 3 of Eukaryotic peptide chain release factor GTP-binding subunit ERF3A OS=Homo sapiens OX=9606 GN=GSPT1	GSPT1	1	1	0.01	0.01	1	0.01	0.42265	0.34	0.67	0.978626	0.374019
P15954	Cytochrome c oxidase subunit 7C, mitochondrial OS=Homo sapiens OX=9606 GN=COX7C PE=1 SV=1	COX7C	0.01	1	1	0.01	1	0.01	0.42265	0.34	0.67	0.978626	0.374019
P22061	Protein-L-isoaspartate(D-aspartate) O-methyltransferase OS=Homo sapiens OX=9606 GN=PCMT1 PE=1 SV=4	PCMT1	0.01	1	1	0.01	1	0.01	0.42265	0.34	0.67	0.978626	0.374019
P35221	Catenin alpha-1 OS=Homo sapiens OX=9606 GN=CTNNA1 PE=1 SV=1	CTNNA1	0.01	1	1	0.01	1	0.01	0.42265	0.34	0.67	0.978626	0.374019
P40222	Alpha-taxilin OS=Homo sapiens OX=9606 GN=TXLNA PE=1 SV=3	TXLNA	0.01	1	1	0.01	1	0.01	0.42265	0.34	0.67	0.978626	0.374019
P41091	Eukaryotic translation initiation factor 2 subunit 3 OS=Homo sapiens OX=9606 GN=EIF2S3 PE=1 SV=3	EIF2S3	0.01	1	1	0.01	1	0.01	0.42265	0.34	0.67	0.978626	0.374019
P61326	Protein mago nashi homolog OS=Homo sapiens OX=9606 GN=MAGOH PE=1 SV=1	MAGOH	0.01	1	1	0.01	1	0.01	0.42265	0.34	0.67	0.978626	0.374019
P62829	60S ribosomal protein L23 OS=Homo sapiens OX=9606 GN=RPL23 PE=1 SV=1	RPL23	0.01	1	1	0.01	1	0.01	0.42265	0.34	0.67	0.978626	0.374019
Q13042	Cell division cycle protein 16 homolog OS=Homo sapiens OX=9606 GN=CDC16 PE=1 SV=2	CDC16	0.01	1	1	0.01	1	0.01	0.42265	0.34	0.67	0.978626	0.374019
Q13123	Protein Red OS=Homo sapiens OX=9606 GN=IK PE=1 SV=3	IK	0.01	1	1	0.01	0.01	1	0.42265	0.34	0.67	0.978626	0.374019
Q13151	Heterogeneous nuclear ribonucleoprotein A0 OS=Homo sapiens OX=9606 GN=HNRNPA0 PE=1 SV=1	HNRNPA0	0.01	1	1	0.01	1	0.01	0.42265	0.34	0.67	0.978626	0.374019
Q8N1G2	Cap-specific mRNA (nucleoside-2'-O-)-methyltransferase 1 OS=Homo sapiens OX=9606 GN=CMTR1 PE=1 SV=1	CMTR1	0.01	1	1	0.01	1	0.01	0.42265	0.34	0.67	0.978626	0.374019
Q8N8A6	ATP-dependent RNA helicase DDX51 OS=Homo sapiens OX=9606 GN=DDX51 PE=1 SV=3	DDX51	1	1	0.01	0.01	1	0.01	0.42265	0.34	0.67	0.978626	0.374019
Q8TDD1	ATP-dependent RNA helicase DDX54 OS=Homo sapiens OX=9606 GN=DDX54 PE=1 SV=2	DDX54	0.01	1	1	0.01	1	0.01	0.42265	0.34	0.67	0.978626	0.374019
Q92620	Pre-mRNA-splicing factor ATP-dependent RNA helicase PRP16 OS=Homo sapiens OX=9606 GN=DHX38 PE=1 SV=2	DHX38	0.01	1	1	0.01	1	0.01	0.42265	0.34	0.67	0.978626	0.374019
Q96GQ7	Probable ATP-dependent RNA helicase DDX27 OS=Homo sapiens OX=9606 GN=DDX27 PE=1 SV=2	DDX27	0.01	1	1	0.01	1	0.01	0.42265	0.34	0.67	0.978626	0.374019
Q9BUQ8	Probable ATP-dependent RNA helicase DDX23 OS=Homo sapiens OX=9606 GN=DDX23 PE=1 SV=3	DDX23	0.01	1	1	0.01	1	0.01	0.42265	0.34	0.67	0.978626	0.374019
Q9H307	Pinin OS=Homo sapiens OX=9606 GN=PNN PE=1 SV=5	PNN	0.01	1	1	0.01	0.01	1	0.42265	0.34	0.67	0.978626	0.374019
Q9NQZ2	Something about silencing protein 10 OS=Homo sapiens OX=9606 GN=UTP3 PE=1 SV=1	UTP3	0.01	1	1	0.01	1	0.01	0.42265	0.34	0.67	0.978626	0.374019
Q9NVJ2	ADP-ribosylation factor-like protein 8B OS=Homo sapiens OX=9606 GN=ARL8B PE=1 SV=1	ARL8B	1	1	0.01	0.01	1	0.01	0.42265	0.34	0.67	0.978626	0.374019
Q9UKV3	Apoptotic chromatin condensation inducer in the nucleus OS=Homo sapiens OX=9606 GN=ACIN1 PE=1 SV=2	ACIN1	0.01	1	1	0.01	0.01	1	0.42265	0.34	0.67	0.978626	0.374019
Q9UM00	Calcium load-activated calcium channel OS=Homo sapiens OX=9606 GN=TMCO1 PE=1 SV=2	TMCO1	0.01	1	1	0.01	1	0.01	0.42265	0.34	0.67	0.978626	0.374019
Q9Y3T9	Nucleolar complex protein 2 homolog OS=Homo sapiens OX=9606 GN=NOC2L PE=1 SV=4	NOC2L	1	1	0.01	1	0.01	0.01	0.42265	0.34	0.67	0.978626	0.374019
Q9Y450	HBS1-like protein OS=Homo sapiens OX=9606 GN=HBS1L PE=1 SV=1	HBS1L	1	1	0.01	0.01	1	0.01	0.42265	0.34	0.67	0.978626	0.374019
Q9Y5L0-1	Isoform 1 of Transportin-3 OS=Homo sapiens OX=9606 GN=TNPO3	TNPO3	0.01	1	1	0.01	1	0.01	0.42265	0.34	0.67	0.978626	0.374019
R4GN08	Actin-related protein 2/3 complex subunit 4 (Fragment) OS=Homo sapiens OX=9606 GN=ARPC4 PE=1 SV=1	ARPC4	0.01	1	1	0.01	0.01	1	0.42265	0.34	0.67	0.978626	0.374019
A0A0C4DH01	DNA-directed RNA polymerase III subunit RPC5 OS=Homo sapiens OX=9606 GN=POLR3E PE=1 SV=1	POLR3E	0.01	2	0.01	0.01	1	0.01	0.42265	0.34	0.673333	0.985786	0.374019
A0A0S2Z4Z6	Serine/arginine repetitive matrix 1 isoform 2 (Fragment) OS=Homo sapiens OX=9606 GN=SRRM1 PE=1 SV=1	SRRM1	0.01	2	0.01	0.01	1	0.01	0.42265	0.34	0.673333	0.985786	0.374019
B4DSU6	Heterogeneous nuclear ribonucleoproteins C1/C2 OS=Homo sapiens OX=9606 GN=HNRNPC PE=1 SV=1	HNRNPC	0.01	0.01	2	0.01	0.01	1	0.42265	0.34	0.673333	0.985786	0.374019
C9JFN4	Basic leucine zipper and W2 domain-containing protein 1 (Fragment) OS=Homo sapiens OX=9606 GN=BZW1 PE=1 SV=1	BZW1	2	0.01	0.01	1	0.01	0.01	0.42265	0.34	0.673333	0.985786	0.374019
D6RFN0	COP9 signalosome complex subunit 4 OS=Homo sapiens OX=9606 GN=COPS4 PE=1 SV=1	COPS4	0.01	2	0.01	0.01	1	0.01	0.42265	0.34	0.673333	0.985786	0.374019
E5RJN0	Heparan-alpha-glucosaminide N-acetyltransferase OS=Homo sapiens OX=9606 GN=HGSNAT PE=1 SV=1	HGSNAT	2	0.01	0.01	1	0.01	0.01	0.42265	0.34	0.673333	0.985786	0.374019
E9PH99	E3 SUMO-protein ligase ZNF451 OS=Homo sapiens OX=9606 GN=ZNF451 PE=1 SV=1	ZNF451	0.01	2	0.01	0.01	1	0.01	0.42265	0.34	0.673333	0.985786	0.374019
F2Z3K5	Dolichyl-diphosphooligosaccharide--protein glycosyltransferase subunit 2 (Fragment) OS=Homo sapiens OX=9606 GN=RPN2 PE=1 SV=1	RPN2	2	0.01	0.01	1	0.01	0.01	0.42265	0.34	0.673333	0.985786	0.374019
H0Y8W7	C-terminal-binding protein 1 (Fragment) OS=Homo sapiens OX=9606 GN=CTBP1 PE=1 SV=1	CTBP1	0.01	2	0.01	0.01	1	0.01	0.42265	0.34	0.673333	0.985786	0.374019
K7EMT0	Splicing factor 3A subunit 2 (Fragment) OS=Homo sapiens OX=9606 GN=SF3A2 PE=1 SV=2	SF3A2	0.01	2	0.01	0.01	1	0.01	0.42265	0.34	0.673333	0.985786	0.374019
K7EQJ5	40S ribosomal protein S15 OS=Homo sapiens OX=9606 GN=RPS15 PE=1 SV=2	RPS15	0.01	2	0.01	0.01	1	0.01	0.42265	0.34	0.673333	0.985786	0.374019
O95831	Apoptosis-inducing factor 1, mitochondrial OS=Homo sapiens OX=9606 GN=AIFM1 PE=1 SV=1	AIFM1	0.01	2	0.01	0.01	1	0.01	0.42265	0.34	0.673333	0.985786	0.374019
P06858	Lipoprotein lipase OS=Homo sapiens OX=9606 GN=LPL PE=1 SV=1	LPL	0.01	0.01	2	0.01	0.01	1	0.42265	0.34	0.673333	0.985786	0.374019
P20700	Lamin-B1 OS=Homo sapiens OX=9606 GN=LMNB1 PE=1 SV=2	LMNB1	0.01	2	0.01	0.01	1	0.01	0.42265	0.34	0.673333	0.985786	0.374019
P23490	Loricrin OS=Homo sapiens OX=9606 GN=LORICRIN PE=1 SV=2	LORICRIN	0.01	2	0.01	0.01	1	0.01	0.42265	0.34	0.673333	0.985786	0.374019
Q52LJ0-1	Isoform 1 of Protein FAM98B OS=Homo sapiens OX=9606 GN=FAM98B	FAM98B	0.01	2	0.01	0.01	1	0.01	0.42265	0.34	0.673333	0.985786	0.374019
Q5T8P6	RNA-binding protein 26 OS=Homo sapiens OX=9606 GN=RBM26 PE=1 SV=3	RBM26	0.01	2	0.01	0.01	1	0.01	0.42265	0.34	0.673333	0.985786	0.374019
Q8WVM8	Sec1 family domain-containing protein 1 OS=Homo sapiens OX=9606 GN=SCFD1 PE=1 SV=4	SCFD1	2	0.01	0.01	1	0.01	0.01	0.42265	0.34	0.673333	0.985786	0.374019
Q92925	SWI/SNF-related matrix-associated actin-dependent regulator of chromatin subfamily D member 2 OS=Homo sapiens OX=9606 GN=SMARCD2 PE=1 SV=3	SMARCD2	0.01	2	0.01	0.01	1	0.01	0.42265	0.34	0.673333	0.985786	0.374019
Q9H2U1	ATP-dependent DNA/RNA helicase DHX36 OS=Homo sapiens OX=9606 GN=DHX36 PE=1 SV=2	DHX36	0.01	2	0.01	0.01	1	0.01	0.42265	0.34	0.673333	0.985786	0.374019
Q9H9B4	Sideroflexin-1 OS=Homo sapiens OX=9606 GN=SFXN1 PE=1 SV=4	SFXN1	0.01	2	0.01	0.01	1	0.01	0.42265	0.34	0.673333	0.985786	0.374019
P14324	Farnesyl pyrophosphate synthase OS=Homo sapiens OX=9606 GN=FDPS PE=1 SV=4	FDPS	0.01	2	2	0.01	2	0.01	0.42265	0.673333	1.33667	0.989247	0.374019
P45974	Ubiquitin carboxyl-terminal hydrolase 5 OS=Homo sapiens OX=9606 GN=USP5 PE=1 SV=2	USP5	0.01	2	2	0.01	2	0.01	0.42265	0.673333	1.33667	0.989247	0.374019
P49207	60S ribosomal protein L34 OS=Homo sapiens OX=9606 GN=RPL34 PE=1 SV=3	RPL34	0.01	2	2	0.01	2	0.01	0.42265	0.673333	1.33667	0.989247	0.374019
Q9NZT2	Opioid growth factor receptor OS=Homo sapiens OX=9606 GN=OGFR PE=1 SV=3	OGFR	0.01	2	2	0.01	2	0.01	0.42265	0.673333	1.33667	0.989247	0.374019
I3L3C4	Ribosomal L1 domain-containing protein 1 (Fragment) OS=Homo sapiens OX=9606 GN=RSL1D1 PE=1 SV=1	RSL1D1	2	1	1	0.01	1	1	0.42265	0.67	1.33333	0.992804	0.374019
O75663	TIP41-like protein OS=Homo sapiens OX=9606 GN=TIPRL PE=1 SV=2	TIPRL	0.01	3	3	0.01	3	0.01	0.42265	1.00667	2.00333	0.992816	0.374019
Q13427	Peptidyl-prolyl cis-trans isomerase G OS=Homo sapiens OX=9606 GN=PPIG PE=1 SV=2	PPIG	0.01	4	0.01	0.01	2	0.01	0.42265	0.673333	1.34	0.99284	0.374019
P18669	Phosphoglycerate mutase 1 OS=Homo sapiens OX=9606 GN=PGAM1 PE=1 SV=2	PGAM1	0.01	4	4	0.01	4	0.01	0.42265	1.34	2.67	0.994607	0.374019
P24941	Cyclin-dependent kinase 2 OS=Homo sapiens OX=9606 GN=CDK2 PE=1 SV=2	CDK2	2	2	4	2	2	0.01	0.42265	1.33667	2.66667	0.996398	0.374019
P62851	40S ribosomal protein S25 OS=Homo sapiens OX=9606 GN=RPS25 PE=1 SV=1	RPS25	4	1	2	0.01	1	2	0.42265	1.00333	2.33333	1.21759	0.374019
K7ESG8	ATP-citrate synthase (Fragment) OS=Homo sapiens OX=9606 GN=ACLY PE=1 SV=1	ACLY	3	1	1	0.01	1	1	0.42265	0.67	1.66667	1.31473	0.374019
A0A087WYY5	Serine/threonine-protein phosphatase OS=Homo sapiens OX=9606 GN=PPP1CC PE=1 SV=1	PPP1CC	2	1	0.01	0.01	1	0.01	0.42265	0.34	1.00333	1.56119	0.374019
A0A0G2JS82	AP-2 complex subunit alpha-2 (Fragment) OS=Homo sapiens OX=9606 GN=AP2A2 PE=1 SV=1	AP2A2	1	2	0.01	1	0.01	0.01	0.42265	0.34	1.00333	1.56119	0.374019
J3KR49	CLIP-associating protein 2 OS=Homo sapiens OX=9606 GN=CLASP2 PE=1 SV=1	CLASP2	0.01	1	2	0.01	1	0.01	0.42265	0.34	1.00333	1.56119	0.374019
K7ESA3	Synaptic vesicle membrane protein VAT-1 homolog (Fragment) OS=Homo sapiens OX=9606 GN=VAT1 PE=1 SV=1	VAT1	0.01	1	2	0.01	1	0.01	0.42265	0.34	1.00333	1.56119	0.374019
O60563	Cyclin-T1 OS=Homo sapiens OX=9606 GN=CCNT1 PE=1 SV=1	CCNT1	0.01	2	1	0.01	0.01	1	0.42265	0.34	1.00333	1.56119	0.374019
O95202	Mitochondrial proton/calcium exchanger protein OS=Homo sapiens OX=9606 GN=LETM1 PE=1 SV=1	LETM1	2	1	0.01	0.01	1	0.01	0.42265	0.34	1.00333	1.56119	0.374019
P29508	Serpin B3 OS=Homo sapiens OX=9606 GN=SERPINB3 PE=1 SV=2	SERPINB3	2	1	0.01	0.01	1	0.01	0.42265	0.34	1.00333	1.56119	0.374019
P41250	Glycine--tRNA ligase OS=Homo sapiens OX=9606 GN=GARS1 PE=1 SV=3	GARS1	0.01	1	2	0.01	1	0.01	0.42265	0.34	1.00333	1.56119	0.374019
P46783	40S ribosomal protein S10 OS=Homo sapiens OX=9606 GN=RPS10 PE=1 SV=1	RPS10	0.01	1	2	0.01	1	0.01	0.42265	0.34	1.00333	1.56119	0.374019
P48594	Serpin B4 OS=Homo sapiens OX=9606 GN=SERPINB4 PE=1 SV=2	SERPINB4	2	1	0.01	0.01	1	0.01	0.42265	0.34	1.00333	1.56119	0.374019
P50750	Cyclin-dependent kinase 9 OS=Homo sapiens OX=9606 GN=CDK9 PE=1 SV=3	CDK9	0.01	1	2	0.01	1	0.01	0.42265	0.34	1.00333	1.56119	0.374019
Q68E01-2	Isoform 2 of Integrator complex subunit 3 OS=Homo sapiens OX=9606 GN=INTS3	INTS3	0.01	1	2	0.01	1	0.01	0.42265	0.34	1.00333	1.56119	0.374019
Q7Z5K2	Wings apart-like protein homolog OS=Homo sapiens OX=9606 GN=WAPL PE=1 SV=1	WAPL	0.01	1	2	0.01	1	0.01	0.42265	0.34	1.00333	1.56119	0.374019
Q8TCJ2	Dolichyl-diphosphooligosaccharide--protein glycosyltransferase subunit STT3B OS=Homo sapiens OX=9606 GN=STT3B PE=1 SV=1	STT3B	2	1	0.01	0.01	1	0.01	0.42265	0.34	1.00333	1.56119	0.374019
F5H303	Nucleolar complex protein 4 homolog (Fragment) OS=Homo sapiens OX=9606 GN=NOC4L PE=1 SV=1	NOC4L	3	0.01	0.01	1	0.01	0.01	0.42265	0.34	1.00667	1.56598	0.374019
P05387	60S acidic ribosomal protein P2 OS=Homo sapiens OX=9606 GN=RPLP2 PE=1 SV=1	RPLP2	0.01	3	0.01	0.01	1	0.01	0.42265	0.34	1.00667	1.56598	0.374019
Q5SWX3	Calcium/calmodulin-dependent protein kinase (CaM kinase) II gamma, isoform CRA_n OS=Homo sapiens OX=9606 GN=CAMK2G PE=1 SV=1	CAMK2G	0.01	3	0.01	0.01	1	0.01	0.42265	0.34	1.00667	1.56598	0.374019
Q5T8P6-2	Isoform 2 of RNA-binding protein 26 OS=Homo sapiens OX=9606 GN=RBM26	RBM26	0.01	3	0.01	0.01	1	0.01	0.42265	0.34	1.00667	1.56598	0.374019
A0A0C4DGG8	Cell division cycle and apoptosis regulator protein 1 (Fragment) OS=Homo sapiens OX=9606 GN=CCAR1 PE=1 SV=1	CCAR1	0.01	4	2	0.01	0.01	2	0.42265	0.673333	2.00333	1.57301	0.374019
P36873	Serine/threonine-protein phosphatase PP1-gamma catalytic subunit OS=Homo sapiens OX=9606 GN=PPP1CC PE=1 SV=1	PPP1CC	3	1	0.01	0.01	1	0.01	0.42265	0.34	1.33667	1.97503	0.374019
Q06203	Amidophosphoribosyltransferase OS=Homo sapiens OX=9606 GN=PPAT PE=1 SV=1	PPAT	3	1	0.01	0.01	1	0.01	0.42265	0.34	1.33667	1.97503	0.374019
A0A024RAC6	Elongin-A OS=Homo sapiens OX=9606 GN=ELOA PE=1 SV=1	ELOA	0.01	4	0.01	0.01	1	0.01	0.42265	0.34	1.34	1.97863	0.374019
O15226	NF-kappa-B-repressing factor OS=Homo sapiens OX=9606 GN=NKRF PE=1 SV=2	NKRF	0.01	4	0.01	0.01	1	0.01	0.42265	0.34	1.34	1.97863	0.374019
Q15149	Plectin OS=Homo sapiens OX=9606 GN=PLEC PE=1 SV=3	PLEC	0.01	4	0.01	0.01	1	0.01	0.42265	0.34	1.34	1.97863	0.374019
P08865	40S ribosomal protein SA OS=Homo sapiens OX=9606 GN=RPSA PE=1 SV=4	RPSA	6	2	0.01	0.01	2	0.01	0.42265	0.673333	2.67	1.98745	0.374019
Q86XP3	ATP-dependent RNA helicase DDX42 OS=Homo sapiens OX=9606 GN=DDX42 PE=1 SV=1	DDX42	5	1	0.01	0.01	1	0.01	0.42265	0.34	2.00333	2.5588	0.374019
A0A024RCR6	BAG6 OS=Homo sapiens OX=9606 GN=BAG6 PE=1 SV=1	BAG6	1	0.01	0.01	0.01	0.01	0.01	0.42265	0.01	0.34	5.08746	0.374019
A0A087WTG3	Cullin-3 OS=Homo sapiens OX=9606 GN=CUL3 PE=1 SV=1	CUL3	0.01	0.01	1	0.01	0.01	0.01	0.42265	0.01	0.34	5.08746	0.374019
A0A087WVZ9	DNA-directed RNA polymerases I, II, and III subunit RPABC1 OS=Homo sapiens OX=9606 GN=POLR2E PE=1 SV=1	POLR2E	0.01	0.01	1	0.01	0.01	0.01	0.42265	0.01	0.34	5.08746	0.374019
A0A087WW69	Translation initiation factor eIF-2B subunit delta OS=Homo sapiens OX=9606 GN=EIF2B4 PE=1 SV=1	EIF2B4	0.01	1	0.01	0.01	0.01	0.01	0.42265	0.01	0.34	5.08746	0.374019
A0A087WXZ1	Cellular tumor antigen p53 OS=Homo sapiens OX=9606 GN=TP53 PE=1 SV=1	TP53	0.01	1	0.01	0.01	0.01	0.01	0.42265	0.01	0.34	5.08746	0.374019
A0A087X211	Protein CIP2A OS=Homo sapiens OX=9606 GN=CIP2A PE=1 SV=1	CIP2A	1	0.01	0.01	0.01	0.01	0.01	0.42265	0.01	0.34	5.08746	0.374019
A0A087X295	WD repeat-containing protein 6 OS=Homo sapiens OX=9606 GN=WDR6 PE=1 SV=1	WDR6	1	0.01	0.01	0.01	0.01	0.01	0.42265	0.01	0.34	5.08746	0.374019
A0A087X2I1	26S proteasome regulatory subunit 10B OS=Homo sapiens OX=9606 GN=PSMC6 PE=1 SV=1	PSMC6	0.01	0.01	1	0.01	0.01	0.01	0.42265	0.01	0.34	5.08746	0.374019
A0A0A0MQX8	Muscleblind-like protein 1 OS=Homo sapiens OX=9606 GN=MBNL1 PE=1 SV=1	MBNL1	1	0.01	0.01	0.01	0.01	0.01	0.42265	0.01	0.34	5.08746	0.374019
A0A0A0MQZ6	Ribosome biogenesis protein NSA2 homolog OS=Homo sapiens OX=9606 GN=NSA2 PE=1 SV=1	NSA2	0.01	0.01	1	0.01	0.01	0.01	0.42265	0.01	0.34	5.08746	0.374019
A0A0A0MSA4	Band 4.1-like protein 3 OS=Homo sapiens OX=9606 GN=EPB41L3 PE=1 SV=1	EPB41L3	1	0.01	0.01	0.01	0.01	0.01	0.42265	0.01	0.34	5.08746	0.374019
A0A0A0MSE1	Receptor protein-tyrosine kinase OS=Homo sapiens OX=9606 GN=ERBB4 PE=1 SV=2	ERBB4	0.01	1	0.01	0.01	0.01	0.01	0.42265	0.01	0.34	5.08746	0.374019
A0A0A0MTH5	Dual-specificity tyrosine-phosphorylation-regulated kinase 4 OS=Homo sapiens OX=9606 GN=DYRK4 PE=1 SV=1	DYRK4	0.01	0.01	1	0.01	0.01	0.01	0.42265	0.01	0.34	5.08746	0.374019
A0A0A0MTH9	TATA-binding protein-associated factor 172 OS=Homo sapiens OX=9606 GN=BTAF1 PE=1 SV=1	BTAF1	0.01	0.01	1	0.01	0.01	0.01	0.42265	0.01	0.34	5.08746	0.374019
A0A0C4DFM7	Terminal uridylyltransferase 4 OS=Homo sapiens OX=9606 GN=TUT4 PE=1 SV=1	TUT4	0.01	1	0.01	0.01	0.01	0.01	0.42265	0.01	0.34	5.08746	0.374019
A0A0C4DGB9	Inorganic pyrophosphatase 2, mitochondrial OS=Homo sapiens OX=9606 GN=PPA2 PE=1 SV=1	PPA2	0.01	0.01	1	0.01	0.01	0.01	0.42265	0.01	0.34	5.08746	0.374019
A0A0C4DGP7	Nicalin (Fragment) OS=Homo sapiens OX=9606 GN=NCLN PE=1 SV=1	NCLN	1	0.01	0.01	0.01	0.01	0.01	0.42265	0.01	0.34	5.08746	0.374019
A0A0C4DH44	60S ribosomal protein L30 OS=Homo sapiens OX=9606 GN=RPL30 PE=1 SV=1	RPL30	0.01	0.01	1	0.01	0.01	0.01	0.42265	0.01	0.34	5.08746	0.374019
A0A0D9SEM4	Serine/arginine-rich-splicing factor 4 (Fragment) OS=Homo sapiens OX=9606 GN=SRSF4 PE=1 SV=1	SRSF4	0.01	0.01	1	0.01	0.01	0.01	0.42265	0.01	0.34	5.08746	0.374019
A0A0D9SF58	Chromosome transmission fidelity protein 18 homolog OS=Homo sapiens OX=9606 GN=CHTF18 PE=1 SV=1	CHTF18	0.01	1	0.01	0.01	0.01	0.01	0.42265	0.01	0.34	5.08746	0.374019
A0A0D9SG76	Dimethylaniline monooxygenase [N-oxide-forming] 2 (Fragment) OS=Homo sapiens OX=9606 GN=FMO2 PE=1 SV=1	FMO2	0.01	0.01	1	0.01	0.01	0.01	0.42265	0.01	0.34	5.08746	0.374019
A0A0J9YWB6	RNA polymerase II subunit A C-terminal domain phosphatase (Fragment) OS=Homo sapiens OX=9606 GN=CTDP1 PE=1 SV=1	CTDP1	0.01	1	0.01	0.01	0.01	0.01	0.42265	0.01	0.34	5.08746	0.374019
A0A0S2Z6F0	Histocompatibility 13 isoform 2 OS=Homo sapiens OX=9606 GN=HM13 PE=1 SV=1	HM13	1	0.01	0.01	0.01	0.01	0.01	0.42265	0.01	0.34	5.08746	0.374019
A0A1B0GTE6	KIF-binding protein OS=Homo sapiens OX=9606 GN=KIFBP PE=1 SV=1	KIFBP	0.01	0.01	1	0.01	0.01	0.01	0.42265	0.01	0.34	5.08746	0.374019
A0A1B0GV26	Ectodysplasin-A receptor-associated adapter protein OS=Homo sapiens OX=9606 GN=EDARADD PE=1 SV=1	EDARADD	0.01	1	0.01	0.01	0.01	0.01	0.42265	0.01	0.34	5.08746	0.374019
A0A1C7CYZ1	Mitogen-activated protein kinase 15 (Fragment) OS=Homo sapiens OX=9606 GN=MAPK15 PE=1 SV=1	MAPK15	0.01	1	0.01	0.01	0.01	0.01	0.42265	0.01	0.34	5.08746	0.374019
A0A286YEW0	ER membrane protein complex subunit 1 (Fragment) OS=Homo sapiens OX=9606 GN=EMC1 PE=1 SV=1	EMC1	1	0.01	0.01	0.01	0.01	0.01	0.42265	0.01	0.34	5.08746	0.374019
A0A2R8Y4I8	Spastin OS=Homo sapiens OX=9606 GN=SPAST PE=1 SV=1	SPAST	0.01	1	0.01	0.01	0.01	0.01	0.42265	0.01	0.34	5.08746	0.374019
A0A2R8Y5Q8	Tubulin-specific chaperone E OS=Homo sapiens OX=9606 GN=TBCE PE=1 SV=1	TBCE	0.01	1	0.01	0.01	0.01	0.01	0.42265	0.01	0.34	5.08746	0.374019
A0A2R8Y688	Trifunctional enzyme subunit alpha, mitochondrial OS=Homo sapiens OX=9606 GN=HADHA PE=1 SV=1	HADHA	0.01	1	0.01	0.01	0.01	0.01	0.42265	0.01	0.34	5.08746	0.374019
A0A2R8Y7B4	Lambda-crystallin homolog OS=Homo sapiens OX=9606 GN=CRYL1 PE=1 SV=1	CRYL1	0.01	0.01	1	0.01	0.01	0.01	0.42265	0.01	0.34	5.08746	0.374019
A0A2R8Y852	Homeobox protein cut-like OS=Homo sapiens OX=9606 GN=CUX1 PE=1 SV=1	CUX1	0.01	1	0.01	0.01	0.01	0.01	0.42265	0.01	0.34	5.08746	0.374019
A0A2R8YCW8	Protein 4.1 OS=Homo sapiens OX=9606 GN=EPB41 PE=1 SV=1	EPB41	0.01	0.01	1	0.01	0.01	0.01	0.42265	0.01	0.34	5.08746	0.374019
A0A2R8YEU8	Kinesin-like protein OS=Homo sapiens OX=9606 GN=KIFC2 PE=1 SV=1	KIFC2	1	0.01	0.01	0.01	0.01	0.01	0.42265	0.01	0.34	5.08746	0.374019
A0A2R8YF45	Peroxisomal multifunctional enzyme type 2 OS=Homo sapiens OX=9606 GN=HSD17B4 PE=1 SV=1	HSD17B4	0.01	1	0.01	0.01	0.01	0.01	0.42265	0.01	0.34	5.08746	0.374019
A0A2R8YHB3	Parafibromin OS=Homo sapiens OX=9606 GN=CDC73 PE=1 SV=1	CDC73	0.01	0.01	1	0.01	0.01	0.01	0.42265	0.01	0.34	5.08746	0.374019
A0A3B3IS54	Aspartate--tRNA ligase, mitochondrial OS=Homo sapiens OX=9606 GN=DARS2 PE=1 SV=1	DARS2	1	0.01	0.01	0.01	0.01	0.01	0.42265	0.01	0.34	5.08746	0.374019
A0A3B3ITE5	Kinesin-like protein KIF1A OS=Homo sapiens OX=9606 GN=KIF1A PE=1 SV=1	KIF1A	0.01	1	0.01	0.01	0.01	0.01	0.42265	0.01	0.34	5.08746	0.374019
A0A3B3IUC4	Alpha-galactosidase OS=Homo sapiens OX=9606 GN=GLA PE=1 SV=1	GLA	0.01	1	0.01	0.01	0.01	0.01	0.42265	0.01	0.34	5.08746	0.374019
A0A494C179	Chromodomain-helicase-DNA-binding protein 1-like OS=Homo sapiens OX=9606 GN=CHD1L PE=1 SV=1	CHD1L	0.01	0.01	1	0.01	0.01	0.01	0.42265	0.01	0.34	5.08746	0.374019
A0A590UJL8	H3.2 histone (putative) (Fragment) OS=Homo sapiens OX=9606 GN=H3-2 PE=1 SV=1	H3-2	0.01	1	0.01	0.01	0.01	0.01	0.42265	0.01	0.34	5.08746	0.374019
A0A590UJW0	DNA mismatch repair protein Msh3 OS=Homo sapiens OX=9606 GN=MSH3 PE=1 SV=1	MSH3	0.01	1	0.01	0.01	0.01	0.01	0.42265	0.01	0.34	5.08746	0.374019
A0A5F9ZI22	Cell division control protein 45 homolog (Fragment) OS=Homo sapiens OX=9606 GN=CDC45 PE=1 SV=1	CDC45	1	0.01	0.01	0.01	0.01	0.01	0.42265	0.01	0.34	5.08746	0.374019
A2AAT0	Zinc transporter SLC39A7 (Fragment) OS=Homo sapiens OX=9606 GN=SLC39A7 PE=1 SV=1	SLC39A7	0.01	0.01	1	0.01	0.01	0.01	0.42265	0.01	0.34	5.08746	0.374019
A2AJT9	BCLAF1 and THRAP3 family member 3 OS=Homo sapiens OX=9606 GN=BCLAF3 PE=1 SV=1	BCLAF3	0.01	0.01	1	0.01	0.01	0.01	0.42265	0.01	0.34	5.08746	0.374019
A2IDA3	DNA-3-methyladenine glycosylase (Fragment) OS=Homo sapiens OX=9606 GN=MPG PE=1 SV=1	MPG	0.01	1	0.01	0.01	0.01	0.01	0.42265	0.01	0.34	5.08746	0.374019
A2NJV5	Immunoglobulin kappa variable 2-29 OS=Homo sapiens OX=9606 GN=IGKV2-29 PE=3 SV=2	IGKV2-29	0.01	0.01	1	0.01	0.01	0.01	0.42265	0.01	0.34	5.08746	0.374019
A6NH13	Putative uncharacterized protein DNAJC9-AS1 OS=Homo sapiens OX=9606 GN=DNAJC9-AS1 PE=2 SV=2	DNAJC9-AS1	0.01	1	0.01	0.01	0.01	0.01	0.42265	0.01	0.34	5.08746	0.374019
A6NHJ8	Quinone oxidoreductase-like protein 1 OS=Homo sapiens OX=9606 GN=CRYZL1 PE=1 SV=2	CRYZL1	0.01	1	0.01	0.01	0.01	0.01	0.42265	0.01	0.34	5.08746	0.374019
A8CG34	Nuclear envelope pore membrane protein POM 121C OS=Homo sapiens OX=9606 GN=POM121C PE=1 SV=3	POM121C	0.01	1	0.01	0.01	0.01	0.01	0.42265	0.01	0.34	5.08746	0.374019
A8K940	cDNA FLJ77630, highly similar to Homo sapiens BPY2 interacting protein 1, mRNA OS=Homo sapiens OX=9606 PE=1 SV=1		0.01	1	0.01	0.01	0.01	0.01	0.42265	0.01	0.34	5.08746	0.374019
A8MVZ9	Fructose-bisphosphate aldolase OS=Homo sapiens OX=9606 GN=ALDOC PE=1 SV=1	ALDOC	0.01	1	0.01	0.01	0.01	0.01	0.42265	0.01	0.34	5.08746	0.374019
A8MXL6	Protein SEC13 homolog OS=Homo sapiens OX=9606 GN=SEC13 PE=1 SV=1	SEC13	0.01	1	0.01	0.01	0.01	0.01	0.42265	0.01	0.34	5.08746	0.374019
B0QZ37	mRNA export factor (Fragment) OS=Homo sapiens OX=9606 GN=RAE1 PE=1 SV=1	RAE1	0.01	1	0.01	0.01	0.01	0.01	0.42265	0.01	0.34	5.08746	0.374019
B1AJY6	26S proteasome non-ATPase regulatory subunit 10 OS=Homo sapiens OX=9606 GN=PSMD10 PE=1 SV=1	PSMD10	0.01	0.01	1	0.01	0.01	0.01	0.42265	0.01	0.34	5.08746	0.374019
B1APQ0	Presequence protease, mitochondrial (Fragment) OS=Homo sapiens OX=9606 GN=PITRM1 PE=1 SV=1	PITRM1	0.01	1	0.01	0.01	0.01	0.01	0.42265	0.01	0.34	5.08746	0.374019
B1B153	Calpain-8 (Fragment) OS=Homo sapiens OX=9606 GN=CAPN8 PE=1 SV=1	CAPN8	0.01	1	0.01	0.01	0.01	0.01	0.42265	0.01	0.34	5.08746	0.374019
B2RDC9	cDNA, FLJ96555 OS=Homo sapiens OX=9606 PE=1 SV=1		0.01	1	0.01	0.01	0.01	0.01	0.42265	0.01	0.34	5.08746	0.374019
B4DT28	Heterogeneous nuclear ribonucleoprotein R OS=Homo sapiens OX=9606 GN=HNRNPR PE=1 SV=1	HNRNPR	0.01	0.01	1	0.01	0.01	0.01	0.42265	0.01	0.34	5.08746	0.374019
B7ZBF7	Serine/threonine-protein kinase Chk2 (Fragment) OS=Homo sapiens OX=9606 GN=CHEK2 PE=1 SV=1	CHEK2	0.01	1	0.01	0.01	0.01	0.01	0.42265	0.01	0.34	5.08746	0.374019
B8ZZ87	Mitotic-spindle organizing protein 2B OS=Homo sapiens OX=9606 GN=MZT2B PE=1 SV=1	MZT2B	0.01	1	0.01	0.01	0.01	0.01	0.42265	0.01	0.34	5.08746	0.374019
B9ZVN9	DNA-directed RNA polymerase subunit OS=Homo sapiens OX=9606 GN=POLR1A PE=1 SV=1	POLR1A	0.01	0.01	1	0.01	0.01	0.01	0.42265	0.01	0.34	5.08746	0.374019
B9ZVT1	RNA-binding protein 12B OS=Homo sapiens OX=9606 GN=RBM12B PE=1 SV=2	RBM12B	0.01	1	0.01	0.01	0.01	0.01	0.42265	0.01	0.34	5.08746	0.374019
C9IZD3	Rho GTPase-activating protein 17 (Fragment) OS=Homo sapiens OX=9606 GN=ARHGAP17 PE=1 SV=3	ARHGAP17	0.01	1	0.01	0.01	0.01	0.01	0.42265	0.01	0.34	5.08746	0.374019
C9J0J7	Profilin OS=Homo sapiens OX=9606 GN=PFN2 PE=1 SV=1	PFN2	0.01	1	0.01	0.01	0.01	0.01	0.42265	0.01	0.34	5.08746	0.374019
C9J5D1	N-alpha-acetyltransferase 50 OS=Homo sapiens OX=9606 GN=NAA50 PE=1 SV=1	NAA50	0.01	1	0.01	0.01	0.01	0.01	0.42265	0.01	0.34	5.08746	0.374019
C9JAL2	Glutamine-rich protein 1 (Fragment) OS=Homo sapiens OX=9606 GN=QRICH1 PE=1 SV=1	QRICH1	0.01	1	0.01	0.01	0.01	0.01	0.42265	0.01	0.34	5.08746	0.374019
C9JD32	60S ribosomal protein L23 (Fragment) OS=Homo sapiens OX=9606 GN=RPL23 PE=1 SV=1	RPL23	0.01	1	0.01	0.01	0.01	0.01	0.42265	0.01	0.34	5.08746	0.374019
C9JE56	WD repeat-containing protein 76 (Fragment) OS=Homo sapiens OX=9606 GN=WDR76 PE=1 SV=1	WDR76	0.01	1	0.01	0.01	0.01	0.01	0.42265	0.01	0.34	5.08746	0.374019
C9JE98	Nuclear receptor corepressor 2 OS=Homo sapiens OX=9606 GN=NCOR2 PE=1 SV=1	NCOR2	0.01	1	0.01	0.01	0.01	0.01	0.42265	0.01	0.34	5.08746	0.374019
C9JKI7	Mitotic spindle assembly checkpoint protein MAD1 (Fragment) OS=Homo sapiens OX=9606 GN=MAD1L1 PE=1 SV=1	MAD1L1	0.01	1	0.01	0.01	0.01	0.01	0.42265	0.01	0.34	5.08746	0.374019
C9JLU1	DNA-directed RNA polymerases I, II, and III subunit RPABC3 (Fragment) OS=Homo sapiens OX=9606 GN=POLR2H PE=1 SV=8	POLR2H	0.01	1	0.01	0.01	0.01	0.01	0.42265	0.01	0.34	5.08746	0.374019
C9JQS9	Propionyl-CoA carboxylase beta chain, mitochondrial OS=Homo sapiens OX=9606 GN=PCCB PE=1 SV=1	PCCB	0.01	1	0.01	0.01	0.01	0.01	0.42265	0.01	0.34	5.08746	0.374019
C9JU34	Ras-responsive element-binding protein 1 (Fragment) OS=Homo sapiens OX=9606 GN=RREB1 PE=1 SV=1	RREB1	0.01	1	0.01	0.01	0.01	0.01	0.42265	0.01	0.34	5.08746	0.374019
C9JVP0	Forkhead box J3, isoform CRA_b (Fragment) OS=Homo sapiens OX=9606 GN=FOXJ3 PE=1 SV=1	FOXJ3	0.01	1	0.01	0.01	0.01	0.01	0.42265	0.01	0.34	5.08746	0.374019
C9JXR7	Caspase-3 (Fragment) OS=Homo sapiens OX=9606 GN=CASP3 PE=1 SV=2	CASP3	0.01	0.01	1	0.01	0.01	0.01	0.42265	0.01	0.34	5.08746	0.374019
D6RAI0	Abasic site processing protein HMCES (Fragment) OS=Homo sapiens OX=9606 GN=HMCES PE=1 SV=1	HMCES	0.01	1	0.01	0.01	0.01	0.01	0.42265	0.01	0.34	5.08746	0.374019
D6RBE9	Annexin OS=Homo sapiens OX=9606 GN=ANXA5 PE=1 SV=1	ANXA5	0.01	0.01	1	0.01	0.01	0.01	0.42265	0.01	0.34	5.08746	0.374019
D6RCC8	Amidophosphoribosyltransferase OS=Homo sapiens OX=9606 GN=PPAT PE=1 SV=1	PPAT	0.01	1	0.01	0.01	0.01	0.01	0.42265	0.01	0.34	5.08746	0.374019
D6RD79	GDT1 family protein OS=Homo sapiens OX=9606 GN=TMEM165 PE=1 SV=1	TMEM165	1	0.01	0.01	0.01	0.01	0.01	0.42265	0.01	0.34	5.08746	0.374019
D6RDB2	GTP-binding protein SAR1b OS=Homo sapiens OX=9606 GN=SAR1B PE=1 SV=1	SAR1B	1	0.01	0.01	0.01	0.01	0.01	0.42265	0.01	0.34	5.08746	0.374019
D6RDU3	Heterogeneous nuclear ribonucleoprotein H (Fragment) OS=Homo sapiens OX=9606 GN=HNRNPH1 PE=1 SV=1	HNRNPH1	0.01	1	0.01	0.01	0.01	0.01	0.42265	0.01	0.34	5.08746	0.374019
D6RF35	Vitamin D-binding protein OS=Homo sapiens OX=9606 GN=GC PE=1 SV=1	GC	1	0.01	0.01	0.01	0.01	0.01	0.42265	0.01	0.34	5.08746	0.374019
D6RIC6	Dual-specificity protein kinase TTK (Fragment) OS=Homo sapiens OX=9606 GN=TTK PE=1 SV=8	TTK	0.01	1	0.01	0.01	0.01	0.01	0.42265	0.01	0.34	5.08746	0.374019
D6RJE6	Probable histidine--tRNA ligase, mitochondrial (Fragment) OS=Homo sapiens OX=9606 GN=HARS2 PE=1 SV=2	HARS2	0.01	1	0.01	0.01	0.01	0.01	0.42265	0.01	0.34	5.08746	0.374019
E2QRF9	Geminin (Fragment) OS=Homo sapiens OX=9606 GN=GMNN PE=1 SV=1	GMNN	0.01	0.01	1	0.01	0.01	0.01	0.42265	0.01	0.34	5.08746	0.374019
E5RGG1	Dynactin subunit 4 (Fragment) OS=Homo sapiens OX=9606 GN=DCTN4 PE=1 SV=1	DCTN4	0.01	0.01	1	0.01	0.01	0.01	0.42265	0.01	0.34	5.08746	0.374019
E5RGT2	Transmembrane protein 68 OS=Homo sapiens OX=9606 GN=TMEM68 PE=1 SV=1	TMEM68	0.01	1	0.01	0.01	0.01	0.01	0.42265	0.01	0.34	5.08746	0.374019
E5RHE1	Voltage-dependent anion-selective channel protein 3 OS=Homo sapiens OX=9606 GN=VDAC3 PE=1 SV=1	VDAC3	0.01	1	0.01	0.01	0.01	0.01	0.42265	0.01	0.34	5.08746	0.374019
E5RIH5	TELO2-interacting protein 2 OS=Homo sapiens OX=9606 GN=TTI2 PE=1 SV=1	TTI2	0.01	0.01	1	0.01	0.01	0.01	0.42265	0.01	0.34	5.08746	0.374019
E5RJ35	Aspartyl aminopeptidase (Fragment) OS=Homo sapiens OX=9606 GN=DNPEP PE=1 SV=1	DNPEP	1	0.01	0.01	0.01	0.01	0.01	0.42265	0.01	0.34	5.08746	0.374019
E7ENM8	Tyrosine-protein kinase OS=Homo sapiens OX=9606 GN=FES PE=1 SV=1	FES	1	0.01	0.01	0.01	0.01	0.01	0.42265	0.01	0.34	5.08746	0.374019
E7EPI0	Inhibitor of Bruton tyrosine kinase OS=Homo sapiens OX=9606 GN=IBTK PE=1 SV=1	IBTK	0.01	1	0.01	0.01	0.01	0.01	0.42265	0.01	0.34	5.08746	0.374019
E7EQB8	Isocitrate dehydrogenase [NAD] subunit, mitochondrial OS=Homo sapiens OX=9606 GN=IDH3G PE=1 SV=1	IDH3G	0.01	1	0.01	0.01	0.01	0.01	0.42265	0.01	0.34	5.08746	0.374019
E7EQI7	WASH complex subunit 5 OS=Homo sapiens OX=9606 GN=WASHC5 PE=1 SV=1	WASHC5	0.01	1	0.01	0.01	0.01	0.01	0.42265	0.01	0.34	5.08746	0.374019
E7ES84	Kinetochore-associated protein 1 OS=Homo sapiens OX=9606 GN=KNTC1 PE=1 SV=1	KNTC1	0.01	1	0.01	0.01	0.01	0.01	0.42265	0.01	0.34	5.08746	0.374019
E7ET17	Peroxisomal multifunctional enzyme type 2 OS=Homo sapiens OX=9606 GN=HSD17B4 PE=1 SV=1	HSD17B4	0.01	0.01	1	0.01	0.01	0.01	0.42265	0.01	0.34	5.08746	0.374019
E7EUJ7	Cancer-associated gene 1 protein OS=Homo sapiens OX=9606 GN=CAGE1 PE=1 SV=1	CAGE1	0.01	1	0.01	0.01	0.01	0.01	0.42265	0.01	0.34	5.08746	0.374019
E7EVE9	General transcription and DNA repair factor IIH helicase subunit XPD OS=Homo sapiens OX=9606 GN=ERCC2 PE=1 SV=1	ERCC2	0.01	1	0.01	0.01	0.01	0.01	0.42265	0.01	0.34	5.08746	0.374019
E9PEW0	Ubiquitin carboxyl-terminal hydrolase OS=Homo sapiens OX=9606 GN=USP36 PE=1 SV=2	USP36	0.01	0.01	1	0.01	0.01	0.01	0.42265	0.01	0.34	5.08746	0.374019
E9PFF5	Fragile X mental retardation syndrome-related protein 1 OS=Homo sapiens OX=9606 GN=FXR1 PE=1 SV=1	FXR1	0.01	1	0.01	0.01	0.01	0.01	0.42265	0.01	0.34	5.08746	0.374019
E9PFN5	Glutathione S-transferase kappa OS=Homo sapiens OX=9606 GN=GSTK1 PE=1 SV=1	GSTK1	0.01	1	0.01	0.01	0.01	0.01	0.42265	0.01	0.34	5.08746	0.374019
E9PIN5	Tumor protein p53-inducible protein 11 (Fragment) OS=Homo sapiens OX=9606 GN=TP53I11 PE=1 SV=1	TP53I11	1	0.01	0.01	0.01	0.01	0.01	0.42265	0.01	0.34	5.08746	0.374019
E9PL69	Ribonucleoside-diphosphate reductase large subunit OS=Homo sapiens OX=9606 GN=RRM1 PE=1 SV=1	RRM1	0.01	1	0.01	0.01	0.01	0.01	0.42265	0.01	0.34	5.08746	0.374019
E9PLE4	Phosphatidylserine synthase 2 OS=Homo sapiens OX=9606 GN=PTDSS2 PE=1 SV=1	PTDSS2	0.01	1	0.01	0.01	0.01	0.01	0.42265	0.01	0.34	5.08746	0.374019
E9PLZ3	Ribonuclease inhibitor (Fragment) OS=Homo sapiens OX=9606 GN=RNH1 PE=1 SV=1	RNH1	0.01	1	0.01	0.01	0.01	0.01	0.42265	0.01	0.34	5.08746	0.374019
E9PM39	Ras association domain-containing protein 7 (Fragment) OS=Homo sapiens OX=9606 GN=RASSF7 PE=1 SV=8	RASSF7	1	0.01	0.01	0.01	0.01	0.01	0.42265	0.01	0.34	5.08746	0.374019
E9PNJ7	Nucleosome assembly protein 1-like 4 (Fragment) OS=Homo sapiens OX=9606 GN=NAP1L4 PE=1 SV=1	NAP1L4	0.01	1	0.01	0.01	0.01	0.01	0.42265	0.01	0.34	5.08746	0.374019
E9PNR6	Rho GTPase-activating protein 1 (Fragment) OS=Homo sapiens OX=9606 GN=ARHGAP1 PE=1 SV=1	ARHGAP1	0.01	0.01	1	0.01	0.01	0.01	0.42265	0.01	0.34	5.08746	0.374019
E9PNY1	Zinc finger protein-like 1 (Fragment) OS=Homo sapiens OX=9606 GN=ZFPL1 PE=1 SV=1	ZFPL1	1	0.01	0.01	0.01	0.01	0.01	0.42265	0.01	0.34	5.08746	0.374019
E9PRG1	Band 4.1-like protein 2 (Fragment) OS=Homo sapiens OX=9606 GN=EPB41L2 PE=1 SV=1	EPB41L2	0.01	1	0.01	0.01	0.01	0.01	0.42265	0.01	0.34	5.08746	0.374019
E9PS99	Transmembrane 9 superfamily member (Fragment) OS=Homo sapiens OX=9606 GN=TM9SF1 PE=1 SV=1	TM9SF1	0.01	1	0.01	0.01	0.01	0.01	0.42265	0.01	0.34	5.08746	0.374019
F2Z2K0	NSFL1 cofactor p47 OS=Homo sapiens OX=9606 GN=NSFL1C PE=1 SV=1	NSFL1C	0.01	0.01	1	0.01	0.01	0.01	0.42265	0.01	0.34	5.08746	0.374019
F5GX62	Ras-related protein Rap-1b (Fragment) OS=Homo sapiens OX=9606 GN=RAP1B PE=1 SV=1	RAP1B	1	0.01	0.01	0.01	0.01	0.01	0.42265	0.01	0.34	5.08746	0.374019
F5GXS2	Alpha-actinin-4 OS=Homo sapiens OX=9606 GN=ACTN4 PE=1 SV=2	ACTN4	0.01	0.01	1	0.01	0.01	0.01	0.42265	0.01	0.34	5.08746	0.374019
F5GYF7	COP9 signalosome complex subunit 7a (Fragment) OS=Homo sapiens OX=9606 GN=COPS7A PE=1 SV=8	COPS7A	1	0.01	0.01	0.01	0.01	0.01	0.42265	0.01	0.34	5.08746	0.374019
F5H424	Glutamate receptor-interacting protein 1 (Fragment) OS=Homo sapiens OX=9606 GN=GRIP1 PE=1 SV=1	GRIP1	0.01	1	0.01	0.01	0.01	0.01	0.42265	0.01	0.34	5.08746	0.374019
F5H433	Sal-like protein 2 OS=Homo sapiens OX=9606 GN=SALL2 PE=1 SV=3	SALL2	0.01	1	0.01	0.01	0.01	0.01	0.42265	0.01	0.34	5.08746	0.374019
F5H5A3	Mitogen-activated protein kinase kinase kinase kinase 3 OS=Homo sapiens OX=9606 GN=MAP4K3 PE=1 SV=1	MAP4K3	0.01	0.01	1	0.01	0.01	0.01	0.42265	0.01	0.34	5.08746	0.374019
F6TLX2	Glyoxalase domain-containing protein 4 OS=Homo sapiens OX=9606 GN=GLOD4 PE=1 SV=1	GLOD4	0.01	1	0.01	0.01	0.01	0.01	0.42265	0.01	0.34	5.08746	0.374019
F6UXX1	Heterogeneous nuclear ribonucleoprotein Q (Fragment) OS=Homo sapiens OX=9606 GN=SYNCRIP PE=1 SV=1	SYNCRIP	0.01	1	0.01	0.01	0.01	0.01	0.42265	0.01	0.34	5.08746	0.374019
F6V2J0	Centrosomal protein of 162 kDa OS=Homo sapiens OX=9606 GN=CEP162 PE=1 SV=1	CEP162	0.01	1	0.01	0.01	0.01	0.01	0.42265	0.01	0.34	5.08746	0.374019
F8VUA2	Charged multivesicular body protein 1a OS=Homo sapiens OX=9606 GN=CHMP1A PE=1 SV=1	CHMP1A	0.01	0.01	1	0.01	0.01	0.01	0.42265	0.01	0.34	5.08746	0.374019
F8VUB6	Aladin OS=Homo sapiens OX=9606 GN=AAAS PE=1 SV=2	AAAS	0.01	0.01	1	0.01	0.01	0.01	0.42265	0.01	0.34	5.08746	0.374019
F8VV59	Nucleosome assembly protein 1-like 1 OS=Homo sapiens OX=9606 GN=NAP1L1 PE=1 SV=1	NAP1L1	0.01	0.01	1	0.01	0.01	0.01	0.42265	0.01	0.34	5.08746	0.374019
F8W1J4	Intraflagellar transport protein 81 homolog (Fragment) OS=Homo sapiens OX=9606 GN=IFT81 PE=1 SV=1	IFT81	0.01	1	0.01	0.01	0.01	0.01	0.42265	0.01	0.34	5.08746	0.374019
F8WBH4	Interferon-induced, double-stranded RNA-activated protein kinase (Fragment) OS=Homo sapiens OX=9606 GN=EIF2AK2 PE=1 SV=1	EIF2AK2	0.01	1	0.01	0.01	0.01	0.01	0.42265	0.01	0.34	5.08746	0.374019
F8WBZ6	CCR4-NOT transcription complex subunit 9 OS=Homo sapiens OX=9606 GN=CNOT9 PE=1 SV=1	CNOT9	0.01	1	0.01	0.01	0.01	0.01	0.42265	0.01	0.34	5.08746	0.374019
F8WCQ2	Phosphatidylinositide phosphatase SAC1 OS=Homo sapiens OX=9606 GN=SACM1L PE=1 SV=1	SACM1L	1	0.01	0.01	0.01	0.01	0.01	0.42265	0.01	0.34	5.08746	0.374019
F8WDR7	Actin-related protein 3 (Fragment) OS=Homo sapiens OX=9606 GN=ACTR3 PE=1 SV=2	ACTR3	1	0.01	0.01	0.01	0.01	0.01	0.42265	0.01	0.34	5.08746	0.374019
F8WE72	Ribosome maturation protein SBDS OS=Homo sapiens OX=9606 GN=SBDS PE=1 SV=1	SBDS	0.01	1	0.01	0.01	0.01	0.01	0.42265	0.01	0.34	5.08746	0.374019
G3V167	Poly [ADP-ribose] polymerase OS=Homo sapiens OX=9606 GN=PARP2 PE=1 SV=1	PARP2	0.01	1	0.01	0.01	0.01	0.01	0.42265	0.01	0.34	5.08746	0.374019
G3V1U3	Methionine aminopeptidase 2 OS=Homo sapiens OX=9606 GN=METAP2 PE=1 SV=1	METAP2	0.01	1	0.01	0.01	0.01	0.01	0.42265	0.01	0.34	5.08746	0.374019
G3V2W4	Alpha-actinin-1 (Fragment) OS=Homo sapiens OX=9606 GN=ACTN1 PE=1 SV=1	ACTN1	0.01	1	0.01	0.01	0.01	0.01	0.42265	0.01	0.34	5.08746	0.374019
G3V3A0	Alpha-1-antichymotrypsin OS=Homo sapiens OX=9606 GN=SERPINA3 PE=1 SV=1	SERPINA3	1	0.01	0.01	0.01	0.01	0.01	0.42265	0.01	0.34	5.08746	0.374019
G5E975	SWI/SNF-related matrix-associated actin-dependent regulator of chromatin subfamily B member 1 OS=Homo sapiens OX=9606 GN=SMARCB1 PE=1 SV=1	SMARCB1	0.01	1	0.01	0.01	0.01	0.01	0.42265	0.01	0.34	5.08746	0.374019
H0Y3M2	BUB3-interacting and GLEBS motif-containing protein ZNF207 (Fragment) OS=Homo sapiens OX=9606 GN=ZNF207 PE=1 SV=2	ZNF207	0.01	1	0.01	0.01	0.01	0.01	0.42265	0.01	0.34	5.08746	0.374019
H0Y449	Y-box-binding protein 1 (Fragment) OS=Homo sapiens OX=9606 GN=YBX1 PE=1 SV=1	YBX1	0.01	0.01	1	0.01	0.01	0.01	0.42265	0.01	0.34	5.08746	0.374019
H0Y4E8	Serine/threonine-protein kinase SIK3 (Fragment) OS=Homo sapiens OX=9606 GN=SIK3 PE=1 SV=1	SIK3	1	0.01	0.01	0.01	0.01	0.01	0.42265	0.01	0.34	5.08746	0.374019
H0Y555	Proteasome inhibitor PI31 subunit (Fragment) OS=Homo sapiens OX=9606 GN=PSMF1 PE=1 SV=1	PSMF1	1	0.01	0.01	0.01	0.01	0.01	0.42265	0.01	0.34	5.08746	0.374019
H0Y6J6	Splicing factor 45 (Fragment) OS=Homo sapiens OX=9606 GN=RBM17 PE=1 SV=1	RBM17	0.01	1	0.01	0.01	0.01	0.01	0.42265	0.01	0.34	5.08746	0.374019
H0Y721	CDK5 regulatory subunit-associated protein 1 (Fragment) OS=Homo sapiens OX=9606 GN=CDK5RAP1 PE=1 SV=1	CDK5RAP1	0.01	1	0.01	0.01	0.01	0.01	0.42265	0.01	0.34	5.08746	0.374019
H0Y7L6	Transcription factor Sp3 (Fragment) OS=Homo sapiens OX=9606 GN=SP3 PE=1 SV=1	SP3	0.01	1	0.01	0.01	0.01	0.01	0.42265	0.01	0.34	5.08746	0.374019
H0Y9D8	Inorganic pyrophosphatase 2, mitochondrial (Fragment) OS=Homo sapiens OX=9606 GN=PPA2 PE=1 SV=1	PPA2	1	0.01	0.01	0.01	0.01	0.01	0.42265	0.01	0.34	5.08746	0.374019
H0Y9L6	Sister chromatid cohesion protein PDS5 homolog A (Fragment) OS=Homo sapiens OX=9606 GN=PDS5A PE=1 SV=1	PDS5A	1	0.01	0.01	0.01	0.01	0.01	0.42265	0.01	0.34	5.08746	0.374019
H0YB16	Focal adhesion kinase 1 (Fragment) OS=Homo sapiens OX=9606 GN=PTK2 PE=1 SV=1	PTK2	0.01	0.01	1	0.01	0.01	0.01	0.42265	0.01	0.34	5.08746	0.374019
H0YCN4	DCN1-like protein (Fragment) OS=Homo sapiens OX=9606 GN=DCUN1D5 PE=1 SV=1	DCUN1D5	0.01	0.01	1	0.01	0.01	0.01	0.42265	0.01	0.34	5.08746	0.374019
H0YD31	Ras-related protein Rab-2A (Fragment) OS=Homo sapiens OX=9606 GN=RAB2A PE=1 SV=1	RAB2A	1	0.01	0.01	0.01	0.01	0.01	0.42265	0.01	0.34	5.08746	0.374019
H0YGS7	Tripartite motif-containing protein 65 (Fragment) OS=Homo sapiens OX=9606 GN=TRIM65 PE=1 SV=1	TRIM65	0.01	1	0.01	0.01	0.01	0.01	0.42265	0.01	0.34	5.08746	0.374019
H0YH33	Serine-threonine kinase receptor-associated protein (Fragment) OS=Homo sapiens OX=9606 GN=STRAP PE=1 SV=1	STRAP	0.01	0.01	1	0.01	0.01	0.01	0.42265	0.01	0.34	5.08746	0.374019
H0YJ77	Protein arginine N-methyltransferase 5 (Fragment) OS=Homo sapiens OX=9606 GN=PRMT5 PE=1 SV=1	PRMT5	0.01	1	0.01	0.01	0.01	0.01	0.42265	0.01	0.34	5.08746	0.374019
H0YJD9	Actin-related protein 10 (Fragment) OS=Homo sapiens OX=9606 GN=ACTR10 PE=1 SV=1	ACTR10	0.01	1	0.01	0.01	0.01	0.01	0.42265	0.01	0.34	5.08746	0.374019
H0YJG7	Activator of 90 kDa heat shock protein ATPase homolog 1 (Fragment) OS=Homo sapiens OX=9606 GN=AHSA1 PE=1 SV=1	AHSA1	1	0.01	0.01	0.01	0.01	0.01	0.42265	0.01	0.34	5.08746	0.374019
H0YL72	Isocitrate dehydrogenase [NAD] subunit alpha, mitochondrial OS=Homo sapiens OX=9606 GN=IDH3A PE=1 SV=1	IDH3A	0.01	1	0.01	0.01	0.01	0.01	0.42265	0.01	0.34	5.08746	0.374019
H0YME6	Kinesin-like protein KIF23 OS=Homo sapiens OX=9606 GN=KIF23 PE=1 SV=1	KIF23	0.01	1	0.01	0.01	0.01	0.01	0.42265	0.01	0.34	5.08746	0.374019
H0YNJ9	Deoxyuridine 5'-triphosphate nucleotidohydrolase, mitochondrial OS=Homo sapiens OX=9606 GN=DUT PE=1 SV=1	DUT	0.01	0.01	1	0.01	0.01	0.01	0.42265	0.01	0.34	5.08746	0.374019
H3BP35	Diphosphomevalonate decarboxylase (Fragment) OS=Homo sapiens OX=9606 GN=MVD PE=1 SV=1	MVD	0.01	0.01	1	0.01	0.01	0.01	0.42265	0.01	0.34	5.08746	0.374019
H3BPE1	Microtubule-actin cross-linking factor 1, isoforms 1/2/3/5 OS=Homo sapiens OX=9606 GN=MACF1 PE=1 SV=1	MACF1	1	0.01	0.01	0.01	0.01	0.01	0.42265	0.01	0.34	5.08746	0.374019
H3BPQ9	Protein spinster homolog 1 (Fragment) OS=Homo sapiens OX=9606 GN=SPNS1 PE=1 SV=1	SPNS1	0.01	1	0.01	0.01	0.01	0.01	0.42265	0.01	0.34	5.08746	0.374019
H3BPZ8	Protein arginine N-methyltransferase 7 (Fragment) OS=Homo sapiens OX=9606 GN=PRMT7 PE=1 SV=1	PRMT7	0.01	1	0.01	0.01	0.01	0.01	0.42265	0.01	0.34	5.08746	0.374019
H3BQH3	Kelch domain-containing protein 4 (Fragment) OS=Homo sapiens OX=9606 GN=KLHDC4 PE=1 SV=8	KLHDC4	1	0.01	0.01	0.01	0.01	0.01	0.42265	0.01	0.34	5.08746	0.374019
H3BS55	RNA pseudouridylate synthase domain-containing protein 1 OS=Homo sapiens OX=9606 GN=RPUSD1 PE=1 SV=1	RPUSD1	0.01	0.01	1	0.01	0.01	0.01	0.42265	0.01	0.34	5.08746	0.374019
H3BSA6	dCTP pyrophosphatase 1 OS=Homo sapiens OX=9606 GN=DCTPP1 PE=1 SV=1	DCTPP1	1	0.01	0.01	0.01	0.01	0.01	0.42265	0.01	0.34	5.08746	0.374019
H7BXF3	Transformer-2 protein homolog beta (Fragment) OS=Homo sapiens OX=9606 GN=TRA2B PE=1 SV=1	TRA2B	0.01	1	0.01	0.01	0.01	0.01	0.42265	0.01	0.34	5.08746	0.374019
H7BXH2	Serine/threonine-protein phosphatase 6 regulatory subunit 3 OS=Homo sapiens OX=9606 GN=PPP6R3 PE=1 SV=1	PPP6R3	1	0.01	0.01	0.01	0.01	0.01	0.42265	0.01	0.34	5.08746	0.374019
H7C0D9	DNA-directed RNA polymerase I subunit RPA2 (Fragment) OS=Homo sapiens OX=9606 GN=POLR1B PE=1 SV=8	POLR1B	0.01	0.01	1	0.01	0.01	0.01	0.42265	0.01	0.34	5.08746	0.374019
H7C1I7	Zinc finger MYM-type protein 4 (Fragment) OS=Homo sapiens OX=9606 GN=ZMYM4 PE=1 SV=1	ZMYM4	0.01	1	0.01	0.01	0.01	0.01	0.42265	0.01	0.34	5.08746	0.374019
H7C1K5	Anillin (Fragment) OS=Homo sapiens OX=9606 GN=ANLN PE=1 SV=8	ANLN	0.01	0.01	1	0.01	0.01	0.01	0.42265	0.01	0.34	5.08746	0.374019
H7C2K2	NCK-interacting protein with SH3 domain (Fragment) OS=Homo sapiens OX=9606 GN=NCKIPSD PE=1 SV=1	NCKIPSD	0.01	0.01	1	0.01	0.01	0.01	0.42265	0.01	0.34	5.08746	0.374019
H7C2W9	60S ribosomal protein L31 (Fragment) OS=Homo sapiens OX=9606 GN=RPL31 PE=1 SV=1	RPL31	0.01	1	0.01	0.01	0.01	0.01	0.42265	0.01	0.34	5.08746	0.374019
H7C2Y1	E3 ubiquitin-protein ligase TRIP12 (Fragment) OS=Homo sapiens OX=9606 GN=TRIP12 PE=1 SV=1	TRIP12	0.01	0.01	1	0.01	0.01	0.01	0.42265	0.01	0.34	5.08746	0.374019
H7C488	Leucine zipper transcription factor-like protein 1 (Fragment) OS=Homo sapiens OX=9606 GN=LZTFL1 PE=1 SV=1	LZTFL1	0.01	1	0.01	0.01	0.01	0.01	0.42265	0.01	0.34	5.08746	0.374019
I3L4Y2	Myc-associated zinc finger protein (Fragment) OS=Homo sapiens OX=9606 GN=MAZ PE=1 SV=8	MAZ	0.01	1	0.01	0.01	0.01	0.01	0.42265	0.01	0.34	5.08746	0.374019
J3KNR0	Non-specific serine/threonine protein kinase OS=Homo sapiens OX=9606 GN=MARK3 PE=1 SV=2	MARK3	0.01	1	0.01	0.01	0.01	0.01	0.42265	0.01	0.34	5.08746	0.374019
J3KNV1	Zinc finger protein 292 OS=Homo sapiens OX=9606 GN=ZNF292 PE=1 SV=1	ZNF292	0.01	1	0.01	0.01	0.01	0.01	0.42265	0.01	0.34	5.08746	0.374019
J3KQ66	Reelin OS=Homo sapiens OX=9606 GN=RELN PE=1 SV=1	RELN	1	0.01	0.01	0.01	0.01	0.01	0.42265	0.01	0.34	5.08746	0.374019
J3KRF8	Aurora kinase B OS=Homo sapiens OX=9606 GN=AURKB PE=1 SV=1	AURKB	0.01	1	0.01	0.01	0.01	0.01	0.42265	0.01	0.34	5.08746	0.374019
J3KSL8	Trafficking protein particle complex subunit 8 OS=Homo sapiens OX=9606 GN=TRAPPC8 PE=1 SV=1	TRAPPC8	0.01	0.01	1	0.01	0.01	0.01	0.42265	0.01	0.34	5.08746	0.374019
J3KT75	Mannose-P-dolichol utilization defect 1 protein (Fragment) OS=Homo sapiens OX=9606 GN=MPDU1 PE=1 SV=1	MPDU1	1	0.01	0.01	0.01	0.01	0.01	0.42265	0.01	0.34	5.08746	0.374019
J3KTQ0	Sperm-associated antigen 5 (Fragment) OS=Homo sapiens OX=9606 GN=SPAG5 PE=1 SV=8	SPAG5	0.01	1	0.01	0.01	0.01	0.01	0.42265	0.01	0.34	5.08746	0.374019
J3QQM1	26S proteasome regulatory subunit 8 (Fragment) OS=Homo sapiens OX=9606 GN=PSMC5 PE=1 SV=1	PSMC5	0.01	1	0.01	0.01	0.01	0.01	0.42265	0.01	0.34	5.08746	0.374019
J3QSH4	Vascular endothelial zinc finger 1 OS=Homo sapiens OX=9606 GN=VEZF1 PE=1 SV=1	VEZF1	0.01	1	0.01	0.01	0.01	0.01	0.42265	0.01	0.34	5.08746	0.374019
K7EIQ7	Mitochondrial Rho GTPase 1 (Fragment) OS=Homo sapiens OX=9606 GN=RHOT1 PE=1 SV=1	RHOT1	0.01	1	0.01	0.01	0.01	0.01	0.42265	0.01	0.34	5.08746	0.374019
K7EIU0	Hsp90 co-chaperone Cdc37 (Fragment) OS=Homo sapiens OX=9606 GN=CDC37 PE=1 SV=1	CDC37	0.01	0.01	1	0.01	0.01	0.01	0.42265	0.01	0.34	5.08746	0.374019
K7EK35	Signal transducer and activator of transcription OS=Homo sapiens OX=9606 GN=STAT5A PE=1 SV=1	STAT5A	0.01	0.01	1	0.01	0.01	0.01	0.42265	0.01	0.34	5.08746	0.374019
K7EM09	Transmembrane protein 205 (Fragment) OS=Homo sapiens OX=9606 GN=TMEM205 PE=1 SV=1	TMEM205	0.01	1	0.01	0.01	0.01	0.01	0.42265	0.01	0.34	5.08746	0.374019
K7EN82	Glycylpeptide N-tetradecanoyltransferase 1 (Fragment) OS=Homo sapiens OX=9606 GN=NMT1 PE=1 SV=1	NMT1	1	0.01	0.01	0.01	0.01	0.01	0.42265	0.01	0.34	5.08746	0.374019
K7ENK5	Ectopic P granules protein 5 homolog OS=Homo sapiens OX=9606 GN=EPG5 PE=1 SV=1	EPG5	1	0.01	0.01	0.01	0.01	0.01	0.42265	0.01	0.34	5.08746	0.374019
K7EPK5	Dual-specificity protein phosphatase 3 OS=Homo sapiens OX=9606 GN=DUSP3 PE=1 SV=1	DUSP3	0.01	1	0.01	0.01	0.01	0.01	0.42265	0.01	0.34	5.08746	0.374019
K7EQ60	Bifunctional coenzyme A synthase (Fragment) OS=Homo sapiens OX=9606 GN=COASY PE=1 SV=8	COASY	0.01	0.01	1	0.01	0.01	0.01	0.42265	0.01	0.34	5.08746	0.374019
K7ERG1	Septin-9 (Fragment) OS=Homo sapiens OX=9606 GN=SEPTIN9 PE=1 SV=1	SEPTIN9	0.01	0.01	1	0.01	0.01	0.01	0.42265	0.01	0.34	5.08746	0.374019
K7ERP6	cAMP-dependent protein kinase catalytic subunit alpha (Fragment) OS=Homo sapiens OX=9606 GN=PRKACA PE=1 SV=1	PRKACA	0.01	1	0.01	0.01	0.01	0.01	0.42265	0.01	0.34	5.08746	0.374019
K7ESL0	Spermidine synthase (Fragment) OS=Homo sapiens OX=9606 GN=SRM PE=1 SV=1	SRM	1	0.01	0.01	0.01	0.01	0.01	0.42265	0.01	0.34	5.08746	0.374019
M0R0Q7	DNA ligase OS=Homo sapiens OX=9606 GN=LIG1 PE=1 SV=1	LIG1	0.01	1	0.01	0.01	0.01	0.01	0.42265	0.01	0.34	5.08746	0.374019
M0R1B0	ER membrane protein complex subunit 8 (Fragment) OS=Homo sapiens OX=9606 GN=EMC8 PE=1 SV=1	EMC8	1	0.01	0.01	0.01	0.01	0.01	0.42265	0.01	0.34	5.08746	0.374019
M0R261	6-phosphogluconolactonase (Fragment) OS=Homo sapiens OX=9606 GN=PGLS PE=1 SV=1	PGLS	0.01	0.01	1	0.01	0.01	0.01	0.42265	0.01	0.34	5.08746	0.374019
O00139	Kinesin-like protein KIF2A OS=Homo sapiens OX=9606 GN=KIF2A PE=1 SV=3	KIF2A	0.01	0.01	1	0.01	0.01	0.01	0.42265	0.01	0.34	5.08746	0.374019
O00267	Transcription elongation factor SPT5 OS=Homo sapiens OX=9606 GN=SUPT5H PE=1 SV=1	SUPT5H	0.01	0.01	1	0.01	0.01	0.01	0.42265	0.01	0.34	5.08746	0.374019
O00483	Cytochrome c oxidase subunit NDUFA4 OS=Homo sapiens OX=9606 GN=NDUFA4 PE=1 SV=1	NDUFA4	0.01	1	0.01	0.01	0.01	0.01	0.42265	0.01	0.34	5.08746	0.374019
O14529	Homeobox protein cut-like 2 OS=Homo sapiens OX=9606 GN=CUX2 PE=1 SV=4	CUX2	0.01	1	0.01	0.01	0.01	0.01	0.42265	0.01	0.34	5.08746	0.374019
O14777	Kinetochore protein NDC80 homolog OS=Homo sapiens OX=9606 GN=NDC80 PE=1 SV=1	NDC80	0.01	0.01	1	0.01	0.01	0.01	0.42265	0.01	0.34	5.08746	0.374019
O14828	Secretory carrier-associated membrane protein 3 OS=Homo sapiens OX=9606 GN=SCAMP3 PE=1 SV=3	SCAMP3	0.01	1	0.01	0.01	0.01	0.01	0.42265	0.01	0.34	5.08746	0.374019
O14893	Gem-associated protein 2 OS=Homo sapiens OX=9606 GN=GEMIN2 PE=1 SV=1	GEMIN2	0.01	1	0.01	0.01	0.01	0.01	0.42265	0.01	0.34	5.08746	0.374019
O15067	Phosphoribosylformylglycinamidine synthase OS=Homo sapiens OX=9606 GN=PFAS PE=1 SV=4	PFAS	1	0.01	0.01	0.01	0.01	0.01	0.42265	0.01	0.34	5.08746	0.374019
O15111	Inhibitor of nuclear factor kappa-B kinase subunit alpha OS=Homo sapiens OX=9606 GN=CHUK PE=1 SV=2	CHUK	0.01	0.01	1	0.01	0.01	0.01	0.42265	0.01	0.34	5.08746	0.374019
O15121	Sphingolipid delta(4)-desaturase DES1 OS=Homo sapiens OX=9606 GN=DEGS1 PE=1 SV=1	DEGS1	1	0.01	0.01	0.01	0.01	0.01	0.42265	0.01	0.34	5.08746	0.374019
O15213	WD repeat-containing protein 46 OS=Homo sapiens OX=9606 GN=WDR46 PE=1 SV=3	WDR46	0.01	1	0.01	0.01	0.01	0.01	0.42265	0.01	0.34	5.08746	0.374019
O15260	Surfeit locus protein 4 OS=Homo sapiens OX=9606 GN=SURF4 PE=1 SV=3	SURF4	1	0.01	0.01	0.01	0.01	0.01	0.42265	0.01	0.34	5.08746	0.374019
O43237	Cytoplasmic dynein 1 light intermediate chain 2 OS=Homo sapiens OX=9606 GN=DYNC1LI2 PE=1 SV=1	DYNC1LI2	0.01	1	0.01	0.01	0.01	0.01	0.42265	0.01	0.34	5.08746	0.374019
O43395	U4/U6 small nuclear ribonucleoprotein Prp3 OS=Homo sapiens OX=9606 GN=PRPF3 PE=1 SV=2	PRPF3	0.01	1	0.01	0.01	0.01	0.01	0.42265	0.01	0.34	5.08746	0.374019
O43488	Aflatoxin B1 aldehyde reductase member 2 OS=Homo sapiens OX=9606 GN=AKR7A2 PE=1 SV=3	AKR7A2	0.01	1	0.01	0.01	0.01	0.01	0.42265	0.01	0.34	5.08746	0.374019
O43513	Mediator of RNA polymerase II transcription subunit 7 OS=Homo sapiens OX=9606 GN=MED7 PE=1 SV=1	MED7	0.01	1	0.01	0.01	0.01	0.01	0.42265	0.01	0.34	5.08746	0.374019
O43760	Synaptogyrin-2 OS=Homo sapiens OX=9606 GN=SYNGR2 PE=1 SV=1	SYNGR2	0.01	1	0.01	0.01	0.01	0.01	0.42265	0.01	0.34	5.08746	0.374019
O43865	S-adenosylhomocysteine hydrolase-like protein 1 OS=Homo sapiens OX=9606 GN=AHCYL1 PE=1 SV=2	AHCYL1	0.01	0.01	1	0.01	0.01	0.01	0.42265	0.01	0.34	5.08746	0.374019
O43913	Origin recognition complex subunit 5 OS=Homo sapiens OX=9606 GN=ORC5 PE=1 SV=1	ORC5	1	0.01	0.01	0.01	0.01	0.01	0.42265	0.01	0.34	5.08746	0.374019
O60287	Nucleolar pre-ribosomal-associated protein 1 OS=Homo sapiens OX=9606 GN=URB1 PE=1 SV=4	URB1	0.01	1	0.01	0.01	0.01	0.01	0.42265	0.01	0.34	5.08746	0.374019
O60518	Ran-binding protein 6 OS=Homo sapiens OX=9606 GN=RANBP6 PE=1 SV=2	RANBP6	0.01	1	0.01	0.01	0.01	0.01	0.42265	0.01	0.34	5.08746	0.374019
O60524	Nuclear export mediator factor NEMF OS=Homo sapiens OX=9606 GN=NEMF PE=1 SV=4	NEMF	0.01	1	0.01	0.01	0.01	0.01	0.42265	0.01	0.34	5.08746	0.374019
O60831	PRA1 family protein 2 OS=Homo sapiens OX=9606 GN=PRAF2 PE=1 SV=1	PRAF2	0.01	0.01	1	0.01	0.01	0.01	0.42265	0.01	0.34	5.08746	0.374019
O75179	Ankyrin repeat domain-containing protein 17 OS=Homo sapiens OX=9606 GN=ANKRD17 PE=1 SV=3	ANKRD17	0.01	1	0.01	0.01	0.01	0.01	0.42265	0.01	0.34	5.08746	0.374019
O75534	Cold shock domain-containing protein E1 OS=Homo sapiens OX=9606 GN=CSDE1 PE=1 SV=2	CSDE1	0.01	1	0.01	0.01	0.01	0.01	0.42265	0.01	0.34	5.08746	0.374019
O75578	Integrin alpha-10 OS=Homo sapiens OX=9606 GN=ITGA10 PE=2 SV=2	ITGA10	0.01	0.01	1	0.01	0.01	0.01	0.42265	0.01	0.34	5.08746	0.374019
O77932	Decapping and exoribonuclease protein OS=Homo sapiens OX=9606 GN=DXO PE=2 SV=2	DXO	0.01	0.01	1	0.01	0.01	0.01	0.42265	0.01	0.34	5.08746	0.374019
O94966	Ubiquitin carboxyl-terminal hydrolase 19 OS=Homo sapiens OX=9606 GN=USP19 PE=1 SV=2	USP19	0.01	1	0.01	0.01	0.01	0.01	0.42265	0.01	0.34	5.08746	0.374019
O95218	Zinc finger Ran-binding domain-containing protein 2 OS=Homo sapiens OX=9606 GN=ZRANB2 PE=1 SV=2	ZRANB2	0.01	0.01	1	0.01	0.01	0.01	0.42265	0.01	0.34	5.08746	0.374019
O95232	Luc7-like protein 3 OS=Homo sapiens OX=9606 GN=LUC7L3 PE=1 SV=2	LUC7L3	0.01	0.01	1	0.01	0.01	0.01	0.42265	0.01	0.34	5.08746	0.374019
O95235	Kinesin-like protein KIF20A OS=Homo sapiens OX=9606 GN=KIF20A PE=1 SV=1	KIF20A	1	0.01	0.01	0.01	0.01	0.01	0.42265	0.01	0.34	5.08746	0.374019
O95248	Myotubularin-related protein 5 OS=Homo sapiens OX=9606 GN=SBF1 PE=1 SV=4	SBF1	0.01	1	0.01	0.01	0.01	0.01	0.42265	0.01	0.34	5.08746	0.374019
O95251	Histone acetyltransferase KAT7 OS=Homo sapiens OX=9606 GN=KAT7 PE=1 SV=1	KAT7	1	0.01	0.01	0.01	0.01	0.01	0.42265	0.01	0.34	5.08746	0.374019
O95299	NADH dehydrogenase [ubiquinone] 1 alpha subcomplex subunit 10, mitochondrial OS=Homo sapiens OX=9606 GN=NDUFA10 PE=1 SV=1	NDUFA10	0.01	1	0.01	0.01	0.01	0.01	0.42265	0.01	0.34	5.08746	0.374019
O95376	E3 ubiquitin-protein ligase ARIH2 OS=Homo sapiens OX=9606 GN=ARIH2 PE=1 SV=1	ARIH2	0.01	1	0.01	0.01	0.01	0.01	0.42265	0.01	0.34	5.08746	0.374019
O95456	Proteasome assembly chaperone 1 OS=Homo sapiens OX=9606 GN=PSMG1 PE=1 SV=1	PSMG1	0.01	0.01	1	0.01	0.01	0.01	0.42265	0.01	0.34	5.08746	0.374019
O95707	Ribonuclease P protein subunit p29 OS=Homo sapiens OX=9606 GN=POP4 PE=1 SV=2	POP4	0.01	1	0.01	0.01	0.01	0.01	0.42265	0.01	0.34	5.08746	0.374019
O95861	3'(2'),5'-bisphosphate nucleotidase 1 OS=Homo sapiens OX=9606 GN=BPNT1 PE=1 SV=1	BPNT1	0.01	1	0.01	0.01	0.01	0.01	0.42265	0.01	0.34	5.08746	0.374019
O95881	Thioredoxin domain-containing protein 12 OS=Homo sapiens OX=9606 GN=TXNDC12 PE=1 SV=1	TXNDC12	0.01	1	0.01	0.01	0.01	0.01	0.42265	0.01	0.34	5.08746	0.374019
O96019	Actin-like protein 6A OS=Homo sapiens OX=9606 GN=ACTL6A PE=1 SV=1	ACTL6A	0.01	1	0.01	0.01	0.01	0.01	0.42265	0.01	0.34	5.08746	0.374019
P01024	Complement C3 OS=Homo sapiens OX=9606 GN=C3 PE=1 SV=2	C3	1	0.01	0.01	0.01	0.01	0.01	0.42265	0.01	0.34	5.08746	0.374019
P01833	Polymeric immunoglobulin receptor OS=Homo sapiens OX=9606 GN=PIGR PE=1 SV=4	PIGR	0.01	1	0.01	0.01	0.01	0.01	0.42265	0.01	0.34	5.08746	0.374019
P04049	RAF proto-oncogene serine/threonine-protein kinase OS=Homo sapiens OX=9606 GN=RAF1 PE=1 SV=1	RAF1	0.01	1	0.01	0.01	0.01	0.01	0.42265	0.01	0.34	5.08746	0.374019
P05546	Heparin cofactor 2 OS=Homo sapiens OX=9606 GN=SERPIND1 PE=1 SV=3	SERPIND1	0.01	1	0.01	0.01	0.01	0.01	0.42265	0.01	0.34	5.08746	0.374019
P07711	Cathepsin L1 OS=Homo sapiens OX=9606 GN=CTSL PE=1 SV=2	CTSL	0.01	1	0.01	0.01	0.01	0.01	0.42265	0.01	0.34	5.08746	0.374019
P08240	Signal recognition particle receptor subunit alpha OS=Homo sapiens OX=9606 GN=SRPRA PE=1 SV=2	SRPRA	1	0.01	0.01	0.01	0.01	0.01	0.42265	0.01	0.34	5.08746	0.374019
P08574	Cytochrome c1, heme protein, mitochondrial OS=Homo sapiens OX=9606 GN=CYC1 PE=1 SV=3	CYC1	1	0.01	0.01	0.01	0.01	0.01	0.42265	0.01	0.34	5.08746	0.374019
P08F94	Fibrocystin OS=Homo sapiens OX=9606 GN=PKHD1 PE=1 SV=1	PKHD1	1	0.01	0.01	0.01	0.01	0.01	0.42265	0.01	0.34	5.08746	0.374019
P09234	U1 small nuclear ribonucleoprotein C OS=Homo sapiens OX=9606 GN=SNRPC PE=1 SV=1	SNRPC	0.01	1	0.01	0.01	0.01	0.01	0.42265	0.01	0.34	5.08746	0.374019
P09669	Cytochrome c oxidase subunit 6C OS=Homo sapiens OX=9606 GN=COX6C PE=1 SV=2	COX6C	0.01	1	0.01	0.01	0.01	0.01	0.42265	0.01	0.34	5.08746	0.374019
P13073	Cytochrome c oxidase subunit 4 isoform 1, mitochondrial OS=Homo sapiens OX=9606 GN=COX4I1 PE=1 SV=1	COX4I1	1	0.01	0.01	0.01	0.01	0.01	0.42265	0.01	0.34	5.08746	0.374019
P14550	Aldo-keto reductase family 1 member A1 OS=Homo sapiens OX=9606 GN=AKR1A1 PE=1 SV=3	AKR1A1	0.01	0.01	1	0.01	0.01	0.01	0.42265	0.01	0.34	5.08746	0.374019
P15151	Poliovirus receptor OS=Homo sapiens OX=9606 GN=PVR PE=1 SV=2	PVR	0.01	1	0.01	0.01	0.01	0.01	0.42265	0.01	0.34	5.08746	0.374019
P16383	GC-rich sequence DNA-binding factor 2 OS=Homo sapiens OX=9606 GN=GCFC2 PE=1 SV=2	GCFC2	0.01	1	0.01	0.01	0.01	0.01	0.42265	0.01	0.34	5.08746	0.374019
P16989	Y-box-binding protein 3 OS=Homo sapiens OX=9606 GN=YBX3 PE=1 SV=4	YBX3	0.01	0.01	1	0.01	0.01	0.01	0.42265	0.01	0.34	5.08746	0.374019
P17010	Zinc finger X-chromosomal protein OS=Homo sapiens OX=9606 GN=ZFX PE=2 SV=2	ZFX	0.01	1	0.01	0.01	0.01	0.01	0.42265	0.01	0.34	5.08746	0.374019
P20073	Annexin A7 OS=Homo sapiens OX=9606 GN=ANXA7 PE=1 SV=3	ANXA7	0.01	1	0.01	0.01	0.01	0.01	0.42265	0.01	0.34	5.08746	0.374019
P20248	Cyclin-A2 OS=Homo sapiens OX=9606 GN=CCNA2 PE=1 SV=2	CCNA2	0.01	1	0.01	0.01	0.01	0.01	0.42265	0.01	0.34	5.08746	0.374019
P20929	Nebulin OS=Homo sapiens OX=9606 GN=NEB PE=1 SV=5	NEB	1	0.01	0.01	0.01	0.01	0.01	0.42265	0.01	0.34	5.08746	0.374019
P21964	Catechol O-methyltransferase OS=Homo sapiens OX=9606 GN=COMT PE=1 SV=2	COMT	1	0.01	0.01	0.01	0.01	0.01	0.42265	0.01	0.34	5.08746	0.374019
P22532	Small proline-rich protein 2D OS=Homo sapiens OX=9606 GN=SPRR2D PE=2 SV=2	SPRR2D	0.01	1	0.01	0.01	0.01	0.01	0.42265	0.01	0.34	5.08746	0.374019
P23258	Tubulin gamma-1 chain OS=Homo sapiens OX=9606 GN=TUBG1 PE=1 SV=2	TUBG1	0.01	1	0.01	0.01	0.01	0.01	0.42265	0.01	0.34	5.08746	0.374019
P24539	ATP synthase F(0) complex subunit B1, mitochondrial OS=Homo sapiens OX=9606 GN=ATP5PB PE=1 SV=2	ATP5PB	0.01	1	0.01	0.01	0.01	0.01	0.42265	0.01	0.34	5.08746	0.374019
P25490	Transcriptional repressor protein YY1 OS=Homo sapiens OX=9606 GN=YY1 PE=1 SV=2	YY1	0.01	1	0.01	0.01	0.01	0.01	0.42265	0.01	0.34	5.08746	0.374019
P29966	Myristoylated alanine-rich C-kinase substrate OS=Homo sapiens OX=9606 GN=MARCKS PE=1 SV=4	MARCKS	0.01	1	0.01	0.01	0.01	0.01	0.42265	0.01	0.34	5.08746	0.374019
P30043	Flavin reductase (NADPH) OS=Homo sapiens OX=9606 GN=BLVRB PE=1 SV=3	BLVRB	0.01	1	0.01	0.01	0.01	0.01	0.42265	0.01	0.34	5.08746	0.374019
P30086	Phosphatidylethanolamine-binding protein 1 OS=Homo sapiens OX=9606 GN=PEBP1 PE=1 SV=3	PEBP1	0.01	0.01	1	0.01	0.01	0.01	0.42265	0.01	0.34	5.08746	0.374019
P30825	High affinity cationic amino acid transporter 1 OS=Homo sapiens OX=9606 GN=SLC7A1 PE=1 SV=1	SLC7A1	0.01	1	0.01	0.01	0.01	0.01	0.42265	0.01	0.34	5.08746	0.374019
P31689	DnaJ homolog subfamily A member 1 OS=Homo sapiens OX=9606 GN=DNAJA1 PE=1 SV=2	DNAJA1	0.01	0.01	1	0.01	0.01	0.01	0.42265	0.01	0.34	5.08746	0.374019
P36542	ATP synthase subunit gamma, mitochondrial OS=Homo sapiens OX=9606 GN=ATP5F1C PE=1 SV=1	ATP5F1C	0.01	1	0.01	0.01	0.01	0.01	0.42265	0.01	0.34	5.08746	0.374019
P36551	Oxygen-dependent coproporphyrinogen-III oxidase, mitochondrial OS=Homo sapiens OX=9606 GN=CPOX PE=1 SV=3	CPOX	0.01	1	0.01	0.01	0.01	0.01	0.42265	0.01	0.34	5.08746	0.374019
P37275	Zinc finger E-box-binding homeobox 1 OS=Homo sapiens OX=9606 GN=ZEB1 PE=1 SV=2	ZEB1	0.01	1	0.01	0.01	0.01	0.01	0.42265	0.01	0.34	5.08746	0.374019
P38398	Breast cancer type 1 susceptibility protein OS=Homo sapiens OX=9606 GN=BRCA1 PE=1 SV=2	BRCA1	0.01	0.01	1	0.01	0.01	0.01	0.42265	0.01	0.34	5.08746	0.374019
P40763	Signal transducer and activator of transcription 3 OS=Homo sapiens OX=9606 GN=STAT3 PE=1 SV=2	STAT3	0.01	1	0.01	0.01	0.01	0.01	0.42265	0.01	0.34	5.08746	0.374019
P40926	Malate dehydrogenase, mitochondrial OS=Homo sapiens OX=9606 GN=MDH2 PE=1 SV=3	MDH2	0.01	1	0.01	0.01	0.01	0.01	0.42265	0.01	0.34	5.08746	0.374019
P41214	Eukaryotic translation initiation factor 2D OS=Homo sapiens OX=9606 GN=EIF2D PE=1 SV=3	EIF2D	0.01	1	0.01	0.01	0.01	0.01	0.42265	0.01	0.34	5.08746	0.374019
P42356	Phosphatidylinositol 4-kinase alpha OS=Homo sapiens OX=9606 GN=PI4KA PE=1 SV=4	PI4KA	1	0.01	0.01	0.01	0.01	0.01	0.42265	0.01	0.34	5.08746	0.374019
P42858	Huntingtin OS=Homo sapiens OX=9606 GN=HTT PE=1 SV=2	HTT	0.01	1	0.01	0.01	0.01	0.01	0.42265	0.01	0.34	5.08746	0.374019
P43487	Ran-specific GTPase-activating protein OS=Homo sapiens OX=9606 GN=RANBP1 PE=1 SV=1	RANBP1	0.01	1	0.01	0.01	0.01	0.01	0.42265	0.01	0.34	5.08746	0.374019
P46100	Transcriptional regulator ATRX OS=Homo sapiens OX=9606 GN=ATRX PE=1 SV=5	ATRX	0.01	1	0.01	0.01	0.01	0.01	0.42265	0.01	0.34	5.08746	0.374019
P46926	Glucosamine-6-phosphate isomerase 1 OS=Homo sapiens OX=9606 GN=GNPDA1 PE=1 SV=1	GNPDA1	0.01	1	0.01	0.01	0.01	0.01	0.42265	0.01	0.34	5.08746	0.374019
P47712	Cytosolic phospholipase A2 OS=Homo sapiens OX=9606 GN=PLA2G4A PE=1 SV=2	PLA2G4A	0.01	0.01	1	0.01	0.01	0.01	0.42265	0.01	0.34	5.08746	0.374019
P48147	Prolyl endopeptidase OS=Homo sapiens OX=9606 GN=PREP PE=1 SV=2	PREP	1	0.01	0.01	0.01	0.01	0.01	0.42265	0.01	0.34	5.08746	0.374019
P48444	Coatomer subunit delta OS=Homo sapiens OX=9606 GN=ARCN1 PE=1 SV=1	ARCN1	0.01	1	0.01	0.01	0.01	0.01	0.42265	0.01	0.34	5.08746	0.374019
P48507	Glutamate--cysteine ligase regulatory subunit OS=Homo sapiens OX=9606 GN=GCLM PE=1 SV=1	GCLM	0.01	0.01	1	0.01	0.01	0.01	0.42265	0.01	0.34	5.08746	0.374019
P48735	Isocitrate dehydrogenase [NADP], mitochondrial OS=Homo sapiens OX=9606 GN=IDH2 PE=1 SV=2	IDH2	0.01	1	0.01	0.01	0.01	0.01	0.42265	0.01	0.34	5.08746	0.374019
P49748	Very long-chain specific acyl-CoA dehydrogenase, mitochondrial OS=Homo sapiens OX=9606 GN=ACADVL PE=1 SV=1	ACADVL	0.01	1	0.01	0.01	0.01	0.01	0.42265	0.01	0.34	5.08746	0.374019
P49840	Glycogen synthase kinase-3 alpha OS=Homo sapiens OX=9606 GN=GSK3A PE=1 SV=2	GSK3A	0.01	1	0.01	0.01	0.01	0.01	0.42265	0.01	0.34	5.08746	0.374019
P50395	Rab GDP dissociation inhibitor beta OS=Homo sapiens OX=9606 GN=GDI2 PE=1 SV=2	GDI2	0.01	0.01	1	0.01	0.01	0.01	0.42265	0.01	0.34	5.08746	0.374019
P51003	Poly(A) polymerase alpha OS=Homo sapiens OX=9606 GN=PAPOLA PE=1 SV=4	PAPOLA	0.01	0.01	1	0.01	0.01	0.01	0.42265	0.01	0.34	5.08746	0.374019
P51805	Plexin-A3 OS=Homo sapiens OX=9606 GN=PLXNA3 PE=1 SV=2	PLXNA3	0.01	1	0.01	0.01	0.01	0.01	0.42265	0.01	0.34	5.08746	0.374019
P51858	Hepatoma-derived growth factor OS=Homo sapiens OX=9606 GN=HDGF PE=1 SV=1	HDGF	0.01	1	0.01	0.01	0.01	0.01	0.42265	0.01	0.34	5.08746	0.374019
P52907	F-actin-capping protein subunit alpha-1 OS=Homo sapiens OX=9606 GN=CAPZA1 PE=1 SV=3	CAPZA1	0.01	1	0.01	0.01	0.01	0.01	0.42265	0.01	0.34	5.08746	0.374019
P53582	Methionine aminopeptidase 1 OS=Homo sapiens OX=9606 GN=METAP1 PE=1 SV=2	METAP1	0.01	1	0.01	0.01	0.01	0.01	0.42265	0.01	0.34	5.08746	0.374019
P54257	Huntingtin-associated protein 1 OS=Homo sapiens OX=9606 GN=HAP1 PE=1 SV=3	HAP1	1	0.01	0.01	0.01	0.01	0.01	0.42265	0.01	0.34	5.08746	0.374019
P54792	Putative segment polarity protein dishevelled homolog DVL1P1 OS=Homo sapiens OX=9606 GN=DVL1P1 PE=5 SV=1	DVL1P1	0.01	0.01	1	0.01	0.01	0.01	0.42265	0.01	0.34	5.08746	0.374019
P54840	Glycogen [starch] synthase, liver OS=Homo sapiens OX=9606 GN=GYS2 PE=1 SV=2	GYS2	0.01	0.01	1	0.01	0.01	0.01	0.42265	0.01	0.34	5.08746	0.374019
P55010	Eukaryotic translation initiation factor 5 OS=Homo sapiens OX=9606 GN=EIF5 PE=1 SV=2	EIF5	0.01	1	0.01	0.01	0.01	0.01	0.42265	0.01	0.34	5.08746	0.374019
P56134	ATP synthase subunit f, mitochondrial OS=Homo sapiens OX=9606 GN=ATP5MF PE=1 SV=3	ATP5MF	1	0.01	0.01	0.01	0.01	0.01	0.42265	0.01	0.34	5.08746	0.374019
P57789	Potassium channel subfamily K member 10 OS=Homo sapiens OX=9606 GN=KCNK10 PE=1 SV=1	KCNK10	0.01	1	0.01	0.01	0.01	0.01	0.42265	0.01	0.34	5.08746	0.374019
P61081	NEDD8-conjugating enzyme Ubc12 OS=Homo sapiens OX=9606 GN=UBE2M PE=1 SV=1	UBE2M	1	0.01	0.01	0.01	0.01	0.01	0.42265	0.01	0.34	5.08746	0.374019
P61201	COP9 signalosome complex subunit 2 OS=Homo sapiens OX=9606 GN=COPS2 PE=1 SV=1	COPS2	1	0.01	0.01	0.01	0.01	0.01	0.42265	0.01	0.34	5.08746	0.374019
P61513	60S ribosomal protein L37a OS=Homo sapiens OX=9606 GN=RPL37A PE=1 SV=2	RPL37A	0.01	1	0.01	0.01	0.01	0.01	0.42265	0.01	0.34	5.08746	0.374019
P62314	Small nuclear ribonucleoprotein Sm D1 OS=Homo sapiens OX=9606 GN=SNRPD1 PE=1 SV=1	SNRPD1	1	0.01	0.01	0.01	0.01	0.01	0.42265	0.01	0.34	5.08746	0.374019
P62318	Small nuclear ribonucleoprotein Sm D3 OS=Homo sapiens OX=9606 GN=SNRPD3 PE=1 SV=1	SNRPD3	0.01	0.01	1	0.01	0.01	0.01	0.42265	0.01	0.34	5.08746	0.374019
P63165	Small ubiquitin-related modifier 1 OS=Homo sapiens OX=9606 GN=SUMO1 PE=1 SV=1	SUMO1	1	0.01	0.01	0.01	0.01	0.01	0.42265	0.01	0.34	5.08746	0.374019
P78310	Coxsackievirus and adenovirus receptor OS=Homo sapiens OX=9606 GN=CXADR PE=1 SV=1	CXADR	0.01	1	0.01	0.01	0.01	0.01	0.42265	0.01	0.34	5.08746	0.374019
P78549	Endonuclease III-like protein 1 OS=Homo sapiens OX=9606 GN=NTHL1 PE=1 SV=2	NTHL1	0.01	1	0.01	0.01	0.01	0.01	0.42265	0.01	0.34	5.08746	0.374019
P86791	Vacuolar fusion protein CCZ1 homolog OS=Homo sapiens OX=9606 GN=CCZ1 PE=1 SV=1	CCZ1	0.01	0.01	1	0.01	0.01	0.01	0.42265	0.01	0.34	5.08746	0.374019
P98155	Very low-density lipoprotein receptor OS=Homo sapiens OX=9606 GN=VLDLR PE=1 SV=1	VLDLR	0.01	0.01	1	0.01	0.01	0.01	0.42265	0.01	0.34	5.08746	0.374019
Q03113	Guanine nucleotide-binding protein subunit alpha-12 OS=Homo sapiens OX=9606 GN=GNA12 PE=1 SV=4	GNA12	1	0.01	0.01	0.01	0.01	0.01	0.42265	0.01	0.34	5.08746	0.374019
Q03188	Centromere protein C OS=Homo sapiens OX=9606 GN=CENPC PE=1 SV=2	CENPC	0.01	1	0.01	0.01	0.01	0.01	0.42265	0.01	0.34	5.08746	0.374019
Q05655	Protein kinase C delta type OS=Homo sapiens OX=9606 GN=PRKCD PE=1 SV=2	PRKCD	0.01	1	0.01	0.01	0.01	0.01	0.42265	0.01	0.34	5.08746	0.374019
Q06124	Tyrosine-protein phosphatase non-receptor type 11 OS=Homo sapiens OX=9606 GN=PTPN11 PE=1 SV=3	PTPN11	0.01	1	0.01	0.01	0.01	0.01	0.42265	0.01	0.34	5.08746	0.374019
Q06265	Exosome complex component RRP45 OS=Homo sapiens OX=9606 GN=EXOSC9 PE=1 SV=3	EXOSC9	0.01	1	0.01	0.01	0.01	0.01	0.42265	0.01	0.34	5.08746	0.374019
Q07666	KH domain-containing, RNA-binding, signal transduction-associated protein 1 OS=Homo sapiens OX=9606 GN=KHDRBS1 PE=1 SV=1	KHDRBS1	0.01	1	0.01	0.01	0.01	0.01	0.42265	0.01	0.34	5.08746	0.374019
Q08209	Serine/threonine-protein phosphatase 2B catalytic subunit alpha isoform OS=Homo sapiens OX=9606 GN=PPP3CA PE=1 SV=1	PPP3CA	0.01	0.01	1	0.01	0.01	0.01	0.42265	0.01	0.34	5.08746	0.374019
Q0MQR4	Poly (ADP-ribose) glycohydrolase OS=Homo sapiens OX=9606 GN=PARG PE=1 SV=1	PARG	0.01	1	0.01	0.01	0.01	0.01	0.42265	0.01	0.34	5.08746	0.374019
Q0VDF9	Heat shock 70 kDa protein 14 OS=Homo sapiens OX=9606 GN=HSPA14 PE=1 SV=1	HSPA14	0.01	0.01	1	0.01	0.01	0.01	0.42265	0.01	0.34	5.08746	0.374019
Q12846	Syntaxin-4 OS=Homo sapiens OX=9606 GN=STX4 PE=1 SV=2	STX4	0.01	1	0.01	0.01	0.01	0.01	0.42265	0.01	0.34	5.08746	0.374019
Q12874	Splicing factor 3A subunit 3 OS=Homo sapiens OX=9606 GN=SF3A3 PE=1 SV=1	SF3A3	0.01	1	0.01	0.01	0.01	0.01	0.42265	0.01	0.34	5.08746	0.374019
Q12979	Active breakpoint cluster region-related protein OS=Homo sapiens OX=9606 GN=ABR PE=1 SV=2	ABR	0.01	0.01	1	0.01	0.01	0.01	0.42265	0.01	0.34	5.08746	0.374019
Q13112	Chromatin assembly factor 1 subunit B OS=Homo sapiens OX=9606 GN=CHAF1B PE=1 SV=1	CHAF1B	0.01	0.01	1	0.01	0.01	0.01	0.42265	0.01	0.34	5.08746	0.374019
Q13155	Aminoacyl tRNA synthase complex-interacting multifunctional protein 2 OS=Homo sapiens OX=9606 GN=AIMP2 PE=1 SV=2	AIMP2	1	0.01	0.01	0.01	0.01	0.01	0.42265	0.01	0.34	5.08746	0.374019
Q13177	Serine/threonine-protein kinase PAK 2 OS=Homo sapiens OX=9606 GN=PAK2 PE=1 SV=3	PAK2	0.01	0.01	1	0.01	0.01	0.01	0.42265	0.01	0.34	5.08746	0.374019
Q13283	Ras GTPase-activating protein-binding protein 1 OS=Homo sapiens OX=9606 GN=G3BP1 PE=1 SV=1	G3BP1	0.01	1	0.01	0.01	0.01	0.01	0.42265	0.01	0.34	5.08746	0.374019
Q13451	Peptidyl-prolyl cis-trans isomerase FKBP5 OS=Homo sapiens OX=9606 GN=FKBP5 PE=1 SV=2	FKBP5	0.01	1	0.01	0.01	0.01	0.01	0.42265	0.01	0.34	5.08746	0.374019
Q13505	Metaxin-1 OS=Homo sapiens OX=9606 GN=MTX1 PE=1 SV=3	MTX1	0.01	0.01	1	0.01	0.01	0.01	0.42265	0.01	0.34	5.08746	0.374019
Q13557	Calcium/calmodulin-dependent protein kinase type II subunit delta OS=Homo sapiens OX=9606 GN=CAMK2D PE=1 SV=3	CAMK2D	0.01	1	0.01	0.01	0.01	0.01	0.42265	0.01	0.34	5.08746	0.374019
Q13895	Bystin OS=Homo sapiens OX=9606 GN=BYSL PE=1 SV=3	BYSL	0.01	0.01	1	0.01	0.01	0.01	0.42265	0.01	0.34	5.08746	0.374019
Q13901	Nuclear nucleic acid-binding protein C1D OS=Homo sapiens OX=9606 GN=C1D PE=1 SV=1	C1D	0.01	0.01	1	0.01	0.01	0.01	0.42265	0.01	0.34	5.08746	0.374019
Q14149	MORC family CW-type zinc finger protein 3 OS=Homo sapiens OX=9606 GN=MORC3 PE=1 SV=3	MORC3	0.01	1	0.01	0.01	0.01	0.01	0.42265	0.01	0.34	5.08746	0.374019
Q14244	Ensconsin OS=Homo sapiens OX=9606 GN=MAP7 PE=1 SV=1	MAP7	0.01	1	0.01	0.01	0.01	0.01	0.42265	0.01	0.34	5.08746	0.374019
Q14964	Ras-related protein Rab-39A OS=Homo sapiens OX=9606 GN=RAB39A PE=1 SV=2	RAB39A	0.01	1	0.01	0.01	0.01	0.01	0.42265	0.01	0.34	5.08746	0.374019
Q15042	Rab3 GTPase-activating protein catalytic subunit OS=Homo sapiens OX=9606 GN=RAB3GAP1 PE=1 SV=3	RAB3GAP1	0.01	1	0.01	0.01	0.01	0.01	0.42265	0.01	0.34	5.08746	0.374019
Q15102	Platelet-activating factor acetylhydrolase IB subunit gamma OS=Homo sapiens OX=9606 GN=PAFAH1B3 PE=1 SV=1	PAFAH1B3	0.01	1	0.01	0.01	0.01	0.01	0.42265	0.01	0.34	5.08746	0.374019
Q15386	Ubiquitin-protein ligase E3C OS=Homo sapiens OX=9606 GN=UBE3C PE=1 SV=3	UBE3C	0.01	1	0.01	0.01	0.01	0.01	0.42265	0.01	0.34	5.08746	0.374019
Q15398-1	Isoform 2 of Disks large-associated protein 5 OS=Homo sapiens OX=9606 GN=DLGAP5	DLGAP5	0.01	1	0.01	0.01	0.01	0.01	0.42265	0.01	0.34	5.08746	0.374019
Q15527	Surfeit locus protein 2 OS=Homo sapiens OX=9606 GN=SURF2 PE=1 SV=3	SURF2	0.01	1	0.01	0.01	0.01	0.01	0.42265	0.01	0.34	5.08746	0.374019
Q15645	Pachytene checkpoint protein 2 homolog OS=Homo sapiens OX=9606 GN=TRIP13 PE=1 SV=2	TRIP13	0.01	1	0.01	0.01	0.01	0.01	0.42265	0.01	0.34	5.08746	0.374019
Q15691	Microtubule-associated protein RP/EB family member 1 OS=Homo sapiens OX=9606 GN=MAPRE1 PE=1 SV=3	MAPRE1	0.01	0.01	1	0.01	0.01	0.01	0.42265	0.01	0.34	5.08746	0.374019
Q15800	Methylsterol monooxygenase 1 OS=Homo sapiens OX=9606 GN=MSMO1 PE=1 SV=1	MSMO1	0.01	1	0.01	0.01	0.01	0.01	0.42265	0.01	0.34	5.08746	0.374019
Q16513	Serine/threonine-protein kinase N2 OS=Homo sapiens OX=9606 GN=PKN2 PE=1 SV=1	PKN2	0.01	1	0.01	0.01	0.01	0.01	0.42265	0.01	0.34	5.08746	0.374019
Q32NC0	UPF0711 protein C18orf21 OS=Homo sapiens OX=9606 GN=C18orf21 PE=1 SV=1	C18orf21	0.01	1	0.01	0.01	0.01	0.01	0.42265	0.01	0.34	5.08746	0.374019
Q3B7T1	Erythroid differentiation-related factor 1 OS=Homo sapiens OX=9606 GN=EDRF1 PE=1 SV=1	EDRF1	0.01	0.01	1	0.01	0.01	0.01	0.42265	0.01	0.34	5.08746	0.374019
Q4G0I0	Protein CCSMST1 OS=Homo sapiens OX=9606 GN=CCSMST1 PE=2 SV=1	CCSMST1	0.01	1	0.01	0.01	0.01	0.01	0.42265	0.01	0.34	5.08746	0.374019
Q53H96	Pyrroline-5-carboxylate reductase 3 OS=Homo sapiens OX=9606 GN=PYCR3 PE=1 SV=3	PYCR3	0.01	1	0.01	0.01	0.01	0.01	0.42265	0.01	0.34	5.08746	0.374019
Q53SE3	Origin recognition complex subunit 4 (Fragment) OS=Homo sapiens OX=9606 GN=ORC4 PE=1 SV=1	ORC4	0.01	0.01	1	0.01	0.01	0.01	0.42265	0.01	0.34	5.08746	0.374019
Q5BJD5	Transmembrane protein 41B OS=Homo sapiens OX=9606 GN=TMEM41B PE=1 SV=1	TMEM41B	0.01	0.01	1	0.01	0.01	0.01	0.42265	0.01	0.34	5.08746	0.374019
Q5BJF2	Sigma intracellular receptor 2 OS=Homo sapiens OX=9606 GN=TMEM97 PE=1 SV=1	TMEM97	1	0.01	0.01	0.01	0.01	0.01	0.42265	0.01	0.34	5.08746	0.374019
Q5JRA6	Transport and Golgi organization protein 1 homolog OS=Homo sapiens OX=9606 GN=MIA3 PE=1 SV=1	MIA3	0.01	1	0.01	0.01	0.01	0.01	0.42265	0.01	0.34	5.08746	0.374019
Q5JXI8	Four and a half LIM domains protein 1 (Fragment) OS=Homo sapiens OX=9606 GN=FHL1 PE=1 SV=1	FHL1	1	0.01	0.01	0.01	0.01	0.01	0.42265	0.01	0.34	5.08746	0.374019
Q5QPE4	Sorting nexin-5 (Fragment) OS=Homo sapiens OX=9606 GN=SNX5 PE=1 SV=7	SNX5	0.01	1	0.01	0.01	0.01	0.01	0.42265	0.01	0.34	5.08746	0.374019
Q5QPQ0	Acyl-protein thioesterase 2 OS=Homo sapiens OX=9606 GN=LYPLA2 PE=1 SV=1	LYPLA2	0.01	1	0.01	0.01	0.01	0.01	0.42265	0.01	0.34	5.08746	0.374019
Q5T1V6	Probable ATP-dependent RNA helicase DDX59 OS=Homo sapiens OX=9606 GN=DDX59 PE=1 SV=1	DDX59	0.01	0.01	1	0.01	0.01	0.01	0.42265	0.01	0.34	5.08746	0.374019
Q5T280	Putative methyltransferase C9orf114 OS=Homo sapiens OX=9606 GN=SPOUT1 PE=1 SV=3	SPOUT1	0.01	0.01	1	0.01	0.01	0.01	0.42265	0.01	0.34	5.08746	0.374019
Q5T4S7	E3 ubiquitin-protein ligase UBR4 OS=Homo sapiens OX=9606 GN=UBR4 PE=1 SV=1	UBR4	0.01	1	0.01	0.01	0.01	0.01	0.42265	0.01	0.34	5.08746	0.374019
Q5T4U8	Geranylgeranyl transferase type-2 subunit beta OS=Homo sapiens OX=9606 GN=RABGGTB PE=1 SV=1	RABGGTB	1	0.01	0.01	0.01	0.01	0.01	0.42265	0.01	0.34	5.08746	0.374019
Q5TCT4	RNA-binding protein 34 (Fragment) OS=Homo sapiens OX=9606 GN=RBM34 PE=1 SV=1	RBM34	0.01	1	0.01	0.01	0.01	0.01	0.42265	0.01	0.34	5.08746	0.374019
Q5VT66	Mitochondrial amidoxime-reducing component 1 OS=Homo sapiens OX=9606 GN=MTARC1 PE=1 SV=1	MTARC1	0.01	1	0.01	0.01	0.01	0.01	0.42265	0.01	0.34	5.08746	0.374019
Q5VTL8	Pre-mRNA-splicing factor 38B OS=Homo sapiens OX=9606 GN=PRPF38B PE=1 SV=1	PRPF38B	0.01	1	0.01	0.01	0.01	0.01	0.42265	0.01	0.34	5.08746	0.374019
Q5VWQ8	Disabled homolog 2-interacting protein OS=Homo sapiens OX=9606 GN=DAB2IP PE=1 SV=2	DAB2IP	1	0.01	0.01	0.01	0.01	0.01	0.42265	0.01	0.34	5.08746	0.374019
Q5W0V3	Protein FAM160B1 OS=Homo sapiens OX=9606 GN=FAM160B1 PE=1 SV=1	FAM160B1	0.01	1	0.01	0.01	0.01	0.01	0.42265	0.01	0.34	5.08746	0.374019
Q66LE6	Serine/threonine-protein phosphatase 2A 55 kDa regulatory subunit B delta isoform OS=Homo sapiens OX=9606 GN=PPP2R2D PE=1 SV=1	PPP2R2D	1	0.01	0.01	0.01	0.01	0.01	0.42265	0.01	0.34	5.08746	0.374019
Q68CQ4	Digestive organ expansion factor homolog OS=Homo sapiens OX=9606 GN=DIEXF PE=1 SV=2	DIEXF	1	0.01	0.01	0.01	0.01	0.01	0.42265	0.01	0.34	5.08746	0.374019
Q6IA86	Elongator complex protein 2 OS=Homo sapiens OX=9606 GN=ELP2 PE=1 SV=2	ELP2	0.01	1	0.01	0.01	0.01	0.01	0.42265	0.01	0.34	5.08746	0.374019
Q6IQ49	Replication stress response regulator SDE2 OS=Homo sapiens OX=9606 GN=SDE2 PE=1 SV=1	SDE2	0.01	0.01	1	0.01	0.01	0.01	0.42265	0.01	0.34	5.08746	0.374019
Q6P1L8	39S ribosomal protein L14, mitochondrial OS=Homo sapiens OX=9606 GN=MRPL14 PE=1 SV=1	MRPL14	0.01	1	0.01	0.01	0.01	0.01	0.42265	0.01	0.34	5.08746	0.374019
Q6P6C2	RNA demethylase ALKBH5 OS=Homo sapiens OX=9606 GN=ALKBH5 PE=1 SV=2	ALKBH5	0.01	1	0.01	0.01	0.01	0.01	0.42265	0.01	0.34	5.08746	0.374019
Q6UVY6	DBH-like monooxygenase protein 1 OS=Homo sapiens OX=9606 GN=MOXD1 PE=1 SV=1	MOXD1	0.01	1	0.01	0.01	0.01	0.01	0.42265	0.01	0.34	5.08746	0.374019
Q6V1P9	Protocadherin-23 OS=Homo sapiens OX=9606 GN=DCHS2 PE=2 SV=1	DCHS2	0.01	1	0.01	0.01	0.01	0.01	0.42265	0.01	0.34	5.08746	0.374019
Q6Y1H2	Very-long-chain (3R)-3-hydroxyacyl-CoA dehydratase 2 OS=Homo sapiens OX=9606 GN=HACD2 PE=1 SV=1	HACD2	1	0.01	0.01	0.01	0.01	0.01	0.42265	0.01	0.34	5.08746	0.374019
Q6ZNB6	NF-X1-type zinc finger protein NFXL1 OS=Homo sapiens OX=9606 GN=NFXL1 PE=1 SV=2	NFXL1	0.01	1	0.01	0.01	0.01	0.01	0.42265	0.01	0.34	5.08746	0.374019
Q6ZUT1	Uncharacterized protein NKAPD1 OS=Homo sapiens OX=9606 GN=NKAPD1 PE=1 SV=2	NKAPD1	0.01	1	0.01	0.01	0.01	0.01	0.42265	0.01	0.34	5.08746	0.374019
Q75N03	E3 ubiquitin-protein ligase Hakai OS=Homo sapiens OX=9606 GN=CBLL1 PE=1 SV=1	CBLL1	0.01	1	0.01	0.01	0.01	0.01	0.42265	0.01	0.34	5.08746	0.374019
Q7LG56	Ribonucleoside-diphosphate reductase subunit M2 B OS=Homo sapiens OX=9606 GN=RRM2B PE=1 SV=1	RRM2B	0.01	0.01	1	0.01	0.01	0.01	0.42265	0.01	0.34	5.08746	0.374019
Q7Z5P9	Mucin-19 OS=Homo sapiens OX=9606 GN=MUC19 PE=1 SV=3	MUC19	1	0.01	0.01	0.01	0.01	0.01	0.42265	0.01	0.34	5.08746	0.374019
Q7Z755	DNA-directed RNA polymerase III subunit RPC1 OS=Homo sapiens OX=9606 GN=POLR3A PE=1 SV=1	POLR3A	0.01	0.01	1	0.01	0.01	0.01	0.42265	0.01	0.34	5.08746	0.374019
Q7Z7H5	Transmembrane emp24 domain-containing protein 4 OS=Homo sapiens OX=9606 GN=TMED4 PE=1 SV=1	TMED4	0.01	1	0.01	0.01	0.01	0.01	0.42265	0.01	0.34	5.08746	0.374019
Q7Z7M9	Polypeptide N-acetylgalactosaminyltransferase 5 OS=Homo sapiens OX=9606 GN=GALNT5 PE=1 SV=1	GALNT5	0.01	0.01	1	0.01	0.01	0.01	0.42265	0.01	0.34	5.08746	0.374019
Q86V15	Zinc finger protein castor homolog 1 OS=Homo sapiens OX=9606 GN=CASZ1 PE=1 SV=4	CASZ1	0.01	1	0.01	0.01	0.01	0.01	0.42265	0.01	0.34	5.08746	0.374019
Q8IUR7	Armadillo repeat-containing protein 8 OS=Homo sapiens OX=9606 GN=ARMC8 PE=1 SV=2	ARMC8	1	0.01	0.01	0.01	0.01	0.01	0.42265	0.01	0.34	5.08746	0.374019
Q8IUX8	Epidermal growth factor-like protein 6 OS=Homo sapiens OX=9606 GN=EGFL6 PE=2 SV=1	EGFL6	0.01	1	0.01	0.01	0.01	0.01	0.42265	0.01	0.34	5.08746	0.374019
Q8IWI9	MAX gene-associated protein OS=Homo sapiens OX=9606 GN=MGA PE=1 SV=4	MGA	1	0.01	0.01	0.01	0.01	0.01	0.42265	0.01	0.34	5.08746	0.374019
Q8IY37	Probable ATP-dependent RNA helicase DHX37 OS=Homo sapiens OX=9606 GN=DHX37 PE=1 SV=1	DHX37	0.01	1	0.01	0.01	0.01	0.01	0.42265	0.01	0.34	5.08746	0.374019
Q8IYK4	Procollagen galactosyltransferase 2 OS=Homo sapiens OX=9606 GN=COLGALT2 PE=1 SV=1	COLGALT2	0.01	1	0.01	0.01	0.01	0.01	0.42265	0.01	0.34	5.08746	0.374019
Q8IZ69	tRNA (uracil-5-)-methyltransferase homolog A OS=Homo sapiens OX=9606 GN=TRMT2A PE=1 SV=2	TRMT2A	0.01	0.01	1	0.01	0.01	0.01	0.42265	0.01	0.34	5.08746	0.374019
Q8IZ81	ELMO domain-containing protein 2 OS=Homo sapiens OX=9606 GN=ELMOD2 PE=1 SV=1	ELMOD2	0.01	1	0.01	0.01	0.01	0.01	0.42265	0.01	0.34	5.08746	0.374019
Q8N0U8	Vitamin K epoxide reductase complex subunit 1-like protein 1 OS=Homo sapiens OX=9606 GN=VKORC1L1 PE=1 SV=2	VKORC1L1	0.01	1	0.01	0.01	0.01	0.01	0.42265	0.01	0.34	5.08746	0.374019
Q8N0X7	Spartin OS=Homo sapiens OX=9606 GN=SPART PE=1 SV=1	SPART	0.01	0.01	1	0.01	0.01	0.01	0.42265	0.01	0.34	5.08746	0.374019
Q8N999	Uncharacterized protein C12orf29 OS=Homo sapiens OX=9606 GN=C12orf29 PE=1 SV=2	C12orf29	0.01	1	0.01	0.01	0.01	0.01	0.42265	0.01	0.34	5.08746	0.374019
Q8NAV1	Pre-mRNA-splicing factor 38A OS=Homo sapiens OX=9606 GN=PRPF38A PE=1 SV=1	PRPF38A	1	0.01	0.01	0.01	0.01	0.01	0.42265	0.01	0.34	5.08746	0.374019
Q8NBU5	ATPase family AAA domain-containing protein 1 OS=Homo sapiens OX=9606 GN=ATAD1 PE=1 SV=1	ATAD1	0.01	1	0.01	0.01	0.01	0.01	0.42265	0.01	0.34	5.08746	0.374019
Q8NFG4	Folliculin OS=Homo sapiens OX=9606 GN=FLCN PE=1 SV=1	FLCN	1	0.01	0.01	0.01	0.01	0.01	0.42265	0.01	0.34	5.08746	0.374019
Q8NHQ9	ATP-dependent RNA helicase DDX55 OS=Homo sapiens OX=9606 GN=DDX55 PE=1 SV=3	DDX55	0.01	0.01	1	0.01	0.01	0.01	0.42265	0.01	0.34	5.08746	0.374019
Q8TAD4	Zinc transporter 5 OS=Homo sapiens OX=9606 GN=SLC30A5 PE=1 SV=1	SLC30A5	1	0.01	0.01	0.01	0.01	0.01	0.42265	0.01	0.34	5.08746	0.374019
Q8WUT4	Leucine-rich repeat neuronal protein 4 OS=Homo sapiens OX=9606 GN=LRRN4 PE=2 SV=3	LRRN4	1	0.01	0.01	0.01	0.01	0.01	0.42265	0.01	0.34	5.08746	0.374019
Q8WV44	E3 ubiquitin-protein ligase TRIM41 OS=Homo sapiens OX=9606 GN=TRIM41 PE=1 SV=3	TRIM41	0.01	1	0.01	0.01	0.01	0.01	0.42265	0.01	0.34	5.08746	0.374019
Q8WVF3	RAB28 protein OS=Homo sapiens OX=9606 GN=RAB28 PE=1 SV=1	RAB28	1	0.01	0.01	0.01	0.01	0.01	0.42265	0.01	0.34	5.08746	0.374019
Q8WXI9	Transcriptional repressor p66-beta OS=Homo sapiens OX=9606 GN=GATAD2B PE=1 SV=1	GATAD2B	0.01	0.01	1	0.01	0.01	0.01	0.42265	0.01	0.34	5.08746	0.374019
Q8WY21	VPS10 domain-containing receptor SorCS1 OS=Homo sapiens OX=9606 GN=SORCS1 PE=1 SV=3	SORCS1	1	0.01	0.01	0.01	0.01	0.01	0.42265	0.01	0.34	5.08746	0.374019
Q8WZ42	Titin OS=Homo sapiens OX=9606 GN=TTN PE=1 SV=4	TTN	0.01	0.01	1	0.01	0.01	0.01	0.42265	0.01	0.34	5.08746	0.374019
Q92522	Histone H1x OS=Homo sapiens OX=9606 GN=H1FX PE=1 SV=1	H1FX	0.01	0.01	1	0.01	0.01	0.01	0.42265	0.01	0.34	5.08746	0.374019
Q92797	Symplekin OS=Homo sapiens OX=9606 GN=SYMPK PE=1 SV=2	SYMPK	0.01	0.01	1	0.01	0.01	0.01	0.42265	0.01	0.34	5.08746	0.374019
Q92820	Gamma-glutamyl hydrolase OS=Homo sapiens OX=9606 GN=GGH PE=1 SV=2	GGH	0.01	1	0.01	0.01	0.01	0.01	0.42265	0.01	0.34	5.08746	0.374019
Q92905	COP9 signalosome complex subunit 5 OS=Homo sapiens OX=9606 GN=COPS5 PE=1 SV=4	COPS5	0.01	0.01	1	0.01	0.01	0.01	0.42265	0.01	0.34	5.08746	0.374019
Q93100	Phosphorylase b kinase regulatory subunit beta OS=Homo sapiens OX=9606 GN=PHKB PE=1 SV=3	PHKB	0.01	0.01	1	0.01	0.01	0.01	0.42265	0.01	0.34	5.08746	0.374019
Q969M3	Protein YIPF5 OS=Homo sapiens OX=9606 GN=YIPF5 PE=1 SV=1	YIPF5	0.01	0.01	1	0.01	0.01	0.01	0.42265	0.01	0.34	5.08746	0.374019
Q96AQ7	Cell death activator CIDE-3 OS=Homo sapiens OX=9606 GN=CIDEC PE=1 SV=1	CIDEC	0.01	1	0.01	0.01	0.01	0.01	0.42265	0.01	0.34	5.08746	0.374019
Q96C23	Aldose 1-epimerase OS=Homo sapiens OX=9606 GN=GALM PE=1 SV=1	GALM	0.01	1	0.01	0.01	0.01	0.01	0.42265	0.01	0.34	5.08746	0.374019
Q96CE4	Stathmin OS=Homo sapiens OX=9606 GN=STMN1 PE=1 SV=1	STMN1	0.01	0.01	1	0.01	0.01	0.01	0.42265	0.01	0.34	5.08746	0.374019
Q96CV8	Thimet oligopeptidase 1 OS=Homo sapiens OX=9606 GN=THOP1 PE=1 SV=1	THOP1	0.01	1	0.01	0.01	0.01	0.01	0.42265	0.01	0.34	5.08746	0.374019
Q96EV2	RNA-binding protein 33 OS=Homo sapiens OX=9606 GN=RBM33 PE=1 SV=3	RBM33	0.01	1	0.01	0.01	0.01	0.01	0.42265	0.01	0.34	5.08746	0.374019
Q96G46	tRNA-dihydrouridine(47) synthase [NAD(P)(+)]-like OS=Homo sapiens OX=9606 GN=DUS3L PE=1 SV=2	DUS3L	0.01	1	0.01	0.01	0.01	0.01	0.42265	0.01	0.34	5.08746	0.374019
Q96HW7	Integrator complex subunit 4 OS=Homo sapiens OX=9606 GN=INTS4 PE=1 SV=2	INTS4	0.01	1	0.01	0.01	0.01	0.01	0.42265	0.01	0.34	5.08746	0.374019
Q96IX5	ATP synthase membrane subunit DAPIT, mitochondrial OS=Homo sapiens OX=9606 GN=ATP5MD PE=1 SV=1	ATP5MD	0.01	1	0.01	0.01	0.01	0.01	0.42265	0.01	0.34	5.08746	0.374019
Q96JM7	Lethal(3)malignant brain tumor-like protein 3 OS=Homo sapiens OX=9606 GN=L3MBTL3 PE=1 SV=2	L3MBTL3	0.01	1	0.01	0.01	0.01	0.01	0.42265	0.01	0.34	5.08746	0.374019
Q96K76	Ubiquitin carboxyl-terminal hydrolase 47 OS=Homo sapiens OX=9606 GN=USP47 PE=1 SV=3	USP47	0.01	0.01	1	0.01	0.01	0.01	0.42265	0.01	0.34	5.08746	0.374019
Q96N66	Lysophospholipid acyltransferase 7 OS=Homo sapiens OX=9606 GN=MBOAT7 PE=1 SV=2	MBOAT7	1	0.01	0.01	0.01	0.01	0.01	0.42265	0.01	0.34	5.08746	0.374019
Q96P47	Arf-GAP with GTPase, ANK repeat and PH domain-containing protein 3 OS=Homo sapiens OX=9606 GN=AGAP3 PE=1 SV=2	AGAP3	0.01	1	0.01	0.01	0.01	0.01	0.42265	0.01	0.34	5.08746	0.374019
Q96PE3	Inositol polyphosphate-4-phosphatase type I A OS=Homo sapiens OX=9606 GN=INPP4A PE=1 SV=1	INPP4A	0.01	1	0.01	0.01	0.01	0.01	0.42265	0.01	0.34	5.08746	0.374019
Q96QC0	Serine/threonine-protein phosphatase 1 regulatory subunit 10 OS=Homo sapiens OX=9606 GN=PPP1R10 PE=1 SV=1	PPP1R10	0.01	1	0.01	0.01	0.01	0.01	0.42265	0.01	0.34	5.08746	0.374019
Q96QD8	Sodium-coupled neutral amino acid transporter 2 OS=Homo sapiens OX=9606 GN=SLC38A2 PE=1 SV=2	SLC38A2	0.01	0.01	1	0.01	0.01	0.01	0.42265	0.01	0.34	5.08746	0.374019
Q96RS6	NudC domain-containing protein 1 OS=Homo sapiens OX=9606 GN=NUDCD1 PE=1 SV=2	NUDCD1	0.01	1	0.01	0.01	0.01	0.01	0.42265	0.01	0.34	5.08746	0.374019
Q96S59	Ran-binding protein 9 OS=Homo sapiens OX=9606 GN=RANBP9 PE=1 SV=1	RANBP9	0.01	1	0.01	0.01	0.01	0.01	0.42265	0.01	0.34	5.08746	0.374019
Q96T51	RUN and FYVE domain-containing protein 1 OS=Homo sapiens OX=9606 GN=RUFY1 PE=1 SV=2	RUFY1	0.01	0.01	1	0.01	0.01	0.01	0.42265	0.01	0.34	5.08746	0.374019
Q96T76	MMS19 nucleotide excision repair protein homolog OS=Homo sapiens OX=9606 GN=MMS19 PE=1 SV=2	MMS19	0.01	1	0.01	0.01	0.01	0.01	0.42265	0.01	0.34	5.08746	0.374019
Q99626	Homeobox protein CDX-2 OS=Homo sapiens OX=9606 GN=CDX2 PE=1 SV=3	CDX2	0.01	0.01	1	0.01	0.01	0.01	0.42265	0.01	0.34	5.08746	0.374019
Q99720	Sigma non-opioid intracellular receptor 1 OS=Homo sapiens OX=9606 GN=SIGMAR1 PE=1 SV=1	SIGMAR1	0.01	1	0.01	0.01	0.01	0.01	0.42265	0.01	0.34	5.08746	0.374019
Q99797	Mitochondrial intermediate peptidase OS=Homo sapiens OX=9606 GN=MIPEP PE=1 SV=2	MIPEP	0.01	1	0.01	0.01	0.01	0.01	0.42265	0.01	0.34	5.08746	0.374019
Q99942	E3 ubiquitin-protein ligase RNF5 OS=Homo sapiens OX=9606 GN=RNF5 PE=1 SV=1	RNF5	0.01	1	0.01	0.01	0.01	0.01	0.42265	0.01	0.34	5.08746	0.374019
Q9BQ61	Telomerase RNA component interacting RNase OS=Homo sapiens OX=9606 GN=TRIR PE=1 SV=1	TRIR	0.01	0.01	1	0.01	0.01	0.01	0.42265	0.01	0.34	5.08746	0.374019
Q9BQ70	Transcription factor 25 OS=Homo sapiens OX=9606 GN=TCF25 PE=1 SV=1	TCF25	0.01	0.01	1	0.01	0.01	0.01	0.42265	0.01	0.34	5.08746	0.374019
Q9BQG2	Peroxisomal NADH pyrophosphatase NUDT12 OS=Homo sapiens OX=9606 GN=NUDT12 PE=1 SV=1	NUDT12	1	0.01	0.01	0.01	0.01	0.01	0.42265	0.01	0.34	5.08746	0.374019
Q9BRW5	SP2 protein OS=Homo sapiens OX=9606 GN=SP2 PE=1 SV=1	SP2	0.01	1	0.01	0.01	0.01	0.01	0.42265	0.01	0.34	5.08746	0.374019
Q9BRX2	Protein pelota homolog OS=Homo sapiens OX=9606 GN=PELO PE=1 SV=2	PELO	0.01	1	0.01	0.01	0.01	0.01	0.42265	0.01	0.34	5.08746	0.374019
Q9BRX8	Peroxiredoxin-like 2A OS=Homo sapiens OX=9606 GN=PRXL2A PE=1 SV=3	PRXL2A	1	0.01	0.01	0.01	0.01	0.01	0.42265	0.01	0.34	5.08746	0.374019
Q9BS19	Epididymis secretory sperm binding protein OS=Homo sapiens OX=9606 GN=HPX PE=1 SV=1	HPX	1	0.01	0.01	0.01	0.01	0.01	0.42265	0.01	0.34	5.08746	0.374019
Q9BTV4	Transmembrane protein 43 OS=Homo sapiens OX=9606 GN=TMEM43 PE=1 SV=1	TMEM43	0.01	0.01	1	0.01	0.01	0.01	0.42265	0.01	0.34	5.08746	0.374019
Q9BWH6	RNA polymerase II-associated protein 1 OS=Homo sapiens OX=9606 GN=RPAP1 PE=1 SV=3	RPAP1	1	0.01	0.01	0.01	0.01	0.01	0.42265	0.01	0.34	5.08746	0.374019
Q9BWS9	Chitinase domain-containing protein 1 OS=Homo sapiens OX=9606 GN=CHID1 PE=1 SV=1	CHID1	0.01	0.01	1	0.01	0.01	0.01	0.42265	0.01	0.34	5.08746	0.374019
Q9BX10	GTP-binding protein 2 OS=Homo sapiens OX=9606 GN=GTPBP2 PE=1 SV=1	GTPBP2	0.01	0.01	1	0.01	0.01	0.01	0.42265	0.01	0.34	5.08746	0.374019
Q9BX67	Junctional adhesion molecule C OS=Homo sapiens OX=9606 GN=JAM3 PE=1 SV=1	JAM3	0.01	1	0.01	0.01	0.01	0.01	0.42265	0.01	0.34	5.08746	0.374019
Q9C0B6	BMP/retinoic acid-inducible neural-specific protein 2 OS=Homo sapiens OX=9606 GN=BRINP2 PE=2 SV=2	BRINP2	0.01	0.01	1	0.01	0.01	0.01	0.42265	0.01	0.34	5.08746	0.374019
Q9H1I8	Activating signal cointegrator 1 complex subunit 2 OS=Homo sapiens OX=9606 GN=ASCC2 PE=1 SV=3	ASCC2	0.01	0.01	1	0.01	0.01	0.01	0.42265	0.01	0.34	5.08746	0.374019
Q9H1K0	Rabenosyn-5 OS=Homo sapiens OX=9606 GN=RBSN PE=1 SV=2	RBSN	0.01	0.01	1	0.01	0.01	0.01	0.42265	0.01	0.34	5.08746	0.374019
Q9H330	Transmembrane protein 245 OS=Homo sapiens OX=9606 GN=TMEM245 PE=1 SV=3	TMEM245	0.01	1	0.01	0.01	0.01	0.01	0.42265	0.01	0.34	5.08746	0.374019
Q9H3S7	Tyrosine-protein phosphatase non-receptor type 23 OS=Homo sapiens OX=9606 GN=PTPN23 PE=1 SV=1	PTPN23	1	0.01	0.01	0.01	0.01	0.01	0.42265	0.01	0.34	5.08746	0.374019
Q9H6T3	RNA polymerase II-associated protein 3 OS=Homo sapiens OX=9606 GN=RPAP3 PE=1 SV=2	RPAP3	0.01	0.01	1	0.01	0.01	0.01	0.42265	0.01	0.34	5.08746	0.374019
Q9H981	Actin-related protein 8 OS=Homo sapiens OX=9606 GN=ACTR8 PE=1 SV=2	ACTR8	0.01	0.01	1	0.01	0.01	0.01	0.42265	0.01	0.34	5.08746	0.374019
Q9H9L3	Interferon-stimulated 20 kDa exonuclease-like 2 OS=Homo sapiens OX=9606 GN=ISG20L2 PE=1 SV=1	ISG20L2	0.01	1	0.01	0.01	0.01	0.01	0.42265	0.01	0.34	5.08746	0.374019
Q9HA77	Probable cysteine--tRNA ligase, mitochondrial OS=Homo sapiens OX=9606 GN=CARS2 PE=1 SV=1	CARS2	0.01	1	0.01	0.01	0.01	0.01	0.42265	0.01	0.34	5.08746	0.374019
Q9HAH7-1	Isoform 1 of Probable fibrosin-1 OS=Homo sapiens OX=9606 GN=FBRS	FBRS	0.01	1	0.01	0.01	0.01	0.01	0.42265	0.01	0.34	5.08746	0.374019
Q9HB07	UPF0160 protein MYG1, mitochondrial OS=Homo sapiens OX=9606 GN=C12orf10 PE=1 SV=2	C12orf10	0.01	1	0.01	0.01	0.01	0.01	0.42265	0.01	0.34	5.08746	0.374019
Q9HC36	rRNA methyltransferase 3, mitochondrial OS=Homo sapiens OX=9606 GN=MRM3 PE=1 SV=2	MRM3	0.01	1	0.01	0.01	0.01	0.01	0.42265	0.01	0.34	5.08746	0.374019
Q9HCN8	Stromal cell-derived factor 2-like protein 1 OS=Homo sapiens OX=9606 GN=SDF2L1 PE=1 SV=2	SDF2L1	0.01	1	0.01	0.01	0.01	0.01	0.42265	0.01	0.34	5.08746	0.374019
Q9HD20	Manganese-transporting ATPase 13A1 OS=Homo sapiens OX=9606 GN=ATP13A1 PE=1 SV=2	ATP13A1	0.01	1	0.01	0.01	0.01	0.01	0.42265	0.01	0.34	5.08746	0.374019
Q9NPL8	Complex I assembly factor TIMMDC1, mitochondrial OS=Homo sapiens OX=9606 GN=TIMMDC1 PE=1 SV=2	TIMMDC1	0.01	1	0.01	0.01	0.01	0.01	0.42265	0.01	0.34	5.08746	0.374019
Q9NQW7-3	Isoform 3 of Xaa-Pro aminopeptidase 1 OS=Homo sapiens OX=9606 GN=XPNPEP1	XPNPEP1	0.01	1	0.01	0.01	0.01	0.01	0.42265	0.01	0.34	5.08746	0.374019
Q9NRF8	CTP synthase 2 OS=Homo sapiens OX=9606 GN=CTPS2 PE=1 SV=1	CTPS2	0.01	1	0.01	0.01	0.01	0.01	0.42265	0.01	0.34	5.08746	0.374019
Q9NT62	Ubiquitin-like-conjugating enzyme ATG3 OS=Homo sapiens OX=9606 GN=ATG3 PE=1 SV=1	ATG3	0.01	0.01	1	0.01	0.01	0.01	0.42265	0.01	0.34	5.08746	0.374019
Q9NTW7	Zinc finger protein 64 OS=Homo sapiens OX=9606 GN=ZFP64 PE=1 SV=3	ZFP64	0.01	1	0.01	0.01	0.01	0.01	0.42265	0.01	0.34	5.08746	0.374019
Q9NUJ1	Mycophenolic acid acyl-glucuronide esterase, mitochondrial OS=Homo sapiens OX=9606 GN=ABHD10 PE=1 SV=1	ABHD10	0.01	0.01	1	0.01	0.01	0.01	0.42265	0.01	0.34	5.08746	0.374019
Q9NVG8	TBC1 domain family member 13 OS=Homo sapiens OX=9606 GN=TBC1D13 PE=1 SV=3	TBC1D13	0.01	0.01	1	0.01	0.01	0.01	0.42265	0.01	0.34	5.08746	0.374019
Q9NVH0	Exonuclease 3'-5' domain-containing protein 2 OS=Homo sapiens OX=9606 GN=EXD2 PE=1 SV=2	EXD2	0.01	1	0.01	0.01	0.01	0.01	0.42265	0.01	0.34	5.08746	0.374019
Q9NVN8	Guanine nucleotide-binding protein-like 3-like protein OS=Homo sapiens OX=9606 GN=GNL3L PE=1 SV=1	GNL3L	0.01	0.01	1	0.01	0.01	0.01	0.42265	0.01	0.34	5.08746	0.374019
Q9NW08	DNA-directed RNA polymerase III subunit RPC2 OS=Homo sapiens OX=9606 GN=POLR3B PE=1 SV=2	POLR3B	0.01	1	0.01	0.01	0.01	0.01	0.42265	0.01	0.34	5.08746	0.374019
Q9NWB6	Arginine and glutamate-rich protein 1 OS=Homo sapiens OX=9606 GN=ARGLU1 PE=1 SV=1	ARGLU1	0.01	1	0.01	0.01	0.01	0.01	0.42265	0.01	0.34	5.08746	0.374019
Q9NWZ8	Gem-associated protein 8 OS=Homo sapiens OX=9606 GN=GEMIN8 PE=1 SV=1	GEMIN8	0.01	1	0.01	0.01	0.01	0.01	0.42265	0.01	0.34	5.08746	0.374019
Q9NX00	Transmembrane protein 160 OS=Homo sapiens OX=9606 GN=TMEM160 PE=1 SV=1	TMEM160	1	0.01	0.01	0.01	0.01	0.01	0.42265	0.01	0.34	5.08746	0.374019
Q9NX14	NADH dehydrogenase [ubiquinone] 1 beta subcomplex subunit 11, mitochondrial OS=Homo sapiens OX=9606 GN=NDUFB11 PE=1 SV=1	NDUFB11	1	0.01	0.01	0.01	0.01	0.01	0.42265	0.01	0.34	5.08746	0.374019
Q9NXG2	THUMP domain-containing protein 1 OS=Homo sapiens OX=9606 GN=THUMPD1 PE=1 SV=2	THUMPD1	0.01	1	0.01	0.01	0.01	0.01	0.42265	0.01	0.34	5.08746	0.374019
Q9NXR7-1	Isoform 1 of BRISC and BRCA1-A complex member 2 OS=Homo sapiens OX=9606 GN=BABAM2	BABAM2	0.01	1	0.01	0.01	0.01	0.01	0.42265	0.01	0.34	5.08746	0.374019
Q9NYJ8	TGF-beta-activated kinase 1 and MAP3K7-binding protein 2 OS=Homo sapiens OX=9606 GN=TAB2 PE=1 SV=1	TAB2	0.01	1	0.01	0.01	0.01	0.01	0.42265	0.01	0.34	5.08746	0.374019
Q9NZD2	Glycolipid transfer protein OS=Homo sapiens OX=9606 GN=GLTP PE=1 SV=3	GLTP	0.01	1	0.01	0.01	0.01	0.01	0.42265	0.01	0.34	5.08746	0.374019
Q9NZL4	Hsp70-binding protein 1 OS=Homo sapiens OX=9606 GN=HSPBP1 PE=1 SV=2	HSPBP1	1	0.01	0.01	0.01	0.01	0.01	0.42265	0.01	0.34	5.08746	0.374019
Q9P003	Protein cornichon homolog 4 OS=Homo sapiens OX=9606 GN=CNIH4 PE=1 SV=1	CNIH4	0.01	0.01	1	0.01	0.01	0.01	0.42265	0.01	0.34	5.08746	0.374019
Q9P0K7	Ankycorbin OS=Homo sapiens OX=9606 GN=RAI14 PE=1 SV=2	RAI14	0.01	1	0.01	0.01	0.01	0.01	0.42265	0.01	0.34	5.08746	0.374019
Q9P0T7	Transmembrane protein 9 OS=Homo sapiens OX=9606 GN=TMEM9 PE=1 SV=1	TMEM9	0.01	0.01	1	0.01	0.01	0.01	0.42265	0.01	0.34	5.08746	0.374019
Q9P1U1	Actin-related protein 3B OS=Homo sapiens OX=9606 GN=ACTR3B PE=2 SV=1	ACTR3B	0.01	0.01	1	0.01	0.01	0.01	0.42265	0.01	0.34	5.08746	0.374019
Q9UBQ5	Eukaryotic translation initiation factor 3 subunit K OS=Homo sapiens OX=9606 GN=EIF3K PE=1 SV=1	EIF3K	0.01	1	0.01	0.01	0.01	0.01	0.42265	0.01	0.34	5.08746	0.374019
Q9UDW1	Cytochrome b-c1 complex subunit 9 OS=Homo sapiens OX=9606 GN=UQCR10 PE=1 SV=3	UQCR10	1	0.01	0.01	0.01	0.01	0.01	0.42265	0.01	0.34	5.08746	0.374019
Q9UEG4	Zinc finger protein 629 OS=Homo sapiens OX=9606 GN=ZNF629 PE=1 SV=2	ZNF629	0.01	1	0.01	0.01	0.01	0.01	0.42265	0.01	0.34	5.08746	0.374019
Q9UGL9	Cysteine-rich C-terminal protein 1 OS=Homo sapiens OX=9606 GN=CRCT1 PE=1 SV=1	CRCT1	0.01	1	0.01	0.01	0.01	0.01	0.42265	0.01	0.34	5.08746	0.374019
Q9UGR2	Zinc finger CCCH domain-containing protein 7B OS=Homo sapiens OX=9606 GN=ZC3H7B PE=1 SV=2	ZC3H7B	1	0.01	0.01	0.01	0.01	0.01	0.42265	0.01	0.34	5.08746	0.374019
Q9UHR4	Brain-specific angiogenesis inhibitor 1-associated protein 2-like protein 1 OS=Homo sapiens OX=9606 GN=BAIAP2L1 PE=1 SV=2	BAIAP2L1	0.01	1	0.01	0.01	0.01	0.01	0.42265	0.01	0.34	5.08746	0.374019
Q9UID3	Vacuolar protein sorting-associated protein 51 homolog OS=Homo sapiens OX=9606 GN=VPS51 PE=1 SV=2	VPS51	0.01	0.01	1	0.01	0.01	0.01	0.42265	0.01	0.34	5.08746	0.374019
Q9UIH9	Krueppel-like factor 15 OS=Homo sapiens OX=9606 GN=KLF15 PE=1 SV=1	KLF15	0.01	0.01	1	0.01	0.01	0.01	0.42265	0.01	0.34	5.08746	0.374019
Q9UJA5	tRNA (adenine(58)-N(1))-methyltransferase non-catalytic subunit TRM6 OS=Homo sapiens OX=9606 GN=TRMT6 PE=1 SV=1	TRMT6	0.01	0.01	1	0.01	0.01	0.01	0.42265	0.01	0.34	5.08746	0.374019
Q9UJC3	Protein Hook homolog 1 OS=Homo sapiens OX=9606 GN=HOOK1 PE=1 SV=2	HOOK1	0.01	1	0.01	0.01	0.01	0.01	0.42265	0.01	0.34	5.08746	0.374019
Q9UJV9	Probable ATP-dependent RNA helicase DDX41 OS=Homo sapiens OX=9606 GN=DDX41 PE=1 SV=2	DDX41	0.01	0.01	1	0.01	0.01	0.01	0.42265	0.01	0.34	5.08746	0.374019
Q9UJX5	Anaphase-promoting complex subunit 4 OS=Homo sapiens OX=9606 GN=ANAPC4 PE=1 SV=2	ANAPC4	0.01	1	0.01	0.01	0.01	0.01	0.42265	0.01	0.34	5.08746	0.374019
Q9UKZ1	CCR4-NOT transcription complex subunit 11 OS=Homo sapiens OX=9606 GN=CNOT11 PE=1 SV=1	CNOT11	0.01	0.01	1	0.01	0.01	0.01	0.42265	0.01	0.34	5.08746	0.374019
Q9UL25	Ras-related protein Rab-21 OS=Homo sapiens OX=9606 GN=RAB21 PE=1 SV=3	RAB21	1	0.01	0.01	0.01	0.01	0.01	0.42265	0.01	0.34	5.08746	0.374019
Q9ULE6	Paladin OS=Homo sapiens OX=9606 GN=PALD1 PE=1 SV=3	PALD1	1	0.01	0.01	0.01	0.01	0.01	0.42265	0.01	0.34	5.08746	0.374019
Q9UNS1	Protein timeless homolog OS=Homo sapiens OX=9606 GN=TIMELESS PE=1 SV=2	TIMELESS	0.01	1	0.01	0.01	0.01	0.01	0.42265	0.01	0.34	5.08746	0.374019
Q9UPW6	DNA-binding protein SATB2 OS=Homo sapiens OX=9606 GN=SATB2 PE=1 SV=2	SATB2	0.01	1	0.01	0.01	0.01	0.01	0.42265	0.01	0.34	5.08746	0.374019
Q9UQ35	Serine/arginine repetitive matrix protein 2 OS=Homo sapiens OX=9606 GN=SRRM2 PE=1 SV=2	SRRM2	0.01	1	0.01	0.01	0.01	0.01	0.42265	0.01	0.34	5.08746	0.374019
Q9UQR0	Sex comb on midleg-like protein 2 OS=Homo sapiens OX=9606 GN=SCML2 PE=1 SV=1	SCML2	1	0.01	0.01	0.01	0.01	0.01	0.42265	0.01	0.34	5.08746	0.374019
Q9Y217	Myotubularin-related protein 6 OS=Homo sapiens OX=9606 GN=MTMR6 PE=1 SV=3	MTMR6	0.01	1	0.01	0.01	0.01	0.01	0.42265	0.01	0.34	5.08746	0.374019
Q9Y2J4	Angiomotin-like protein 2 OS=Homo sapiens OX=9606 GN=AMOTL2 PE=1 SV=3	AMOTL2	0.01	1	0.01	0.01	0.01	0.01	0.42265	0.01	0.34	5.08746	0.374019
Q9Y2Q0	Phospholipid-transporting ATPase IA OS=Homo sapiens OX=9606 GN=ATP8A1 PE=1 SV=1	ATP8A1	0.01	1	0.01	0.01	0.01	0.01	0.42265	0.01	0.34	5.08746	0.374019
Q9Y2R4	Probable ATP-dependent RNA helicase DDX52 OS=Homo sapiens OX=9606 GN=DDX52 PE=1 SV=3	DDX52	0.01	1	0.01	0.01	0.01	0.01	0.42265	0.01	0.34	5.08746	0.374019
Q9Y2U8	Inner nuclear membrane protein Man1 OS=Homo sapiens OX=9606 GN=LEMD3 PE=1 SV=2	LEMD3	0.01	1	0.01	0.01	0.01	0.01	0.42265	0.01	0.34	5.08746	0.374019
Q9Y394	Dehydrogenase/reductase SDR family member 7 OS=Homo sapiens OX=9606 GN=DHRS7 PE=1 SV=1	DHRS7	1	0.01	0.01	0.01	0.01	0.01	0.42265	0.01	0.34	5.08746	0.374019
Q9Y3P9	Rab GTPase-activating protein 1 OS=Homo sapiens OX=9606 GN=RABGAP1 PE=1 SV=3	RABGAP1	0.01	1	0.01	0.01	0.01	0.01	0.42265	0.01	0.34	5.08746	0.374019
Q9Y4B5	Microtubule cross-linking factor 1 OS=Homo sapiens OX=9606 GN=MTCL1 PE=1 SV=5	MTCL1	1	0.01	0.01	0.01	0.01	0.01	0.42265	0.01	0.34	5.08746	0.374019
Q9Y4W6	AFG3-like protein 2 OS=Homo sapiens OX=9606 GN=AFG3L2 PE=1 SV=2	AFG3L2	0.01	0.01	1	0.01	0.01	0.01	0.42265	0.01	0.34	5.08746	0.374019
Q9Y570	Protein phosphatase methylesterase 1 OS=Homo sapiens OX=9606 GN=PPME1 PE=1 SV=3	PPME1	1	0.01	0.01	0.01	0.01	0.01	0.42265	0.01	0.34	5.08746	0.374019
Q9Y5M8	Signal recognition particle receptor subunit beta OS=Homo sapiens OX=9606 GN=SRPRB PE=1 SV=3	SRPRB	0.01	1	0.01	0.01	0.01	0.01	0.42265	0.01	0.34	5.08746	0.374019
Q9Y5S2	Serine/threonine-protein kinase MRCK beta OS=Homo sapiens OX=9606 GN=CDC42BPB PE=1 SV=2	CDC42BPB	0.01	1	0.01	0.01	0.01	0.01	0.42265	0.01	0.34	5.08746	0.374019
Q9Y673	Dolichyl-phosphate beta-glucosyltransferase OS=Homo sapiens OX=9606 GN=ALG5 PE=1 SV=1	ALG5	0.01	1	0.01	0.01	0.01	0.01	0.42265	0.01	0.34	5.08746	0.374019
Q9Y696	Chloride intracellular channel protein 4 OS=Homo sapiens OX=9606 GN=CLIC4 PE=1 SV=4	CLIC4	0.01	1	0.01	0.01	0.01	0.01	0.42265	0.01	0.34	5.08746	0.374019
Q9Y6A4	Cilia- and flagella-associated protein 20 OS=Homo sapiens OX=9606 GN=CFAP20 PE=1 SV=1	CFAP20	0.01	0.01	1	0.01	0.01	0.01	0.42265	0.01	0.34	5.08746	0.374019
Q9Y6A9	Signal peptidase complex subunit 1 OS=Homo sapiens OX=9606 GN=SPCS1 PE=1 SV=5	SPCS1	0.01	0.01	1	0.01	0.01	0.01	0.42265	0.01	0.34	5.08746	0.374019
Q9Y6D9	Mitotic spindle assembly checkpoint protein MAD1 OS=Homo sapiens OX=9606 GN=MAD1L1 PE=1 SV=2	MAD1L1	0.01	1	0.01	0.01	0.01	0.01	0.42265	0.01	0.34	5.08746	0.374019
R4GNH9	Exosome complex component CSL4 OS=Homo sapiens OX=9606 GN=EXOSC1 PE=1 SV=1	EXOSC1	0.01	1	0.01	0.01	0.01	0.01	0.42265	0.01	0.34	5.08746	0.374019
S4R350	Alpha-1,3-glucosyltransferase OS=Homo sapiens OX=9606 GN=ALG6 PE=1 SV=2	ALG6	1	0.01	0.01	0.01	0.01	0.01	0.42265	0.01	0.34	5.08746	0.374019
U3KQU7	Conserved oligomeric Golgi complex subunit 5 (Fragment) OS=Homo sapiens OX=9606 GN=COG5 PE=1 SV=1	COG5	0.01	0.01	1	0.01	0.01	0.01	0.42265	0.01	0.34	5.08746	0.374019
A0A087WWP4	RNA-binding protein 15 OS=Homo sapiens OX=9606 GN=RBM15 PE=1 SV=1	RBM15	0.01	2	0.01	0.01	0.01	0.01	0.42265	0.01	0.673333	6.07325	0.374019
A0A0A0MSQ0	Plastin-3 OS=Homo sapiens OX=9606 GN=PLS3 PE=1 SV=1	PLS3	0.01	2	0.01	0.01	0.01	0.01	0.42265	0.01	0.673333	6.07325	0.374019
A0A1B0GVS3	Alpha-centractin OS=Homo sapiens OX=9606 GN=ACTR1A PE=1 SV=1	ACTR1A	2	0.01	0.01	0.01	0.01	0.01	0.42265	0.01	0.673333	6.07325	0.374019
A0A286YFD6	Ribonucleoside-diphosphate reductase subunit M2 OS=Homo sapiens OX=9606 GN=RRM2 PE=1 SV=1	RRM2	2	0.01	0.01	0.01	0.01	0.01	0.42265	0.01	0.673333	6.07325	0.374019
A0A2R8Y761	Ribonuclease H2 subunit B OS=Homo sapiens OX=9606 GN=RNASEH2B PE=1 SV=1	RNASEH2B	0.01	2	0.01	0.01	0.01	0.01	0.42265	0.01	0.673333	6.07325	0.374019
A0A499FJI4	E3 ubiquitin-protein ligase MYCBP2 OS=Homo sapiens OX=9606 GN=MYCBP2 PE=1 SV=1	MYCBP2	0.01	2	0.01	0.01	0.01	0.01	0.42265	0.01	0.673333	6.07325	0.374019
A0A5H1ZRP4	Negative elongation factor B OS=Homo sapiens OX=9606 GN=NELFB PE=1 SV=1	NELFB	0.01	0.01	2	0.01	0.01	0.01	0.42265	0.01	0.673333	6.07325	0.374019
A6NNK5	TP53-binding protein 1 OS=Homo sapiens OX=9606 GN=TP53BP1 PE=1 SV=2	TP53BP1	0.01	2	0.01	0.01	0.01	0.01	0.42265	0.01	0.673333	6.07325	0.374019
A8K2R3	cDNA FLJ75083, highly similar to Homo sapiens amine oxidase (flavin containing) domain 2 (AOF2),mRNA OS=Homo sapiens OX=9606 PE=1 SV=1		0.01	0.01	2	0.01	0.01	0.01	0.42265	0.01	0.673333	6.07325	0.374019
A8MXE8	Retinoic acid-induced protein 1 (Fragment) OS=Homo sapiens OX=9606 GN=RAI1 PE=1 SV=1	RAI1	0.01	2	0.01	0.01	0.01	0.01	0.42265	0.01	0.673333	6.07325	0.374019
B7Z3H8	cDNA FLJ57997, highly similar to Transmembrane GTPase MFN2 OS=Homo sapiens OX=9606 PE=1 SV=1		0.01	0.01	2	0.01	0.01	0.01	0.42265	0.01	0.673333	6.07325	0.374019
C9J5H8	Neurochondrin (Fragment) OS=Homo sapiens OX=9606 GN=NCDN PE=1 SV=1	NCDN	0.01	2	0.01	0.01	0.01	0.01	0.42265	0.01	0.673333	6.07325	0.374019
D6RFJ3	Eukaryotic translation initiation factor 4E OS=Homo sapiens OX=9606 GN=EIF4E PE=1 SV=1	EIF4E	0.01	2	0.01	0.01	0.01	0.01	0.42265	0.01	0.673333	6.07325	0.374019
E7EW33	Cytoplasmic FMR1-interacting protein 2 OS=Homo sapiens OX=9606 GN=CYFIP2 PE=1 SV=1	CYFIP2	0.01	0.01	2	0.01	0.01	0.01	0.42265	0.01	0.673333	6.07325	0.374019
E9PEX6	Dihydrolipoyl dehydrogenase OS=Homo sapiens OX=9606 GN=DLD PE=1 SV=1	DLD	0.01	2	0.01	0.01	0.01	0.01	0.42265	0.01	0.673333	6.07325	0.374019
F2Z2U4	Transformation/transcription domain-associated protein OS=Homo sapiens OX=9606 GN=TRRAP PE=1 SV=3	TRRAP	0.01	2	0.01	0.01	0.01	0.01	0.42265	0.01	0.673333	6.07325	0.374019
F5GYQ2	Multifunctional methyltransferase subunit TRM112-like protein OS=Homo sapiens OX=9606 GN=TRMT112 PE=1 SV=1	TRMT112	0.01	2	0.01	0.01	0.01	0.01	0.42265	0.01	0.673333	6.07325	0.374019
G5E9D5	ElaC homolog 2 (E. coli), isoform CRA_a OS=Homo sapiens OX=9606 GN=ELAC2 PE=1 SV=1	ELAC2	0.01	2	0.01	0.01	0.01	0.01	0.42265	0.01	0.673333	6.07325	0.374019
H0Y503	Basic leucine zipper and W2 domain-containing protein 1 (Fragment) OS=Homo sapiens OX=9606 GN=BZW1 PE=1 SV=1	BZW1	0.01	2	0.01	0.01	0.01	0.01	0.42265	0.01	0.673333	6.07325	0.374019
H0YDU8	Serine/threonine-protein phosphatase (Fragment) OS=Homo sapiens OX=9606 GN=PPP5C PE=1 SV=1	PPP5C	0.01	2	0.01	0.01	0.01	0.01	0.42265	0.01	0.673333	6.07325	0.374019
H0YIQ2	YLP motif-containing protein 1 (Fragment) OS=Homo sapiens OX=9606 GN=YLPM1 PE=1 SV=1	YLPM1	0.01	2	0.01	0.01	0.01	0.01	0.42265	0.01	0.673333	6.07325	0.374019
J3QRN6	Unconventional myosin-Id OS=Homo sapiens OX=9606 GN=MYO1D PE=1 SV=1	MYO1D	0.01	0.01	2	0.01	0.01	0.01	0.42265	0.01	0.673333	6.07325	0.374019
J3QSF4	Ras-related protein Rab-15 (Fragment) OS=Homo sapiens OX=9606 GN=RAB15 PE=1 SV=1	RAB15	2	0.01	0.01	0.01	0.01	0.01	0.42265	0.01	0.673333	6.07325	0.374019
O00299	Chloride intracellular channel protein 1 OS=Homo sapiens OX=9606 GN=CLIC1 PE=1 SV=4	CLIC1	0.01	2	0.01	0.01	0.01	0.01	0.42265	0.01	0.673333	6.07325	0.374019
O00443	Phosphatidylinositol 4-phosphate 3-kinase C2 domain-containing subunit alpha OS=Homo sapiens OX=9606 GN=PIK3C2A PE=1 SV=2	PIK3C2A	0.01	2	0.01	0.01	0.01	0.01	0.42265	0.01	0.673333	6.07325	0.374019
O75694	Nuclear pore complex protein Nup155 OS=Homo sapiens OX=9606 GN=NUP155 PE=1 SV=1	NUP155	2	0.01	0.01	0.01	0.01	0.01	0.42265	0.01	0.673333	6.07325	0.374019
O75915	PRA1 family protein 3 OS=Homo sapiens OX=9606 GN=ARL6IP5 PE=1 SV=1	ARL6IP5	2	0.01	0.01	0.01	0.01	0.01	0.42265	0.01	0.673333	6.07325	0.374019
O76094	Signal recognition particle subunit SRP72 OS=Homo sapiens OX=9606 GN=SRP72 PE=1 SV=3	SRP72	0.01	2	0.01	0.01	0.01	0.01	0.42265	0.01	0.673333	6.07325	0.374019
O95197	Reticulon-3 OS=Homo sapiens OX=9606 GN=RTN3 PE=1 SV=2	RTN3	2	0.01	0.01	0.01	0.01	0.01	0.42265	0.01	0.673333	6.07325	0.374019
O95239	Chromosome-associated kinesin KIF4A OS=Homo sapiens OX=9606 GN=KIF4A PE=1 SV=3	KIF4A	0.01	2	0.01	0.01	0.01	0.01	0.42265	0.01	0.673333	6.07325	0.374019
O95625	Zinc finger and BTB domain-containing protein 11 OS=Homo sapiens OX=9606 GN=ZBTB11 PE=1 SV=2	ZBTB11	0.01	2	0.01	0.01	0.01	0.01	0.42265	0.01	0.673333	6.07325	0.374019
O95696	Bromodomain-containing protein 1 OS=Homo sapiens OX=9606 GN=BRD1 PE=1 SV=1	BRD1	0.01	2	0.01	0.01	0.01	0.01	0.42265	0.01	0.673333	6.07325	0.374019
O96028	Histone-lysine N-methyltransferase NSD2 OS=Homo sapiens OX=9606 GN=NSD2 PE=1 SV=1	NSD2	0.01	2	0.01	0.01	0.01	0.01	0.42265	0.01	0.673333	6.07325	0.374019
P07741	Adenine phosphoribosyltransferase OS=Homo sapiens OX=9606 GN=APRT PE=1 SV=2	APRT	0.01	2	0.01	0.01	0.01	0.01	0.42265	0.01	0.673333	6.07325	0.374019
P21281	V-type proton ATPase subunit B, brain isoform OS=Homo sapiens OX=9606 GN=ATP6V1B2 PE=1 SV=3	ATP6V1B2	0.01	2	0.01	0.01	0.01	0.01	0.42265	0.01	0.673333	6.07325	0.374019
P39656	Dolichyl-diphosphooligosaccharide--protein glycosyltransferase 48 kDa subunit OS=Homo sapiens OX=9606 GN=DDOST PE=1 SV=4	DDOST	2	0.01	0.01	0.01	0.01	0.01	0.42265	0.01	0.673333	6.07325	0.374019
P49257	Protein ERGIC-53 OS=Homo sapiens OX=9606 GN=LMAN1 PE=1 SV=2	LMAN1	0.01	2	0.01	0.01	0.01	0.01	0.42265	0.01	0.673333	6.07325	0.374019
P53597	Succinate--CoA ligase [ADP/GDP-forming] subunit alpha, mitochondrial OS=Homo sapiens OX=9606 GN=SUCLG1 PE=1 SV=4	SUCLG1	0.01	2	0.01	0.01	0.01	0.01	0.42265	0.01	0.673333	6.07325	0.374019
P61009	Signal peptidase complex subunit 3 OS=Homo sapiens OX=9606 GN=SPCS3 PE=1 SV=1	SPCS3	0.01	2	0.01	0.01	0.01	0.01	0.42265	0.01	0.673333	6.07325	0.374019
Q12986	Transcriptional repressor NF-X1 OS=Homo sapiens OX=9606 GN=NFX1 PE=1 SV=2	NFX1	0.01	2	0.01	0.01	0.01	0.01	0.42265	0.01	0.673333	6.07325	0.374019
Q13045	Protein flightless-1 homolog OS=Homo sapiens OX=9606 GN=FLII PE=1 SV=2	FLII	0.01	2	0.01	0.01	0.01	0.01	0.42265	0.01	0.673333	6.07325	0.374019
Q13131	5'-AMP-activated protein kinase catalytic subunit alpha-1 OS=Homo sapiens OX=9606 GN=PRKAA1 PE=1 SV=4	PRKAA1	0.01	2	0.01	0.01	0.01	0.01	0.42265	0.01	0.673333	6.07325	0.374019
Q13206	Probable ATP-dependent RNA helicase DDX10 OS=Homo sapiens OX=9606 GN=DDX10 PE=1 SV=2	DDX10	0.01	2	0.01	0.01	0.01	0.01	0.42265	0.01	0.673333	6.07325	0.374019
Q13347	Eukaryotic translation initiation factor 3 subunit I OS=Homo sapiens OX=9606 GN=EIF3I PE=1 SV=1	EIF3I	0.01	2	0.01	0.01	0.01	0.01	0.42265	0.01	0.673333	6.07325	0.374019
Q13823	Nucleolar GTP-binding protein 2 OS=Homo sapiens OX=9606 GN=GNL2 PE=1 SV=1	GNL2	0.01	2	0.01	0.01	0.01	0.01	0.42265	0.01	0.673333	6.07325	0.374019
Q14165	Malectin OS=Homo sapiens OX=9606 GN=MLEC PE=1 SV=1	MLEC	0.01	2	0.01	0.01	0.01	0.01	0.42265	0.01	0.673333	6.07325	0.374019
Q14444	Caprin-1 OS=Homo sapiens OX=9606 GN=CAPRIN1 PE=1 SV=2	CAPRIN1	0.01	0.01	2	0.01	0.01	0.01	0.42265	0.01	0.673333	6.07325	0.374019
Q14DU5	ROCK2 protein OS=Homo sapiens OX=9606 GN=ROCK2 PE=1 SV=1	ROCK2	0.01	2	0.01	0.01	0.01	0.01	0.42265	0.01	0.673333	6.07325	0.374019
Q16822	Phosphoenolpyruvate carboxykinase [GTP], mitochondrial OS=Homo sapiens OX=9606 GN=PCK2 PE=1 SV=4	PCK2	0.01	2	0.01	0.01	0.01	0.01	0.42265	0.01	0.673333	6.07325	0.374019
Q5SZE1	Ceramide synthase 2 (Fragment) OS=Homo sapiens OX=9606 GN=CERS2 PE=1 SV=2	CERS2	2	0.01	0.01	0.01	0.01	0.01	0.42265	0.01	0.673333	6.07325	0.374019
Q5T6F2	Ubiquitin-associated protein 2 OS=Homo sapiens OX=9606 GN=UBAP2 PE=1 SV=1	UBAP2	0.01	2	0.01	0.01	0.01	0.01	0.42265	0.01	0.673333	6.07325	0.374019
Q6IN85	Serine/threonine-protein phosphatase 4 regulatory subunit 3A OS=Homo sapiens OX=9606 GN=PPP4R3A PE=1 SV=1	PPP4R3A	0.01	2	0.01	0.01	0.01	0.01	0.42265	0.01	0.673333	6.07325	0.374019
Q6P2S0	SRP9 protein OS=Homo sapiens OX=9606 GN=SRP9 PE=1 SV=1	SRP9	0.01	0.01	2	0.01	0.01	0.01	0.42265	0.01	0.673333	6.07325	0.374019
Q86UE4	Protein LYRIC OS=Homo sapiens OX=9606 GN=MTDH PE=1 SV=2	MTDH	0.01	2	0.01	0.01	0.01	0.01	0.42265	0.01	0.673333	6.07325	0.374019
Q8IY18	Structural maintenance of chromosomes protein 5 OS=Homo sapiens OX=9606 GN=SMC5 PE=1 SV=2	SMC5	0.01	0.01	2	0.01	0.01	0.01	0.42265	0.01	0.673333	6.07325	0.374019
Q8NFC6	Biorientation of chromosomes in cell division protein 1-like 1 OS=Homo sapiens OX=9606 GN=BOD1L1 PE=1 SV=2	BOD1L1	0.01	2	0.01	0.01	0.01	0.01	0.42265	0.01	0.673333	6.07325	0.374019
Q8NFH3	Nucleoporin Nup43 OS=Homo sapiens OX=9606 GN=NUP43 PE=1 SV=1	NUP43	0.01	2	0.01	0.01	0.01	0.01	0.42265	0.01	0.673333	6.07325	0.374019
Q8WVV9	Heterogeneous nuclear ribonucleoprotein L-like OS=Homo sapiens OX=9606 GN=HNRNPLL PE=1 SV=1	HNRNPLL	0.01	2	0.01	0.01	0.01	0.01	0.42265	0.01	0.673333	6.07325	0.374019
Q8WWQ0	PH-interacting protein OS=Homo sapiens OX=9606 GN=PHIP PE=1 SV=2	PHIP	0.01	2	0.01	0.01	0.01	0.01	0.42265	0.01	0.673333	6.07325	0.374019
Q92610	Zinc finger protein 592 OS=Homo sapiens OX=9606 GN=ZNF592 PE=1 SV=2	ZNF592	0.01	2	0.01	0.01	0.01	0.01	0.42265	0.01	0.673333	6.07325	0.374019
Q96CW1	AP-2 complex subunit mu OS=Homo sapiens OX=9606 GN=AP2M1 PE=1 SV=2	AP2M1	0.01	0.01	2	0.01	0.01	0.01	0.42265	0.01	0.673333	6.07325	0.374019
Q96HR3	Mediator of RNA polymerase II transcription subunit 30 OS=Homo sapiens OX=9606 GN=MED30 PE=1 SV=1	MED30	0.01	0.01	2	0.01	0.01	0.01	0.42265	0.01	0.673333	6.07325	0.374019
Q99567	Nuclear pore complex protein Nup88 OS=Homo sapiens OX=9606 GN=NUP88 PE=1 SV=2	NUP88	0.01	2	0.01	0.01	0.01	0.01	0.42265	0.01	0.673333	6.07325	0.374019
Q9BQB6	Vitamin K epoxide reductase complex subunit 1 OS=Homo sapiens OX=9606 GN=VKORC1 PE=1 SV=1	VKORC1	0.01	2	0.01	0.01	0.01	0.01	0.42265	0.01	0.673333	6.07325	0.374019
Q9BS26	Endoplasmic reticulum resident protein 44 OS=Homo sapiens OX=9606 GN=ERP44 PE=1 SV=1	ERP44	0.01	2	0.01	0.01	0.01	0.01	0.42265	0.01	0.673333	6.07325	0.374019
Q9BZJ0	Crooked neck-like protein 1 OS=Homo sapiens OX=9606 GN=CRNKL1 PE=1 SV=4	CRNKL1	0.01	2	0.01	0.01	0.01	0.01	0.42265	0.01	0.673333	6.07325	0.374019
Q9HCG8	Pre-mRNA-splicing factor CWC22 homolog OS=Homo sapiens OX=9606 GN=CWC22 PE=1 SV=3	CWC22	0.01	2	0.01	0.01	0.01	0.01	0.42265	0.01	0.673333	6.07325	0.374019
Q9HDC5	Junctophilin-1 OS=Homo sapiens OX=9606 GN=JPH1 PE=1 SV=2	JPH1	0.01	2	0.01	0.01	0.01	0.01	0.42265	0.01	0.673333	6.07325	0.374019
Q9NQ88	Fructose-2,6-bisphosphatase TIGAR OS=Homo sapiens OX=9606 GN=TIGAR PE=1 SV=1	TIGAR	0.01	2	0.01	0.01	0.01	0.01	0.42265	0.01	0.673333	6.07325	0.374019
Q9NQX3	Gephyrin OS=Homo sapiens OX=9606 GN=GPHN PE=1 SV=1	GPHN	0.01	2	0.01	0.01	0.01	0.01	0.42265	0.01	0.673333	6.07325	0.374019
Q9NRL2	Bromodomain adjacent to zinc finger domain protein 1A OS=Homo sapiens OX=9606 GN=BAZ1A PE=1 SV=2	BAZ1A	0.01	0.01	2	0.01	0.01	0.01	0.42265	0.01	0.673333	6.07325	0.374019
Q9NUY8	TBC1 domain family member 23 OS=Homo sapiens OX=9606 GN=TBC1D23 PE=1 SV=3	TBC1D23	0.01	0.01	2	0.01	0.01	0.01	0.42265	0.01	0.673333	6.07325	0.374019
Q9UKJ3	G patch domain-containing protein 8 OS=Homo sapiens OX=9606 GN=GPATCH8 PE=1 SV=2	GPATCH8	0.01	2	0.01	0.01	0.01	0.01	0.42265	0.01	0.673333	6.07325	0.374019
Q9UPU5	Ubiquitin carboxyl-terminal hydrolase 24 OS=Homo sapiens OX=9606 GN=USP24 PE=1 SV=3	USP24	0.01	2	0.01	0.01	0.01	0.01	0.42265	0.01	0.673333	6.07325	0.374019
U3KPZ7	Uncharacterized protein OS=Homo sapiens OX=9606 PE=1 SV=1		0.01	2	0.01	0.01	0.01	0.01	0.42265	0.01	0.673333	6.07325	0.374019
A0A087WXU5	Nucleolar protein of 40 kDa OS=Homo sapiens OX=9606 GN=ZCCHC17 PE=1 SV=1	ZCCHC17	0.01	3	0.01	0.01	0.01	0.01	0.42265	0.01	1.00667	6.65344	0.374019
A0A3B3IT92	DNA helicase OS=Homo sapiens OX=9606 GN=MCM4 PE=1 SV=1	MCM4	3	0.01	0.01	0.01	0.01	0.01	0.42265	0.01	1.00667	6.65344	0.374019
D6RAA6	Transmembrane protein 33 (Fragment) OS=Homo sapiens OX=9606 GN=TMEM33 PE=1 SV=1	TMEM33	3	0.01	0.01	0.01	0.01	0.01	0.42265	0.01	1.00667	6.65344	0.374019
K7EQ21	CXXC finger 1 (PHD domain), isoform CRA_c OS=Homo sapiens OX=9606 GN=CXXC1 PE=1 SV=1	CXXC1	0.01	3	0.01	0.01	0.01	0.01	0.42265	0.01	1.00667	6.65344	0.374019
P07099	Epoxide hydrolase 1 OS=Homo sapiens OX=9606 GN=EPHX1 PE=1 SV=1	EPHX1	3	0.01	0.01	0.01	0.01	0.01	0.42265	0.01	1.00667	6.65344	0.374019
P26583	High mobility group protein B2 OS=Homo sapiens OX=9606 GN=HMGB2 PE=1 SV=2	HMGB2	0.01	0.01	3	0.01	0.01	0.01	0.42265	0.01	1.00667	6.65344	0.374019
P50570	Dynamin-2 OS=Homo sapiens OX=9606 GN=DNM2 PE=1 SV=2	DNM2	0.01	3	0.01	0.01	0.01	0.01	0.42265	0.01	1.00667	6.65344	0.374019
Q14789	Golgin subfamily B member 1 OS=Homo sapiens OX=9606 GN=GOLGB1 PE=1 SV=2	GOLGB1	0.01	3	0.01	0.01	0.01	0.01	0.42265	0.01	1.00667	6.65344	0.374019
Q5JXX2	Mortality factor 4-like protein 2 (Fragment) OS=Homo sapiens OX=9606 GN=MORF4L2 PE=1 SV=1	MORF4L2	0.01	0.01	3	0.01	0.01	0.01	0.42265	0.01	1.00667	6.65344	0.374019
Q9BXS6	Nucleolar and spindle-associated protein 1 OS=Homo sapiens OX=9606 GN=NUSAP1 PE=1 SV=1	NUSAP1	0.01	3	0.01	0.01	0.01	0.01	0.42265	0.01	1.00667	6.65344	0.374019
Q9HCS7	Pre-mRNA-splicing factor SYF1 OS=Homo sapiens OX=9606 GN=XAB2 PE=1 SV=2	XAB2	0.01	0.01	3	0.01	0.01	0.01	0.42265	0.01	1.00667	6.65344	0.374019
Q9NU22	Midasin OS=Homo sapiens OX=9606 GN=MDN1 PE=1 SV=2	MDN1	0.01	3	0.01	0.01	0.01	0.01	0.42265	0.01	1.00667	6.65344	0.374019
Q9UI26	Importin-11 OS=Homo sapiens OX=9606 GN=IPO11 PE=1 SV=1	IPO11	3	0.01	0.01	0.01	0.01	0.01	0.42265	0.01	1.00667	6.65344	0.374019
Q9UPN9	E3 ubiquitin-protein ligase TRIM33 OS=Homo sapiens OX=9606 GN=TRIM33 PE=1 SV=3	TRIM33	0.01	3	0.01	0.01	0.01	0.01	0.42265	0.01	1.00667	6.65344	0.374019
O15294	UDP-N-acetylglucosamine--peptide N-acetylglucosaminyltransferase 110 kDa subunit OS=Homo sapiens OX=9606 GN=OGT PE=1 SV=3	OGT	0.01	4	0.01	0.01	0.01	0.01	0.42265	0.01	1.34	7.06609	0.374019
O43264	Centromere/kinetochore protein zw10 homolog OS=Homo sapiens OX=9606 GN=ZW10 PE=1 SV=3	ZW10	0.01	4	0.01	0.01	0.01	0.01	0.42265	0.01	1.34	7.06609	0.374019
Q7L2H7	Eukaryotic translation initiation factor 3 subunit M OS=Homo sapiens OX=9606 GN=EIF3M PE=1 SV=1	EIF3M	4	0.01	0.01	0.01	0.01	0.01	0.42265	0.01	1.34	7.06609	0.374019
Q96ME7	Zinc finger protein 512 OS=Homo sapiens OX=9606 GN=ZNF512 PE=1 SV=2	ZNF512	0.01	4	0.01	0.01	0.01	0.01	0.42265	0.01	1.34	7.06609	0.374019
A0A2R8Y595	Transcriptional repressor CTCF OS=Homo sapiens OX=9606 GN=CTCF PE=1 SV=1	CTCF	0.01	5	0.01	0.01	0.01	0.01	0.42265	0.01	1.67333	7.38658	0.374019
P08047	Transcription factor Sp1 OS=Homo sapiens OX=9606 GN=SP1 PE=1 SV=3	SP1	0.01	5	0.01	0.01	0.01	0.01	0.42265	0.01	1.67333	7.38658	0.374019
Q8TAF3	WD repeat-containing protein 48 OS=Homo sapiens OX=9606 GN=WDR48 PE=1 SV=1	WDR48	0.01	0.01	5	0.01	0.01	0.01	0.42265	0.01	1.67333	7.38658	0.374019
Q9NZB2	Constitutive coactivator of PPAR-gamma-like protein 1 OS=Homo sapiens OX=9606 GN=FAM120A PE=1 SV=2	FAM120A	0.01	6	0.01	0.01	0.01	0.01	0.42265	0.01	2.00667	7.64866	0.374019
Q5T3Q7	HEAT repeat-containing protein 1 OS=Homo sapiens OX=9606 GN=HEATR1 PE=1 SV=1	HEATR1	2	1	2	0.01	2	0.01	0.423939	0.673333	1.66667	1.30757	0.372696
Q96HE7	ERO1-like protein alpha OS=Homo sapiens OX=9606 GN=ERO1A PE=1 SV=2	ERO1A	2	1	2	0.01	2	0.01	0.423939	0.673333	1.66667	1.30757	0.372696
Q9Y2W1	Thyroid hormone receptor-associated protein 3 OS=Homo sapiens OX=9606 GN=THRAP3 PE=1 SV=2	THRAP3	2	11	10	1	12	1	0.429648	4.66667	7.66667	0.716207	0.366887
O76015	Keratin, type I cuticular Ha8 OS=Homo sapiens OX=9606 GN=KRT38 PE=1 SV=3	KRT38	7	1	1	0.01	2	0.01	0.434814	0.673333	3	2.15557	0.361696
Q6KB66	Keratin, type II cytoskeletal 80 OS=Homo sapiens OX=9606 GN=KRT80 PE=1 SV=2	KRT80	1	1	1	2	6	0.01	0.443128	2.67	1	-1.41684	0.353471
Q08188	Protein-glutamine gamma-glutamyltransferase E OS=Homo sapiens OX=9606 GN=TGM3 PE=1 SV=4	TGM3	1	2	1	0.01	7	2	0.443128	3.00333	1.33333	-1.17153	0.353471
O60814	Histone H2B type 1-K OS=Homo sapiens OX=9606 GN=H2BC12 PE=1 SV=3	H2BC12	11	9	12	10	10	7	0.444444	9	10.6667	0.245112	0.352183
Q5QNW6	Histone H2B type 2-F OS=Homo sapiens OX=9606 GN=HIST2H2BF PE=1 SV=3	HIST2H2BF	11	9	12	10	10	7	0.444444	9	10.6667	0.245112	0.352183
Q9UBB4	Ataxin-10 OS=Homo sapiens OX=9606 GN=ATXN10 PE=1 SV=1	ATXN10	5	3	3	0.01	4	2	0.444527	2.00333	3.66667	0.872067	0.352102
P22314	Ubiquitin-like modifier-activating enzyme 1 OS=Homo sapiens OX=9606 GN=UBA1 PE=1 SV=3	UBA1	1218	521	904	1167	596	313	0.452505	692	881	0.34837	0.344377
P22314-2	Isoform 2 of Ubiquitin-like modifier-activating enzyme 1 OS=Homo sapiens OX=9606 GN=UBA1	UBA1	1212	502	893	1162	578	305	0.454667	681.667	869	0.35029	0.342307
Q96AG4	Leucine-rich repeat-containing protein 59 OS=Homo sapiens OX=9606 GN=LRRC59 PE=1 SV=1	LRRC59	4	0.01	1	0.01	1	0.01	0.455215	0.34	1.67	2.29624	0.341783
F2Z393	Transaldolase OS=Homo sapiens OX=9606 GN=TALDO1 PE=1 SV=1	TALDO1	2	1	4	1	2	0.01	0.455821	1.00333	2.33333	1.21759	0.341206
Q10567	AP-1 complex subunit beta-1 OS=Homo sapiens OX=9606 GN=AP1B1 PE=1 SV=2	AP1B1	5	1	4	2	3	0.01	0.464277	1.67	3.33333	0.997117	0.333223
Q5STU3	Spliceosome RNA helicase DDX39B OS=Homo sapiens OX=9606 GN=DDX39B PE=1 SV=2	DDX39B	4	2	4	1	4	0.01	0.464277	1.67	3.33333	0.997117	0.333223
A6NHQ2	rRNA/tRNA 2'-O-methyltransferase fibrillarin-like protein 1 OS=Homo sapiens OX=9606 GN=FBLL1 PE=3 SV=2	FBLL1	3	1	0.01	0.01	0.01	1	0.477133	0.34	1.33667	1.97503	0.321361
O15144	Actin-related protein 2/3 complex subunit 2 OS=Homo sapiens OX=9606 GN=ARPC2 PE=1 SV=1	ARPC2	0.01	3	1	1	0.01	0.01	0.477133	0.34	1.33667	1.97503	0.321361
Q9H2M9	Rab3 GTPase-activating protein non-catalytic subunit OS=Homo sapiens OX=9606 GN=RAB3GAP2 PE=1 SV=1	RAB3GAP2	1	0.01	3	0.01	1	0.01	0.477133	0.34	1.33667	1.97503	0.321361
P62906	60S ribosomal protein L10a OS=Homo sapiens OX=9606 GN=RPL10A PE=1 SV=2	RPL10A	5	4	11	3	6	5	0.477767	4.66667	6.66667	0.514573	0.320784
J3KTD3	60S ribosomal protein L36 (Fragment) OS=Homo sapiens OX=9606 GN=RPL36 PE=1 SV=1	RPL36	1	3	1	0.01	0.01	2	0.479357	0.673333	1.66667	1.30757	0.319341
Q99536	Synaptic vesicle membrane protein VAT-1 homolog OS=Homo sapiens OX=9606 GN=VAT1 PE=1 SV=2	VAT1	1	1	3	0.01	2	0.01	0.479357	0.673333	1.66667	1.30757	0.319341
H0YHA7	60S ribosomal protein L18 (Fragment) OS=Homo sapiens OX=9606 GN=RPL18 PE=1 SV=1	RPL18	7	4	3	0.01	4	4	0.510233	2.67	4.66667	0.805553	0.292232
Q7Z794	Keratin, type II cytoskeletal 1b OS=Homo sapiens OX=9606 GN=KRT77 PE=2 SV=3	KRT77	14	13	5	9	27	9	0.512462	15	10.6667	-0.491853	0.290338
Q9Y6E2	Basic leucine zipper and W2 domain-containing protein 2 OS=Homo sapiens OX=9606 GN=BZW2 PE=1 SV=1	BZW2	2	2	0.01	0.01	1	1	0.526229	0.67	1.33667	0.996407	0.278826
I3L246	40S ribosomal protein S15a OS=Homo sapiens OX=9606 GN=RPS15A PE=1 SV=1	RPS15A	1	0.01	1	3	1	0.01	0.527024	1.33667	0.67	-0.996407	0.278169
C9J719	3-beta-hydroxysteroid-Delta(8),Delta(7)-isomerase (Fragment) OS=Homo sapiens OX=9606 GN=EBP PE=1 SV=8	EBP	2	0.01	1	0.01	1	0.01	0.527806	0.34	1.00333	1.56119	0.277526
C9J8F6	Creatine kinase U-type, mitochondrial (Fragment) OS=Homo sapiens OX=9606 GN=CKMT1A PE=1 SV=1	CKMT1A	1	0.01	2	0.01	1	0.01	0.527806	0.34	1.00333	1.56119	0.277526
E5RI99	60S ribosomal protein L30 (Fragment) OS=Homo sapiens OX=9606 GN=RPL30 PE=1 SV=1	RPL30	2	0.01	1	0.01	1	0.01	0.527806	0.34	1.00333	1.56119	0.277526
F5H2T0	Elongator complex protein 1 OS=Homo sapiens OX=9606 GN=ELP1 PE=1 SV=1	ELP1	2	0.01	1	0.01	1	0.01	0.527806	0.34	1.00333	1.56119	0.277526
H0Y9K1	Protein transport protein Sec31A (Fragment) OS=Homo sapiens OX=9606 GN=SEC31A PE=1 SV=1	SEC31A	1	0.01	2	0.01	1	0.01	0.527806	0.34	1.00333	1.56119	0.277526
P62136	Serine/threonine-protein phosphatase PP1-alpha catalytic subunit OS=Homo sapiens OX=9606 GN=PPP1CA PE=1 SV=1	PPP1CA	2	0.01	1	0.01	1	0.01	0.527806	0.34	1.00333	1.56119	0.277526
Q9UBT2	SUMO-activating enzyme subunit 2 OS=Homo sapiens OX=9606 GN=UBA2 PE=1 SV=2	UBA2	2	4	3	3	3	1	0.528595	2.33333	3	0.36257	0.276877
D6REE5	Receptor of-activated protein C kinase 1 (Fragment) OS=Homo sapiens OX=9606 GN=RACK1 PE=1 SV=1	RACK1	1	4	3	2	3	1	0.528595	2	2.66667	0.415037	0.276877
J3QR64	Eukaryotic initiation factor 4A-I (Fragment) OS=Homo sapiens OX=9606 GN=EIF4A1 PE=1 SV=1	EIF4A1	3	2	3	2	3	1	0.528595	2	2.66667	0.415037	0.276877
P62277	40S ribosomal protein S13 OS=Homo sapiens OX=9606 GN=RPS13 PE=1 SV=2	RPS13	4	2	5	2	4	1	0.528595	2.33333	3.66667	0.652077	0.276877
Q6IPX4	40S ribosomal protein S16 OS=Homo sapiens OX=9606 GN=RPS16 PE=1 SV=1	RPS16	2	3	2	3	2	0.01	0.529385	1.67	2.33333	0.482544	0.276228
E9PS50	40S ribosomal protein S13 (Fragment) OS=Homo sapiens OX=9606 GN=RPS13 PE=1 SV=1	RPS13	1	1	3	0.01	2	1	0.530173	1.00333	1.66667	0.732165	0.275583
Q5W0S5	UV excision repair protein RAD23 homolog B (Fragment) OS=Homo sapiens OX=9606 GN=RAD23B PE=1 SV=1	RAD23B	3	1	1	1	0.01	2	0.530173	1.00333	1.66667	0.732165	0.275583
A0A1B0GU92	Peptidase A1 domain-containing protein OS=Homo sapiens OX=9606 PE=1 SV=1		1	3	2	0.01	4	0.01	0.530966	1.34	2	0.577767	0.274933
A0A1W2PRL9	Transcription elongation factor A protein 1 OS=Homo sapiens OX=9606 GN=TCEA1 PE=1 SV=1	TCEA1	1	1	2	0.01	2	0.01	0.530966	0.673333	1.33333	0.985645	0.274933
A0A5F9ZI03	Unconventional myosin-VI OS=Homo sapiens OX=9606 GN=MYO6 PE=1 SV=1	MYO6	1	1	2	0.01	2	0.01	0.530966	0.673333	1.33333	0.985645	0.274933
B8ZZ51	Malate dehydrogenase, cytoplasmic OS=Homo sapiens OX=9606 GN=MDH1 PE=1 SV=1	MDH1	1	1	2	0.01	2	0.01	0.530966	0.673333	1.33333	0.985645	0.274933
P09936	Ubiquitin carboxyl-terminal hydrolase isozyme L1 OS=Homo sapiens OX=9606 GN=UCHL1 PE=1 SV=2	UCHL1	2	1	1	0.01	2	0.01	0.530966	0.673333	1.33333	0.985645	0.274933
Q8TC12	Retinol dehydrogenase 11 OS=Homo sapiens OX=9606 GN=RDH11 PE=1 SV=2	RDH11	2	1	1	0.01	2	0.01	0.530966	0.673333	1.33333	0.985645	0.274933
Q92990	Glomulin OS=Homo sapiens OX=9606 GN=GLMN PE=1 SV=2	GLMN	1	1	2	0.01	2	0.01	0.530966	0.673333	1.33333	0.985645	0.274933
P05787	Keratin, type II cytoskeletal 8 OS=Homo sapiens OX=9606 GN=KRT8 PE=1 SV=7	KRT8	3	4	1	3	9	0.01	0.545783	4.00333	2.66667	-0.586164	0.26298
P04844	Dolichyl-diphosphooligosaccharide--protein glycosyltransferase subunit 2 OS=Homo sapiens OX=9606 GN=RPN2 PE=1 SV=3	RPN2	6	0.01	0.01	1	1	0.01	0.545783	0.67	2.00667	1.58257	0.26298
P05089	Arginase-1 OS=Homo sapiens OX=9606 GN=ARG1 PE=1 SV=2	ARG1	1	0.01	0.01	0.01	5	0.01	0.546042	1.67333	0.34	-2.29912	0.262774
A0A3B3ITK7	Phosphoglucomutase-1 OS=Homo sapiens OX=9606 GN=PGM1 PE=1 SV=1	PGM1	7	4	6	3	7	2	0.549165	4	5.66667	0.5025	0.260297
P14923	Junction plakoglobin OS=Homo sapiens OX=9606 GN=JUP PE=1 SV=3	JUP	9	11	6	2	15	2	0.55095	6.33333	8.66667	0.452512	0.258888
Q7Z3Y8	Keratin, type I cytoskeletal 27 OS=Homo sapiens OX=9606 GN=KRT27 PE=1 SV=2	KRT27	7	17	10	5	31	9	0.552045	15	11.3333	-0.40439	0.258025
F5GWP8	Keratin, type I cytoskeletal 17 OS=Homo sapiens OX=9606 GN=KRT17 PE=1 SV=2	KRT17	25	14	5	6	19	4	0.559775	9.66667	14.6667	0.601451	0.251987
G3V203	60S ribosomal protein L18 OS=Homo sapiens OX=9606 GN=RPL18 PE=1 SV=1	RPL18	8	4	3	0.01	5	4	0.573793	3.00333	5	0.735363	0.241245
P20930	Filaggrin OS=Homo sapiens OX=9606 GN=FLG PE=1 SV=3	FLG	1	1	1	0.01	5	1	0.578269	2.00333	1	-1.0024	0.23787
Q9H3N1	Thioredoxin-related transmembrane protein 1 OS=Homo sapiens OX=9606 GN=TMX1 PE=1 SV=1	TMX1	5	0.01	0.01	1	1	0.01	0.578269	0.67	1.67333	1.32049	0.23787
O60885	Bromodomain-containing protein 4 OS=Homo sapiens OX=9606 GN=BRD4 PE=1 SV=2	BRD4	4	0.01	0.01	0.01	1	0.01	0.578677	0.34	1.34	1.97863	0.237563
Q9NVP1	ATP-dependent RNA helicase DDX18 OS=Homo sapiens OX=9606 GN=DDX18 PE=1 SV=2	DDX18	4	1	3	1	3	1	0.579916	1.66667	2.66667	0.678072	0.236635
Q8NC51-3	Isoform 3 of Plasminogen activator inhibitor 1 RNA-binding protein OS=Homo sapiens OX=9606 GN=SERBP1	SERBP1	0.01	2	4	0.01	3	0.01	0.580329	1.00667	2.00333	0.992816	0.236326
F6WLT2	Spliceosome RNA helicase DDX39B (Fragment) OS=Homo sapiens OX=9606 GN=DDX39B PE=1 SV=1	DDX39B	3	2	3	1	4	0.01	0.580577	1.67	2.66667	0.675189	0.23614
F8W6I7	Heterogeneous nuclear ribonucleoprotein A1 OS=Homo sapiens OX=9606 GN=HNRNPA1 PE=1 SV=2	HNRNPA1	2	1	5	0.01	3	2	0.580824	1.67	2.66667	0.675189	0.235955
P16152	Carbonyl reductase [NADPH] 1 OS=Homo sapiens OX=9606 GN=CBR1 PE=1 SV=3	CBR1	2	1	3	0.01	3	0.01	0.581486	1.00667	2	0.990414	0.235461
P08727	Keratin, type I cytoskeletal 19 OS=Homo sapiens OX=9606 GN=KRT19 PE=1 SV=4	KRT19	25	14	6	4	22	3	0.592547	9.66667	15	0.633872	0.227277
P02768	Serum albumin OS=Homo sapiens OX=9606 GN=ALB PE=1 SV=2	ALB	0.01	13	1	0.01	6	3	0.603474	3.00333	4.67	0.636858	0.219341
Q14532	Keratin, type I cuticular Ha2 OS=Homo sapiens OX=9606 GN=KRT32 PE=2 SV=3	KRT32	7	1	0.01	0.01	3	0.01	0.603744	1.00667	2.67	1.40725	0.219147
H7BXY3	ATP-dependent RNA helicase DHX30 OS=Homo sapiens OX=9606 GN=DHX30 PE=1 SV=1	DHX30	4	1	3	0.01	4	0.01	0.605109	1.34	2.66667	0.992804	0.218167
Q04695	Keratin, type I cytoskeletal 17 OS=Homo sapiens OX=9606 GN=KRT17 PE=1 SV=2	KRT17	29	26	9	6	36	5	0.613537	15.6667	21.3333	0.445411	0.21216
E7EPA1	Phosphoribosyl pyrophosphate synthase-associated protein 2 (Fragment) OS=Homo sapiens OX=9606 GN=PRPSAP2 PE=1 SV=1	PRPSAP2	3	0.01	0.01	0.01	1	0.01	0.633386	0.34	1.00667	1.56598	0.198332
K7EKE6	Lon protease homolog, mitochondrial OS=Homo sapiens OX=9606 GN=LONP1 PE=1 SV=1	LONP1	0.01	3	0.01	0.01	0.01	1	0.633386	0.34	1.00667	1.56598	0.198332
P07355	Annexin A2 OS=Homo sapiens OX=9606 GN=ANXA2 PE=1 SV=2	ANXA2	0.01	3	3	0.01	9	1	0.634852	3.33667	2.00333	-0.736005	0.197328
H0YNP5	Annexin (Fragment) OS=Homo sapiens OX=9606 GN=ANXA2 PE=1 SV=1	ANXA2	0.01	3	2	0.01	6	1	0.634852	2.33667	1.67	-0.484604	0.197328
P30041	Peroxiredoxin-6 OS=Homo sapiens OX=9606 GN=PRDX6 PE=1 SV=3	PRDX6	5	2	1	2	3	1	0.634852	2	2.66667	0.415037	0.197328
P30050	60S ribosomal protein L12 OS=Homo sapiens OX=9606 GN=RPL12 PE=1 SV=1	RPL12	1	6	1	2	3	1	0.634852	2	2.66667	0.415037	0.197328
P62280	40S ribosomal protein S11 OS=Homo sapiens OX=9606 GN=RPS11 PE=1 SV=3	RPS11	4	3	1	1	3	2	0.634852	2	2.66667	0.415037	0.197328
F8VSD4	Ubiquitin-conjugating enzyme E2 N OS=Homo sapiens OX=9606 GN=UBE2N PE=1 SV=1	UBE2N	1	3	3	2	3	0.01	0.635584	1.67	2.33333	0.482544	0.196827
P62081	40S ribosomal protein S7 OS=Homo sapiens OX=9606 GN=RPS7 PE=1 SV=1	RPS7	0.01	1	3	0.01	2	0.01	0.635584	0.673333	1.33667	0.989247	0.196827
Q9BQ39	ATP-dependent RNA helicase DDX50 OS=Homo sapiens OX=9606 GN=DDX50 PE=1 SV=1	DDX50	3	1	0.01	0.01	2	0.01	0.635584	0.673333	1.33667	0.989247	0.196827
P15924	Desmoplakin OS=Homo sapiens OX=9606 GN=DSP PE=1 SV=3	DSP	19	30	10	2	38	7	0.635862	15.6667	19.6667	0.328054	0.196637
A0A5F9ZHM4	L-lactate dehydrogenase OS=Homo sapiens OX=9606 GN=LDHB PE=1 SV=1	LDHB	19	8	16	16	15	3	0.655119	11.3333	14.3333	0.338802	0.18368
Q9BTE3	Mini-chromosome maintenance complex-binding protein OS=Homo sapiens OX=9606 GN=MCMBP PE=1 SV=2	MCMBP	1	1	1	2	2	0.01	0.662211	1.33667	1	-0.41864	0.179004
E9PP73	Coatomer subunit beta (Fragment) OS=Homo sapiens OX=9606 GN=COPB1 PE=1 SV=8	COPB1	1	3	1	2	4	0.01	0.662211	2.00333	1.66667	-0.265437	0.179004
B4E1E0	CTP synthase OS=Homo sapiens OX=9606 GN=CTPS1 PE=1 SV=1	CTPS1	3	0.01	2	2	1	1	0.662211	1.33333	1.67	0.324811	0.179004
P49755	Transmembrane emp24 domain-containing protein 10 OS=Homo sapiens OX=9606 GN=TMED10 PE=1 SV=2	TMED10	1	0.01	1	0.01	1	2	0.664433	1.00333	0.67	-0.582568	0.177549
P39019	40S ribosomal protein S19 OS=Homo sapiens OX=9606 GN=RPS19 PE=1 SV=2	RPS19	1	2	0.01	0.01	1	1	0.664433	0.67	1.00333	0.582568	0.177549
A0A1B0GUS4	Ubiquitin-conjugating enzyme E2 L5 OS=Homo sapiens OX=9606 GN=UBE2L5 PE=2 SV=1	UBE2L5	4	1	3	3	2	2	0.666667	2.33333	2.66667	0.192645	0.176091
A0A087WUI2	Heterogeneous nuclear ribonucleoproteins A2/B1 OS=Homo sapiens OX=9606 GN=HNRNPA2B1 PE=1 SV=1	HNRNPA2B1	2	1	2	1	2	1	0.666667	1.33333	1.66667	0.321928	0.176091
C9J544	Periodic tryptophan protein 2 homolog (Fragment) OS=Homo sapiens OX=9606 GN=PWP2 PE=1 SV=8	PWP2	1	1	0.01	0.01	0.01	1	0.666667	0.34	0.67	0.978626	0.176091
C9JJX8	Creatine kinase U-type, mitochondrial (Fragment) OS=Homo sapiens OX=9606 GN=CKMT1B PE=1 SV=1	CKMT1B	1	0.01	1	0.01	1	0.01	0.666667	0.34	0.67	0.978626	0.176091
E7ESY4	Metastasis-associated protein MTA1 OS=Homo sapiens OX=9606 GN=MTA1 PE=1 SV=1	MTA1	1	0.01	1	0.01	1	0.01	0.666667	0.34	0.67	0.978626	0.176091
E9PCY7	Heterogeneous nuclear ribonucleoprotein H OS=Homo sapiens OX=9606 GN=HNRNPH1 PE=1 SV=1	HNRNPH1	0.01	1	1	1	0.01	0.01	0.666667	0.34	0.67	0.978626	0.176091
G3V580	Protein arginine N-methyltransferase 5 (Fragment) OS=Homo sapiens OX=9606 GN=PRMT5 PE=1 SV=1	PRMT5	1	0.01	1	0.01	1	0.01	0.666667	0.34	0.67	0.978626	0.176091
G5E9J0	Arp2/3 complex 34 kDa subunit OS=Homo sapiens OX=9606 GN=ARPC2 PE=1 SV=1	ARPC2	0.01	1	1	1	0.01	0.01	0.666667	0.34	0.67	0.978626	0.176091
O00231	26S proteasome non-ATPase regulatory subunit 11 OS=Homo sapiens OX=9606 GN=PSMD11 PE=1 SV=3	PSMD11	1	0.01	1	0.01	1	0.01	0.666667	0.34	0.67	0.978626	0.176091
Q15631	Translin OS=Homo sapiens OX=9606 GN=TSN PE=1 SV=1	TSN	1	0.01	1	0.01	1	0.01	0.666667	0.34	0.67	0.978626	0.176091
Q7Z4Q2	HEAT repeat-containing protein 3 OS=Homo sapiens OX=9606 GN=HEATR3 PE=1 SV=2	HEATR3	1	0.01	1	0.01	1	0.01	0.666667	0.34	0.67	0.978626	0.176091
Q96S55	ATPase WRNIP1 OS=Homo sapiens OX=9606 GN=WRNIP1 PE=1 SV=2	WRNIP1	1	0.01	1	0.01	1	0.01	0.666667	0.34	0.67	0.978626	0.176091
U3KQM0	Membrane-associated progesterone receptor component 2 OS=Homo sapiens OX=9606 GN=PGRMC2 PE=1 SV=1	PGRMC2	1	0.01	1	0.01	1	0.01	0.666667	0.34	0.67	0.978626	0.176091
M0R299	rRNA 2'-O-methyltransferase fibrillarin (Fragment) OS=Homo sapiens OX=9606 GN=FBL PE=1 SV=1	FBL	2	3	4	0.01	5	2	0.667781	2.33667	3	0.360511	0.175366
P11766	Alcohol dehydrogenase class-3 OS=Homo sapiens OX=9606 GN=ADH5 PE=1 SV=4	ADH5	2	1	1	1	2	0.01	0.6689	1.00333	1.33333	0.410237	0.174639
P32969	60S ribosomal protein L9 OS=Homo sapiens OX=9606 GN=RPL9 PE=1 SV=1	RPL9	1	1	2	0.01	2	1	0.6689	1.00333	1.33333	0.410237	0.174639
Q6EEV6	Small ubiquitin-related modifier 4 OS=Homo sapiens OX=9606 GN=SUMO4 PE=1 SV=2	SUMO4	1	1	2	0.01	2	1	0.6689	1.00333	1.33333	0.410237	0.174639
Q9Y3D8	Adenylate kinase isoenzyme 6 OS=Homo sapiens OX=9606 GN=AK6 PE=1 SV=1	AK6	2	1	1	1	2	0.01	0.6689	1.00333	1.33333	0.410237	0.174639
P36871	Phosphoglucomutase-1 OS=Homo sapiens OX=9606 GN=PGM1 PE=1 SV=3	PGM1	7	4	8	3	9	2	0.671024	4.66667	6.33333	0.440573	0.173262
A0A3B3IRQ8	CTP synthase OS=Homo sapiens OX=9606 GN=CTPS1 PE=1 SV=1	CTPS1	1	1	1	2	0.01	0.01	0.671145	0.673333	1	0.570607	0.173184
P33993	DNA replication licensing factor MCM7 OS=Homo sapiens OX=9606 GN=MCM7 PE=1 SV=4	MCM7	1	1	1	0.01	2	0.01	0.671145	0.673333	1	0.570607	0.173184
Q09028	Histone-binding protein RBBP4 OS=Homo sapiens OX=9606 GN=RBBP4 PE=1 SV=3	RBBP4	1	1	1	0.01	2	0.01	0.671145	0.673333	1	0.570607	0.173184
Q9UG63	ATP-binding cassette sub-family F member 2 OS=Homo sapiens OX=9606 GN=ABCF2 PE=1 SV=2	ABCF2	1	1	1	0.01	2	0.01	0.671145	0.673333	1	0.570607	0.173184
Q9BZZ5	Apoptosis inhibitor 5 OS=Homo sapiens OX=9606 GN=API5 PE=1 SV=3	API5	7	2	6	5	5	2	0.678366	4	5	0.321928	0.168536
P55036	26S proteasome non-ATPase regulatory subunit 4 OS=Homo sapiens OX=9606 GN=PSMD4 PE=1 SV=1	PSMD4	4	7	4	3	9	1	0.691393	4.33333	5	0.206451	0.160275
A0A0A0MSM0	Heat shock protein 105 kDa OS=Homo sapiens OX=9606 GN=HSPH1 PE=1 SV=1	HSPH1	1	0.01	1	0.01	4	0.01	0.72556	1.34	0.67	-1	0.139327
P81605	Dermcidin OS=Homo sapiens OX=9606 GN=DCD PE=1 SV=2	DCD	2	2	3	0.01	8	2	0.728465	3.33667	2.33333	-0.516015	0.137591
P12035	Keratin, type II cytoskeletal 3 OS=Homo sapiens OX=9606 GN=KRT3 PE=1 SV=3	KRT3	6	8	5	3	12	1	0.729499	5.33333	6.33333	0.247928	0.136975
P08779	Keratin, type I cytoskeletal 16 OS=Homo sapiens OX=9606 GN=KRT16 PE=1 SV=4	KRT16	57	45	15	17	67	12	0.734983	32	39	0.285402	0.133723
P04264	Keratin, type II cytoskeletal 1 OS=Homo sapiens OX=9606 GN=KRT1 PE=1 SV=6	KRT1	206	205	69	70	292	44	0.738485	135.333	160	0.241555	0.131658
G8JLG2	CDSN OS=Homo sapiens OX=9606 GN=CDSN PE=1 SV=1	CDSN	1	0.01	0.01	0.01	2	0.01	0.740243	0.673333	0.34	-0.985786	0.130626
M0QYM8	SUMO-activating enzyme subunit 1 (Fragment) OS=Homo sapiens OX=9606 GN=SAE1 PE=1 SV=1	SAE1	0.01	0.01	1	0.01	2	0.01	0.740243	0.673333	0.34	-0.985786	0.130626
P07384	Calpain-1 catalytic subunit OS=Homo sapiens OX=9606 GN=CAPN1 PE=1 SV=1	CAPN1	1	0.01	0.01	0.01	2	0.01	0.740243	0.673333	0.34	-0.985786	0.130626
P20042	Eukaryotic translation initiation factor 2 subunit 2 OS=Homo sapiens OX=9606 GN=EIF2S2 PE=1 SV=2	EIF2S2	0.01	0.01	1	0.01	2	0.01	0.740243	0.673333	0.34	-0.985786	0.130626
Q15024	Exosome complex component RRP42 OS=Homo sapiens OX=9606 GN=EXOSC7 PE=1 SV=3	EXOSC7	0.01	0.01	1	0.01	2	0.01	0.740243	0.673333	0.34	-0.985786	0.130626
Q5VXN0	Ribosome production factor 2 homolog (Fragment) OS=Homo sapiens OX=9606 GN=RPF2 PE=1 SV=1	RPF2	0.01	1	1	2	0.01	1	0.740243	1.00333	0.67	-0.582568	0.130626
B5MCH7	Basic leucine zipper and W2 domain-containing protein 2 OS=Homo sapiens OX=9606 GN=BZW2 PE=1 SV=1	BZW2	2	1	0.01	0.01	1	1	0.740243	0.67	1.00333	0.582568	0.130626
D2CGD1	Fibroblast growth factor receptor OS=Homo sapiens OX=9606 GN=FGFR2 PE=1 SV=1	FGFR2	1	0.01	2	1	1	0.01	0.740243	0.67	1.00333	0.582568	0.130626
O00762	Ubiquitin-conjugating enzyme E2 C OS=Homo sapiens OX=9606 GN=UBE2C PE=1 SV=1	UBE2C	1	0.01	2	1	1	0.01	0.740243	0.67	1.00333	0.582568	0.130626
B4DP31	Phosphoribosyl pyrophosphate synthase-associated protein 1 OS=Homo sapiens OX=9606 GN=PRPSAP1 PE=1 SV=1	PRPSAP1	2	0.01	0.01	0.01	1	0.01	0.740243	0.34	0.673333	0.985786	0.130626
E7ETD8	Serine/threonine-protein phosphatase (Fragment) OS=Homo sapiens OX=9606 GN=PPP1CB PE=1 SV=1	PPP1CB	2	0.01	0.01	0.01	1	0.01	0.740243	0.34	0.673333	0.985786	0.130626
H0Y586	Proteasome endopeptidase complex (Fragment) OS=Homo sapiens OX=9606 GN=PSMA7 PE=1 SV=1	PSMA7	0.01	0.01	2	0.01	1	0.01	0.740243	0.34	0.673333	0.985786	0.130626
H0YDG0	Puromycin-sensitive aminopeptidase (Fragment) OS=Homo sapiens OX=9606 GN=NPEPPS PE=1 SV=1	NPEPPS	0.01	0.01	2	1	0.01	0.01	0.740243	0.34	0.673333	0.985786	0.130626
P08133	Annexin A6 OS=Homo sapiens OX=9606 GN=ANXA6 PE=1 SV=3	ANXA6	0.01	0.01	2	0.01	1	0.01	0.740243	0.34	0.673333	0.985786	0.130626
Q92526	T-complex protein 1 subunit zeta-2 OS=Homo sapiens OX=9606 GN=CCT6B PE=1 SV=5	CCT6B	2	0.01	0.01	0.01	1	0.01	0.740243	0.34	0.673333	0.985786	0.130626
Q9HCK8	Chromodomain-helicase-DNA-binding protein 8 OS=Homo sapiens OX=9606 GN=CHD8 PE=1 SV=5	CHD8	0.01	2	0.01	1	0.01	0.01	0.740243	0.34	0.673333	0.985786	0.130626
Q9HD45	Transmembrane 9 superfamily member 3 OS=Homo sapiens OX=9606 GN=TM9SF3 PE=1 SV=2	TM9SF3	2	0.01	0.01	0.01	1	0.01	0.740243	0.34	0.673333	0.985786	0.130626
A6NMY6	Putative annexin A2-like protein OS=Homo sapiens OX=9606 GN=ANXA2P2 PE=5 SV=2	ANXA2P2	0.01	2	3	0.01	6	1	0.741801	2.33667	1.67	-0.484604	0.129713
M0QX76	40S ribosomal protein S16 (Fragment) OS=Homo sapiens OX=9606 GN=RPS16 PE=1 SV=1	RPS16	1	2	1	3	1	1	0.741801	1.66667	1.33333	-0.321928	0.129713
Q9BZZ5-2	Isoform 2 of Apoptosis inhibitor 5 OS=Homo sapiens OX=9606 GN=API5	API5	8	2	7	6	6	2	0.741801	4.66667	5.66667	0.280108	0.129713
C9JHP4	Eukaryotic translation initiation factor 3 subunit L (Fragment) OS=Homo sapiens OX=9606 GN=EIF3L PE=1 SV=1	EIF3L	3	1	1	1	1	2	0.741801	1.33333	1.66667	0.321928	0.129713
P13645	Keratin, type I cytoskeletal 10 OS=Homo sapiens OX=9606 GN=KRT10 PE=1 SV=6	KRT10	134	117	61	47	327	40	0.742024	138	104	-0.408085	0.129582
E9PK91	Bcl-2-associated transcription factor 1 OS=Homo sapiens OX=9606 GN=BCLAF1 PE=1 SV=1	BCLAF1	1	5	4	1	7	0.01	0.742577	2.67	3.33333	0.320126	0.129258
K7EPJ1	Ubiquitin-conjugating enzyme E2 S (Fragment) OS=Homo sapiens OX=9606 GN=UBE2S PE=1 SV=1	UBE2S	0.01	0.01	2	0.01	2	1	0.743357	1.00333	0.673333	-0.575408	0.128803
F8VZ29	Ubiquitin-conjugating enzyme E2 N OS=Homo sapiens OX=9606 GN=UBE2N PE=1 SV=1	UBE2N	1	2	2	2	2	0.01	0.743357	1.33667	1.66667	0.318326	0.128803
O00507	Probable ubiquitin carboxyl-terminal hydrolase FAF-Y OS=Homo sapiens OX=9606 GN=USP9Y PE=2 SV=2	USP9Y	0.01	2	2	0.01	3	0.01	0.743357	1.00667	1.33667	0.409054	0.128803
P78316	Nucleolar protein 14 OS=Homo sapiens OX=9606 GN=NOP14 PE=1 SV=3	NOP14	1	1	2	1	2	0.01	0.743357	1.00333	1.33333	0.410237	0.128803
E5RIM3	Phospholipase A-2-activating protein OS=Homo sapiens OX=9606 GN=PLAA PE=1 SV=1	PLAA	0.01	1	2	0.01	2	0.01	0.743357	0.673333	1.00333	0.575408	0.128803
K7ENX2	Synaptic vesicle membrane protein VAT-1 homolog (Fragment) OS=Homo sapiens OX=9606 GN=VAT1 PE=1 SV=1	VAT1	0.01	1	2	0.01	2	0.01	0.743357	0.673333	1.00333	0.575408	0.128803
Q96P63	Serpin B12 OS=Homo sapiens OX=9606 GN=SERPINB12 PE=1 SV=1	SERPINB12	2	1	0.01	0.01	2	0.01	0.743357	0.673333	1.00333	0.575408	0.128803
P15880	40S ribosomal protein S2 OS=Homo sapiens OX=9606 GN=RPS2 PE=1 SV=2	RPS2	3	4	4	0.01	7	2	0.754714	3.00333	3.66667	0.287905	0.122218
P22087	rRNA 2'-O-methyltransferase fibrillarin OS=Homo sapiens OX=9606 GN=FBL PE=1 SV=2	FBL	3	3	4	0.01	6	2	0.754714	2.67	3.33333	0.320126	0.122218
O00567	Nucleolar protein 56 OS=Homo sapiens OX=9606 GN=NOP56 PE=1 SV=4	NOP56	6	6	4	0.01	10	3	0.762609	4.33667	5.33333	0.298451	0.117698
A0A494C128	Nucleolar protein 56 OS=Homo sapiens OX=9606 GN=NOP56 PE=1 SV=1	NOP56	6	4	3	0.01	8	2	0.762609	3.33667	4.33333	0.37707	0.117698
P35527	Keratin, type I cytoskeletal 9 OS=Homo sapiens OX=9606 GN=KRT9 PE=1 SV=3	KRT9	145	210	54	57	269	42	0.777995	122.667	136.333	0.152395	0.109023
P02538	Keratin, type II cytoskeletal 6A OS=Homo sapiens OX=9606 GN=KRT6A PE=1 SV=3	KRT6A	58	33	14	31	56	5	0.794887	30.6667	35	0.190684	0.0996944
Q02413	Desmoglein-1 OS=Homo sapiens OX=9606 GN=DSG1 PE=1 SV=2	DSG1	4	9	2	1	14	2	0.80197	5.66667	5	-0.180572	0.0958416
Q9NYF8	Bcl-2-associated transcription factor 1 OS=Homo sapiens OX=9606 GN=BCLAF1 PE=1 SV=2	BCLAF1	1	5	5	1	8	0.01	0.802671	3.00333	3.66667	0.287905	0.0954627
P05388	60S acidic ribosomal protein P0 OS=Homo sapiens OX=9606 GN=RPLP0 PE=1 SV=1	RPLP0	2	2	3	1	4	1	0.80755	2	2.33333	0.222392	0.0928306
P02533	Keratin, type I cytoskeletal 14 OS=Homo sapiens OX=9606 GN=KRT14 PE=1 SV=4	KRT14	61	49	21	19	78	17	0.808286	38	43.6667	0.200533	0.0924352
Q9Y2X3	Nucleolar protein 58 OS=Homo sapiens OX=9606 GN=NOP58 PE=1 SV=1	NOP58	2	3	3	0.01	5	2	0.809051	2.33667	2.66667	0.190586	0.0920243
Q5T7C4	High mobility group protein B1 OS=Homo sapiens OX=9606 GN=HMGB1 PE=1 SV=1	HMGB1	1	1	4	0.01	3	2	0.809263	1.67	2	0.260152	0.0919101
P06702	Protein S100-A9 OS=Homo sapiens OX=9606 GN=S100A9 PE=1 SV=1	S100A9	2	3	1	0.01	5	0.01	0.810769	1.67333	2	0.257275	0.0911028
P04259	Keratin, type II cytoskeletal 6B OS=Homo sapiens OX=9606 GN=KRT6B PE=1 SV=5	KRT6B	58	36	16	34	57	9	0.823168	33.3333	36.6667	0.137504	0.0845115
Q8N1N4	Keratin, type II cytoskeletal 78 OS=Homo sapiens OX=9606 GN=KRT78 PE=1 SV=2	KRT78	1	5	3	0.01	8	2	0.824022	3.33667	3	-0.153445	0.084061
A1A4E9	Keratin 13 OS=Homo sapiens OX=9606 GN=KRT13 PE=1 SV=1	KRT13	32	25	9	11	66	2	0.838916	26.3333	22	-0.259387	0.0762816
P62979	Ubiquitin-40S ribosomal protein S27a OS=Homo sapiens OX=9606 GN=RPS27A PE=1 SV=2	RPS27A	158	51	67	158	68	42	0.847224	89.3333	92	0.0424353	0.072002
P35908	Keratin, type II cytoskeletal 2 epidermal OS=Homo sapiens OX=9606 GN=KRT2 PE=1 SV=2	KRT2	79	90	46	20	192	34	0.848892	82	71.6667	-0.194322	0.0711476
M0QXL5	rRNA 2'-O-methyltransferase fibrillarin (Fragment) OS=Homo sapiens OX=9606 GN=FBL PE=1 SV=1	FBL	2	3	4	0.01	6	2	0.861209	2.67	3	0.168123	0.0648913
E9PQD7	40S ribosomal protein S2 OS=Homo sapiens OX=9606 GN=RPS2 PE=1 SV=1	RPS2	3	3	3	0.01	6	2	0.868664	2.67	3	0.168123	0.0611481
Q92598	Heat shock protein 105 kDa OS=Homo sapiens OX=9606 GN=HSPH1 PE=1 SV=1	HSPH1	1	1	2	0.01	5	0.01	0.871309	1.67333	1.33333	-0.327687	0.0598279
J3QTR3	Ubiquitin-40S ribosomal protein S27a (Fragment) OS=Homo sapiens OX=9606 GN=RPS27A PE=1 SV=1	RPS27A	158	48	66	158	67	42	0.905694	89	90.6667	0.0267669	0.0430185
Q86YZ3	Hornerin OS=Homo sapiens OX=9606 GN=HRNR PE=1 SV=2	HRNR	16	21	14	0.01	45	10	0.920482	18.3367	17	-0.109197	0.0359849
P13647	Keratin, type II cytoskeletal 5 OS=Homo sapiens OX=9606 GN=KRT5 PE=1 SV=3	KRT5	37	35	21	19	64	11	0.983767	31.3333	31	-0.01543	0.00710767
A0A087X2B5	Basigin (Fragment) OS=Homo sapiens OX=9606 GN=BSG PE=1 SV=1	BSG	0.01	1	1	0.01	2	0.01	0.995897	0.673333	0.67	-0.00715979	0.00178555
Q7Z7E8	Ubiquitin-conjugating enzyme E2 Q1 OS=Homo sapiens OX=9606 GN=UBE2Q1 PE=1 SV=1	UBE2Q1	0.01	1	1	0.01	2	0.01	0.995897	0.673333	0.67	-0.00715979	0.00178555
A0A1W2PP10	Vacuolar protein sorting-associated protein 35 OS=Homo sapiens OX=9606 GN=VPS35 PE=1 SV=1	VPS35	1	1	1	2	1	0.01	0.995897	1.00333	1	-0.00480099	0.00178555
Q13835	Plakophilin-1 OS=Homo sapiens OX=9606 GN=PKP1 PE=1 SV=2	PKP1	1	1	1	0.01	2	1	0.995897	1.00333	1	-0.00480099	0.00178555
Q9UBE0	SUMO-activating enzyme subunit 1 OS=Homo sapiens OX=9606 GN=SAE1 PE=1 SV=1	SAE1	1	1	1	1	2	0.01	0.995897	1.00333	1	-0.00480099	0.00178555
C9J7B5	Eukaryotic translation initiation factor 5A OS=Homo sapiens OX=9606 GN=EIF5A2 PE=1 SV=1	EIF5A2	0.01	2	1	0.01	3	0.01	0.995897	1.00667	1.00333	-0.00478506	0.00178555
Q9NQC3	Reticulon-4 OS=Homo sapiens OX=9606 GN=RTN4 PE=1 SV=2	RTN4	1	2	0.01	0.01	3	0.01	0.995897	1.00667	1.00333	-0.00478506	0.00178555
P10599	Thioredoxin OS=Homo sapiens OX=9606 GN=TXN PE=1 SV=3	TXN	1	2	1	0.01	2	2	0.995897	1.33667	1.33333	-0.00360224	0.00178555
I3L397	Eukaryotic translation initiation factor 5A (Fragment) OS=Homo sapiens OX=9606 GN=EIF5A PE=1 SV=8	EIF5A	0.01	3	1	0.01	4	0.01	0.995897	1.34	1.33667	-0.00359327	0.00178555
Q14CN4	Keratin, type II cytoskeletal 72 OS=Homo sapiens OX=9606 GN=KRT72 PE=1 SV=2	KRT72	3	3	0.01	2	3	1	0.995897	2	2.00333	0.00240249	0.00178555
K7EJV9	60S ribosomal protein L23a (Fragment) OS=Homo sapiens OX=9606 GN=RPL23A PE=1 SV=1	RPL23A	0.01	3	0.01	0.01	2	1	0.995897	1.00333	1.00667	0.00478506	0.00178555
P05109	Protein S100-A8 OS=Homo sapiens OX=9606 GN=S100A8 PE=1 SV=1	S100A8	2	1	0.01	1	1	1	0.995897	1	1.00333	0.00480099	0.00178555
P60763	Ras-related C3 botulinum toxin substrate 3 OS=Homo sapiens OX=9606 GN=RAC3 PE=1 SV=1	RAC3	2	0.01	0.01	1	1	0.01	0.995897	0.67	0.673333	0.00715979	0.00178555
V9GZ56	U6 snRNA-associated Sm-like protein LSm4 (Fragment) OS=Homo sapiens OX=9606 GN=LSM4 PE=1 SV=1	LSM4	0.01	2	0.01	0.01	1	1	0.995897	0.67	0.673333	0.00715979	0.00178555
O15173	Membrane-associated progesterone receptor component 2 OS=Homo sapiens OX=9606 GN=PGRMC2 PE=1 SV=1	PGRMC2	1	0.01	1	0.01	2	0.01	0.997627	0.673333	0.67	-0.00715979	0.00103173
P50914	60S ribosomal protein L14 OS=Homo sapiens OX=9606 GN=RPL14 PE=1 SV=4	RPL14	2	1	1	0.01	3	1	0.997954	1.33667	1.33333	-0.00360224	0.000889629
P04075	Fructose-bisphosphate aldolase A OS=Homo sapiens OX=9606 GN=ALDOA PE=1 SV=2	ALDOA	1	3	3	0.01	6	1	0.998456	2.33667	2.33333	-0.00205952	0.000671126
A0A087WT44	Heme oxygenase 2 OS=Homo sapiens OX=9606 GN=HMOX2 PE=1 SV=1	HMOX2	0.01	0.01	1	0.01	1	0.01	1	0.34	0.34	0	0
A0A087WTB8	Ubiquitin carboxyl-terminal hydrolase OS=Homo sapiens OX=9606 GN=UCHL3 PE=1 SV=1	UCHL3	0.01	1	0.01	0.01	1	0.01	1	0.34	0.34	0	0
A0A087WX58	Hepatoma-derived growth factor-related protein 2 (Fragment) OS=Homo sapiens OX=9606 GN=HDGFL2 PE=1 SV=1	HDGFL2	0.01	1	1	0.01	1	1	1	0.67	0.67	0	0
A0A087WX59	Proteasomal ubiquitin receptor ADRM1 OS=Homo sapiens OX=9606 GN=ADRM1 PE=1 SV=1	ADRM1	0.01	1	0.01	0.01	1	0.01	1	0.34	0.34	0	0
A0A087WYS6	Proteasome endopeptidase complex OS=Homo sapiens OX=9606 GN=PSMA8 PE=1 SV=1	PSMA8	0.01	0.01	1	0.01	1	0.01	1	0.34	0.34	0	0
A0A087X260	TAR DNA-binding protein 43 OS=Homo sapiens OX=9606 GN=TARDBP PE=1 SV=1	TARDBP	0.01	1	1	0.01	1	1	1	0.67	0.67	0	0
A0A0B4J239	Dolichyl-diphosphooligosaccharide--protein glycosyltransferase subunit DAD1 OS=Homo sapiens OX=9606 GN=DAD1 PE=1 SV=1	DAD1	1	0.01	0.01	0.01	1	0.01	1	0.34	0.34	0	0
A0A0U1RRH9	Septin-7 (Fragment) OS=Homo sapiens OX=9606 GN=SEPTIN7 PE=1 SV=1	SEPTIN7	0.01	1	0.01	1	0.01	0.01	1	0.34	0.34	0	0
A0A2R8Y5Y7	60S ribosomal protein L9 OS=Homo sapiens OX=9606 GN=RPL9 PE=1 SV=1	RPL9	1	0.01	1	0.01	1	1	1	0.67	0.67	0	0
A0A2R8Y6J3	60S ribosomal protein L5 (Fragment) OS=Homo sapiens OX=9606 GN=RPL5 PE=1 SV=1	RPL5	2	5	3	1	6	3	1	3.33333	3.33333	0	0
A0A2R8Y849	40S ribosomal protein S24 OS=Homo sapiens OX=9606 GN=RPS24 PE=1 SV=1	RPS24	0.01	1	0.01	0.01	1	0.01	1	0.34	0.34	0	0
A0A590UJN4	DNA-directed RNA polymerase subunit OS=Homo sapiens OX=9606 GN=POLR2A PE=1 SV=1	POLR2A	0.01	1	0.01	0.01	1	0.01	1	0.34	0.34	0	0
A2AB27	Guanine nucleotide-binding protein-like 1 (Fragment) OS=Homo sapiens OX=9606 GN=GNL1 PE=1 SV=1	GNL1	0.01	1	0.01	0.01	1	0.01	1	0.34	0.34	0	0
A4F255	Immunoblobulin G1 Fab heavy chain variable region (Fragment) OS=Homo sapiens OX=9606 GN=VHCH1 PE=1 SV=1	VHCH1	0.01	1	0.01	0.01	1	0.01	1	0.34	0.34	0	0
A6NMQ1	DNA polymerase OS=Homo sapiens OX=9606 GN=POLA1 PE=1 SV=1	POLA1	0.01	1	0.01	0.01	1	0.01	1	0.34	0.34	0	0
A8MU27	Small ubiquitin-related modifier 3 OS=Homo sapiens OX=9606 GN=SUMO3 PE=1 SV=1	SUMO3	1	0.01	1	0.01	1	1	1	0.67	0.67	0	0
C9J384	Protein CMSS1 (Fragment) OS=Homo sapiens OX=9606 GN=CMSS1 PE=1 SV=1	CMSS1	0.01	0.01	1	0.01	1	0.01	1	0.34	0.34	0	0
C9JZW3	Elongation factor 1-beta (Fragment) OS=Homo sapiens OX=9606 GN=EEF1B2 PE=1 SV=1	EEF1B2	0.01	0.01	1	0.01	1	0.01	1	0.34	0.34	0	0
D6RBW1	Eukaryotic translation initiation factor 4E OS=Homo sapiens OX=9606 GN=EIF4E PE=1 SV=1	EIF4E	0.01	1	0.01	0.01	1	0.01	1	0.34	0.34	0	0
D6RDH4	Adenylate kinase isoenzyme 6 OS=Homo sapiens OX=9606 GN=AK6 PE=1 SV=1	AK6	1	0.01	1	1	1	0.01	1	0.67	0.67	0	0
D6RI06	OTU domain-containing protein 4 (Fragment) OS=Homo sapiens OX=9606 GN=OTUD4 PE=1 SV=1	OTUD4	0.01	1	1	0.01	1	1	1	0.67	0.67	0	0
E2QRG8	Receptor expression-enhancing protein (Fragment) OS=Homo sapiens OX=9606 GN=REEP5 PE=1 SV=1	REEP5	0.01	1	0.01	0.01	1	0.01	1	0.34	0.34	0	0
E5RGN3	Copper transport protein ATOX1 OS=Homo sapiens OX=9606 GN=ATOX1 PE=1 SV=1	ATOX1	0.01	1	0.01	1	0.01	0.01	1	0.34	0.34	0	0
E5RGX5	Stathmin OS=Homo sapiens OX=9606 GN=STMN2 PE=1 SV=1	STMN2	1	0.01	0.01	0.01	1	0.01	1	0.34	0.34	0	0
E7EN95	Filamin-B OS=Homo sapiens OX=9606 GN=FLNB PE=1 SV=1	FLNB	0.01	2	0.01	0.01	2	0.01	1	0.673333	0.673333	0	0
E7EWK3	ATP-dependent DNA/RNA helicase DHX36 (Fragment) OS=Homo sapiens OX=9606 GN=DHX36 PE=1 SV=1	DHX36	0.01	1	0.01	0.01	1	0.01	1	0.34	0.34	0	0
E9PBF6	Lamin-B1 OS=Homo sapiens OX=9606 GN=LMNB1 PE=1 SV=1	LMNB1	0.01	1	0.01	0.01	1	0.01	1	0.34	0.34	0	0
[truncated: 113 more rows]
